# Supplementary material for: APOBEC3A cytidine deaminase induces RNA editing in monocytes and macrophages
Source: Nat Commun. 2015 Apr 21;6:6881. doi: 10.1038/ncomms7881 (PMC4411297; doi:10.1038/ncomms7881)
Supplement: Supplementary Data 1 — Characteristics of sites identified as differentially RNA-edited under hypoxia or M1 macrophage polarization in analyses of RNA sequencing data [file ncomms7881-s2.xls]

## Sheet: about
															Characteristics of sites identified as differentially RNA-edited under hypoxia or M1 macrophage polarization in analyses of RNA sequencing data

## Sheet: Hypoxia treatment
IDBaseAlteration	Chromosome	Position	RefGenomeBase	AlteredGenomeBase	TranscribedChromStrand	RNABaseAlteration	AlsoInOtherData	GeneName	GeneRegion	BaseAlterationEffect	Log2FoldChangeBaseAlterationIBB	MeanTestBaseAlterationFraction	MeanControlBaseAlterationFraction	MeanTestGeneExpression	MeanControlGeneExpression	Log2FoldChangeGeneExpression	RawPValueDiffGeneExpression	AAChange	LJB23MetaLR	MaxPopulationFreq	DbSNP138	Log2FoldChangeBaseAlterationSimple	RawPValueDiffBaseAlteration	CorrectedPValueDiffBaseAlteration	CorrectedPValueDiffGeneExpression	MeanMacrophageTestGeneExpression	MeanMacrophageControlGeneExpression	RNASeq	DNASeq	ReadsControl1All	ReadsControl1ATGC	ReadsControl1A	ReadsControl1T	ReadsControl1G	ReadsControl1C	ReadsTest1All	ReadsTest1ATGC	ReadsTest1A	ReadsTest1T	ReadsTest1G	ReadsTest1C	ReadsControl2All	ReadsControl2ATGC	ReadsControl2A	ReadsControl2T	ReadsControl2G	ReadsControl2C	ReadsTest2All	ReadsTest2ATGC
chr12105514864AC	12	105514864	A	C	+	AC	0	KIAA1033	intronic	NA	-1.718	0.064	0.245	294.295	262.639	0.161462	0.492719	NA	NA	NA	NA	-0.384	0.0256345	0.0468608	0.569902	193.077	216.27	ucuaacuagugacuaaaugauaaucauuaaagguuuuuugacagacuauguaugagcacu	tctaactagtgactaaatgataatcattaaaggttttttgacagactatgtatgagcact	98	18	14	0	0	4	104	42	37	0	0	5	117	21	17	0	0	4	41	16
chr4154609051AC	4	154609051	A	C	+	AC	0	TLR2	intronic	NA	-2.242	0.029	0.132	360.979	90.6301	1.97886	3.60346e-17	NA	NA	NA	NA	-0.798	0.0213425	0.042358	1.43379e-15	381.326	522.726	aauaaacucugucaaauuuaauuugucugaaguuucucuuuuaacaguguuugguguugc	aataaactctgtcaaatttaatttgtctgaagtttctcttttaacagtgtttggtgttgc	17	13	11	0	0	2	84	78	76	0	0	2	20	13	11	0	0	2	92	80
chr129261630TG	12	9261630	T	G	-	AC	0	A2M	intronic	NA	-16.528	0	0.053	5.77511	31.6595	-2.41719	1.19438e-09	NA	NA	NA	rs75075276	-7.433	0.0253711	0.0465862	1.28741e-08	627.632	487.801	gugacaaaacugcacacacacacacacacaaaaugggaaggguggauaguguugaagggu	acccttcaacactatccacccttcccattttgtgtgtgtgtgtgtgtgcagttttgtcac	79	48	0	45	3	0	43	35	0	35	0	0	53	24	0	23	1	0	9	6
chr10103570706TC	10	103570706	T	C	-	AG	0	MGEA5	intronic	NA	16.61	0.153	0	1506.44	381.444	1.95435	1.82063e-12	NA	NA	NA	NA	12.161	2.41046e-05	0.00266342	3.43844e-11	228.622	262.606	auggcucaugccugcaaucccaacacuguaagaggcuaaggcaggcggaucacuugaggc	gcctcaagtgatccgcctgccttagcctcttacagtgttgggattgcaggcatgagccat	196	114	0	114	0	0	190	115	0	114	0	1	106	38	0	38	0	0	159	102
chr10112639276AG	10	112639276	A	G	+	AG	0	PDCD4	intronic	NA	16.61	0.29	0	258.511	218.23	0.225994	0.350753	NA	NA	NA	NA	13.09	1.39269e-05	0.00266342	0.429442	92.9405	102.536	cccaucuguacuaaaaacacaaaaaaauuagccaggcguaguggcaggcaucuguagucc	cccatctgtactaaaaacacaaaaaaattagccaggcgtagtggcaggcatctgtagtcc	86	48	48	0	0	0	94	58	56	0	2	0	91	32	32	0	0	0	29	19
chr1011283186AG	10	11283186	A	G	+	AG	0	CELF2	intronic	NA	16.61	0.296	0	506.087	340.734	0.568836	0.0175696	NA	NA	NA	NA	13.115	6.00048e-05	0.00273008	0.0326955	151.533	130.143	aaaacugcuuguuauuuauuuuuugaaacagggucuugcucuguuacccaagcuggagug	aaaactgcttgttatttattttttgaaacagggtcttgctctgttacccaagctggagtg	161	24	24	0	0	0	147	32	27	0	5	0	210	20	20	0	0	0	126	6
chr1022850732TC	10	22850732	T	C	-	AG	0	PIP4K2A	intronic	NA	16.61	0.309	0	226.709	209.262	0.117547	0.582361	NA	NA	NA	NA	13.178	1.26386e-05	0.00266342	0.65248	114.909	115.672	agcacuuuagggaggcugaggcuacaggauagccugagcucgggaguucaagaccacccu	agggtggtcttgaactcccgagctcaggctatcctgtagcctcagcctccctaaagtgct	208	27	0	27	0	0	73	25	0	21	0	4	204	23	0	23	0	0	45	17
chr1022850768TC	10	22850768	T	C	-	AG	0	PIP4K2A	intronic	NA	16.61	0.359	0	226.709	209.262	0.117547	0.582361	NA	NA	NA	NA	13.395	4.00277e-05	0.00266342	0.65248	114.909	115.672	agagggcugggcaugguggcucacgccuguaaucccagcacuuuagggaggcugaggcua	tagcctcagcctccctaaagtgctgggattacaggcgtgagccaccatgcccagccctct	205	25	0	25	0	0	73	24	0	21	0	3	196	15	0	15	0	0	48	19
chr1022851883TC	10	22851883	T	C	-	AG	0	PIP4K2A	intronic	NA	16.61	0.575	0	226.709	209.262	0.117547	0.582361	NA	NA	NA	NA	14.076	1.92486e-07	0.00266342	0.65248	114.909	115.672	ucaucaccugcugcaaucuggcucccacccaccgucaccgaccacguccccagcgauuuc	gaaatcgctggggacgtggtcggtgacggtgggtgggagccagattgcagcaggtgatga	219	39	0	39	0	0	78	28	0	22	0	6	204	22	0	22	0	0	55	26
chr1022851985TC	10	22851985	T	C	-	AG	0	PIP4K2A	intronic	NA	16.61	0.559	0	226.709	209.262	0.117547	0.582361	NA	NA	NA	NA	14.033	9.53824e-06	0.00266342	0.65248	114.909	115.672	gccuugacaguaggguagagaucaaaauguaccuucauucaugcacaguaaaagggcaaa	tttgcccttttactgtgcatgaatgaaggtacattttgatctctaccctactgtcaaggc	206	26	0	26	0	0	71	23	0	21	0	2	190	9	0	9	0	0	52	23
chr1022859255TC	10	22859255	T	C	-	AG	0	PIP4K2A	intronic	NA	16.61	0.439	0	226.709	209.262	0.117547	0.582361	NA	NA	NA	NA	13.686	4.71671e-07	0.00266342	0.65248	114.909	115.672	accucuaaagucacauguuguucuuuuaugacuuguuaaccuuguguaaguugcugaacc	ggttcagcaacttacacaaggttaacaagtcataaaagaacaacatgtgactttagaggt	207	25	0	25	0	0	112	44	0	36	0	8	192	33	0	33	0	0	49	25
chr1022887104TC	10	22887104	T	C	-	AG	0	PIP4K2A	intronic	NA	16.61	0.219	0	226.709	209.262	0.117547	0.582361	NA	NA	NA	NA	12.681	6.86e-05	0.00278905	0.65248	114.909	115.672	uuuaaugcuauguagacacagagccuuacuaugcugcccaggcuggucccaaacuccugg	ccaggagtttgggaccagcctgggcagcatagtaaggctctgtgtctacatagcattaaa	121	36	0	36	0	0	89	25	0	24	0	1	148	31	0	31	0	0	45	14
chr1028834205AG	10	28834205	A	G	+	AG	0	WAC	intronic	NA	16.61	0.313	0	360.422	177.042	0.996347	1.26273e-05	NA	NA	NA	NA	13.198	7.3256e-05	0.00281768	5.44389e-05	214.251	232.28	uuugggaggccgaggagggcggaucaccuaaguucgggagagaccagccugaccaaugug	tttgggaggccgaggagggcggatcacctaagttcgggagagaccagcctgaccaatgtg	109	13	13	0	0	0	110	18	15	0	3	0	161	22	22	0	0	0	68	22
chr1069786659TC	10	69786659	T	C	-	AG	0	HERC4	intronic	NA	16.61	0.344	0	215.656	110.994	0.957042	8.8308e-06	NA	NA	NA	NA	13.335	6.31181e-05	0.00276116	3.97142e-05	72.2635	81.541	gugccuccuggguucaagcgauucugccucagcguccaaaguagauggaacuacaggcac	gtgcctgtagttccatctactttggacgctgaggcagaatcgcttgaacccaggaggcac	48	26	0	26	0	0	63	35	0	24	0	11	51	8	0	8	0	0	42	33
chr1114732941AG	11	14732941	A	G	+	AG	0	PDE3B	intronic	NA	16.61	0.353	0	206.546	364.035	-0.966974	0.000850511	NA	NA	NA	NA	13.373	2.14951e-06	0.00266342	0.0022919	24.9764	39.6401	guauauuagacuauucuugcauugcuauaaagaaauaucugagauggaguaauuuauaag	gtatattagactattcttgcattgctataaagaaatatctgagatggagtaatttataag	130	45	45	0	0	0	51	25	19	0	6	0	117	31	31	0	0	0	22	17
chr1120590047TC	1	120590047	T	C	-	AG	0	NOTCH2	intronic	NA	16.61	0.172	0	932.327	558.332	0.713014	0.00606383	NA	NA	NA	NA	12.33	4.83474e-05	0.00266834	0.0128407	595.931	571.403	ccugccucagccucccagagugcugggauuacagguguuagccacugugccaggccagau	atctggcctggcacagtggctaacacctgtaatcccagcactctgggaggctgaggcagg	134	76	1	75	0	0	115	50	0	49	0	1	131	39	1	38	0	0	175	98
chr1155649917TC	1	155649917	T	C	-	AG	0	YY1AP1	intronic	NA	16.61	0.399	0	250.344	88.9425	1.4022	5.23042e-08	NA	NA	NA	NA	13.549	1.81545e-05	0.00266342	4.00312e-07	91.568	88.5025	aggcucuggagaauacaguggugaaaucucagcucacagcagccucgaccuccagggcuc	gagccctggaggtcgaggctgctgtgagctgagatttcaccactgtattctccagagcct	326	14	0	14	0	0	207	26	0	25	0	1	292	25	0	25	0	0	206	51
chr1166904460AG	11	66904460	A	G	+	AG	0	KDM2A	intronic	NA	16.61	0.258	0	540.101	227.797	1.20887	1.19042e-05	NA	NA	NA	NA	12.92	8.04051e-05	0.00283916	5.16914e-05	242.482	249.071	uagagugagcuaaucuagacuucaguaguagauagaaacauuagagaacacuuuccugag	tagagtgagctaatctagacttcagtagtagatagaaacattagagaacactttcctgag	117	28	28	0	0	0	113	24	21	0	3	0	99	26	26	0	0	0	136	22
chr1185721615TC	11	85721615	T	C	-	AG	0	PICALM	intronic	NA	16.61	0.275	0	485.274	284.648	0.76427	0.000963166	NA	NA	NA	NA	13.012	0.000126045	0.00331971	0.00254937	685.195	590.752	gaccuguaaucccagcauuuugggaagcugagguggguggaucaccugaggucaggaguu	aactcctgacctcaggtgatccacccacctcagcttcccaaaatgctgggattacaggtc	210	33	0	33	0	0	190	34	0	33	0	1	266	16	0	16	0	0	99	26
chr1204519884AG	1	204519884	A	G	+	AG	0	MDM4	UTR3	NA	16.61	0.152	0	704.428	389.841	0.845363	0.000570342	NA	NA	NA	NA	12.154	1.51278e-05	0.00266342	0.00161208	116.708	137.722	ucucguuauguugcccaggcuggucucgaacuccuggguuuaagugauucccccgccuca	tctcgttatgttgcccaggctggtctcgaactcctgggtttaagtgattcccccgcctca	60	47	47	0	0	0	57	53	51	0	2	0	77	70	70	0	0	0	29	23
chr1204520409AG	1	204520409	A	G	+	AG	0	MDM4	UTR3	NA	16.61	0.134	0	704.428	389.841	0.845363	0.000570342	NA	NA	NA	NA	11.975	5.64378e-06	0.00266342	0.00161208	116.708	137.722	cccaggcuggucccaaacuucuagccucaagcaacccuccugccucagccucucaaagug	cccaggctggtcccaaacttctagcctcaagcaaccctcctgcctcagcctctcaaagtg	93	78	78	0	0	0	56	53	50	0	3	0	84	72	72	0	0	0	45	39
chr1204525506AG	1	204525506	A	G	+	AG	0	MDM4	UTR3	NA	16.61	0.136	0	704.428	389.841	0.845363	0.000570342	NA	NA	NA	NA	11.996	1.79173e-05	0.00266342	0.00161208	116.708	137.722	uuucugugugugaugggggauagggaguuagcuccccuguugucucagcacuaagaaauu	tttctgtgtgtgatgggggatagggagttagctcccctgttgtctcagcactaagaaatt	96	83	83	0	0	0	50	47	45	0	2	0	69	62	62	0	0	0	38	34
chr1210010427TC	12	10010427	T	C	-	AG	0	CLEC2B	intronic	NA	16.61	0.191	0	602.174	74.3157	2.88364	7.17136e-24	NA	NA	NA	NA	12.481	5.16326e-05	0.00268946	6.54155e-22	73.1985	101.407	ugaaguugaaguugaaagaaaugcccugauaaaucuuaaacuacugucauuugaccuaac	gttaggtcaaatgacagtagtttaagatttatcagggcatttctttcaacttcaacttca	106	43	0	43	0	0	183	78	0	76	0	2	173	29	0	29	0	0	539	321
chr1210010502TC	12	10010502	T	C	-	AG	0	CLEC2B	intronic	NA	16.61	0.243	0	602.174	74.3157	2.88364	7.17136e-24	NA	NA	NA	NA	12.834	1.11219e-06	0.00266342	6.54155e-22	73.1985	101.407	auuuaccuagaaaugguaacgguaaccuacacaaguagaauaauucuguuggcuccugga	tccaggagccaacagaattattctacttgtgtaggttaccgttaccatttctaggtaaat	127	64	0	64	0	0	202	94	0	86	0	8	190	46	0	46	0	0	623	394
chr1210270542TC	12	10270542	T	C	-	AG	0	CLEC7A	UTR3	NA	16.61	0.127	0	108.797	159.686	-0.581085	0.0240963	NA	NA	NA	NA	11.9	0.000103592	0.0030775	0.0428014	561.198	501.405	cgccuuggccucccaaagugcugggauuacagaugugagccaccacaccuggccccaagc	gcttggggccaggtgtggtggctcacatctgtaatcccagcactttgggaggccaaggcg	80	75	0	75	0	0	27	23	0	22	0	1	65	52	0	52	0	0	25	22
chr1210270544TC	12	10270544	T	C	-	AG	0	CLEC7A	UTR3	NA	16.61	0.146	0	108.797	159.686	-0.581085	0.0240963	NA	NA	NA	NA	12.102	3.38781e-05	0.00266342	0.0428014	561.198	501.405	cccgccuuggccucccaaagugcugggauuacagaugugagccaccacaccuggccccaa	ttggggccaggtgtggtggctcacatctgtaatcccagcactttgggaggccaaggcggg	84	76	0	76	0	0	31	27	0	24	0	3	71	59	0	59	0	0	25	22
chr1210277683TC	12	10277683	T	C	-	AG	0	CLEC7A	intronic	NA	16.61	0.322	0	108.797	159.686	-0.581085	0.0240963	NA	NA	NA	NA	13.239	1.689e-05	0.00266342	0.0428014	561.198	501.405	gauccucccaccucagcuuccugaguagguaggacuacagggugcaccaccacacucguc	gacgagtgtggtggtgcaccctgtagtcctacctactcaggaagctgaggtgggaggatc	110	25	0	25	0	0	48	25	0	20	0	5	144	21	0	21	0	0	34	22
chr12122998479TC	12	122998479	T	C	-	AG	0	RSRC2	intronic	NA	16.61	0.392	0	284.422	87.3705	1.62357	1.52603e-10	NA	NA	NA	NA	13.523	6.42954e-06	0.00266342	1.97897e-09	76.4852	90.3915	auuccugggcccaagcaauccucccaccucagccucucaaguaguugggaccacaggcau	atgcctgtggtcccaactacttgagaggctgaggtgggaggattgcttgggcccaggaat	68	19	0	19	0	0	65	45	0	41	0	4	87	25	0	25	0	0	91	69
chr1232140943AG	12	32140943	A	G	+	AG	0	KIAA1551	intronic	NA	16.61	0.193	0	646.792	776.991	-0.302339	0.288932	NA	NA	NA	NA	12.499	2.58972e-05	0.00266342	0.364777	135.32	149.622	cugccucggccucccaaagugcugggauuacagacaugagacaccgugccuggccucuaa	ctgcctcggcctcccaaagtgctgggattacagacatgagacaccgtgcctggcctctaa	208	50	50	0	0	0	113	55	53	0	2	0	210	44	44	0	0	0	35	17
chr1232143481AG	12	32143481	A	G	+	AG	0	KIAA1551	intronic	NA	16.61	0.206	0	646.792	776.991	-0.302339	0.288932	NA	NA	NA	NA	12.594	3.5865e-05	0.00266342	0.364777	135.32	149.622	gcucacugcaaccucugguuccuggguucaagcgauucuccugccucggccucagccucc	gctcactgcaacctctggttcctgggttcaagcgattctcctgcctcggcctcagcctcc	210	53	53	0	0	0	79	24	21	0	3	0	199	33	33	0	0	0	32	13
chr1232144076AG	12	32144076	A	G	+	AG	0	KIAA1551	intronic	NA	16.61	0.254	0	646.792	776.991	-0.302339	0.288932	NA	NA	NA	NA	12.898	8.59855e-05	0.00290134	0.364777	135.32	149.622	caccugagcccaggaguugaggcugcaauaagcccugaugcagcacugcacuccagccug	cacctgagcccaggagttgaggctgcaataagccctgatgcagcactgcactccagcctg	182	25	25	0	0	0	83	28	27	0	1	0	196	30	30	0	0	0	37	19
chr1246334648TC	12	46334648	T	C	-	AG	0	SCAF11	intronic	NA	16.61	0.368	0	458.272	450.303	0.0272699	0.907035	NA	NA	NA	NA	13.432	5.34696e-05	0.00269347	0.928146	242.409	256.623	ggaaguugaggcugcaggugagucaugaucaugccacugcacuccagcgugggcgccaga	tctggcgcccacgctggagtgcagtggcatgatcatgactcacctgcagcctcaacttcc	200	25	0	25	0	0	120	22	0	21	0	1	276	16	0	16	0	0	85	21
chr1262782052AG	12	62782052	A	G	+	AG	0	USP15	intronic	NA	16.61	0.276	0	535.014	314.425	0.738191	0.00178508	NA	NA	NA	NA	13.018	0.000152542	0.00364726	0.00436791	165.047	199.387	ccgccucagacucccaaguagcugggacuacaggugugcgccuccgagcccagcuaauuu	ccgcctcagactcccaagtagctgggactacaggtgtgcgcctccgagcccagctaattt	44	19	19	0	0	0	58	17	16	0	1	0	89	22	22	0	0	0	49	19
chr1262782699AG	12	62782699	A	G	+	AG	0	USP15	intronic	NA	16.61	0.316	0	535.014	314.425	0.738191	0.00178508	NA	NA	NA	NA	13.212	7.62797e-05	0.0028362	0.00436791	165.047	199.387	gagacugaggcagaaggucacuugaauccaggauuuugagaccauucugggcaacauaau	gagactgaggcagaaggtcacttgaatccaggattttgagaccattctgggcaacataat	49	25	25	0	0	0	60	19	18	0	1	0	88	21	21	0	0	0	65	32
chr1262966284AG	12	62966284	A	G	+	AG	0	MON2	intronic	NA	16.61	0.301	0	263.076	192.967	0.437839	0.051177	NA	NA	NA	NA	13.139	6.93407e-05	0.00278905	0.0826785	66.0322	75.8444	uugcuuuguugcccagacccaagugcagcagugugaucacagcucacugcagccucgacc	ttgctttgttgcccagacccaagtgcagcagtgtgatcacagctcactgcagcctcgacc	69	60	60	0	0	0	52	42	41	0	1	0	31	21	21	0	0	0	16	13
chr1269006880AG	12	69006880	A	G	+	AG	0	RAP1B	intronic	NA	16.61	0.141	0	200.939	116.671	0.753938	0.000521703	NA	NA	NA	NA	12.052	6.8266e-05	0.00278905	0.00149063	85.3177	138.017	cuggcugggcguggugguuuacgccuguaaucccagcacuuugggaggccgagccgagga	ctggctgggcgtggtggtttacgcctgtaatcccagcactttgggaggccgagccgagga	91	67	67	0	0	0	77	68	67	0	1	0	85	38	38	0	0	0	168	152
chr1269006930AG	12	69006930	A	G	+	AG	0	RAP1B	intronic	NA	16.61	0.147	0	200.939	116.671	0.753938	0.000521703	NA	NA	NA	NA	12.107	3.58797e-05	0.00266342	0.00149063	85.3177	138.017	gagccgaggaaggcggaucauuugaggugaagaguucgagaacagccugggcaacauggu	gagccgaggaaggcggatcatttgaggtgaagagttcgagaacagcctgggcaacatggt	106	82	82	0	0	0	73	63	60	0	3	0	81	34	34	0	0	0	167	148
chr1269006931AG	12	69006931	A	G	+	AG	0	RAP1B	intronic	NA	16.61	0.138	0	200.939	116.671	0.753938	0.000521703	NA	NA	NA	NA	12.02	2.28784e-05	0.00266342	0.00149063	85.3177	138.017	agccgaggaaggcggaucauuugaggugaagaguucgagaacagccugggcaacauggug	agccgaggaaggcggatcatttgaggtgaagagttcgagaacagcctgggcaacatggtg	109	85	85	0	0	0	72	63	57	0	6	0	81	32	32	0	0	0	165	142
chr1269010329AG	12	69010329	A	G	+	AG	0	RAP1B	intronic	NA	16.61	0.16	0	200.939	116.671	0.753938	0.000521703	NA	NA	NA	NA	12.227	4.05883e-05	0.00266342	0.00149063	85.3177	138.017	cacugcaaccuccgccuccagguucaagcagaucuccugccuuagcuaguacuacaggcg	cactgcaacctccgcctccaggttcaagcagatctcctgccttagctagtactacaggcg	80	56	56	0	0	0	41	32	29	0	3	0	83	36	36	0	0	0	58	42
chr1269021645AG	12	69021645	A	G	+	AG	0	RAP1B	intronic	NA	16.61	0.158	0	200.939	116.671	0.753938	0.000521703	NA	NA	NA	NA	12.212	5.00865e-05	0.00267307	0.00149063	85.3177	138.017	uuccugaaaucccaacacuuugggaggccaaggcaggaggaucacuuuugaggccaggag	ttcctgaaatcccaacactttgggaggccaaggcaggaggatcacttttgaggccaggag	85	57	57	0	0	0	52	43	40	0	3	0	89	40	40	0	0	0	120	101
chr1269022830AG	12	69022830	A	G	+	AG	0	RAP1B	intronic	NA	16.61	0.365	0	200.939	116.671	0.753938	0.000521703	NA	NA	NA	NA	13.419	3.35479e-05	0.00266342	0.00149063	85.3177	138.017	gucugucugucucugucuauuuugagacaagucucacucuguugcccaggcuggagugca	gtctgtctgtctctgtctattttgagacaagtctcactctgttgcccaggctggagtgca	53	25	25	0	0	0	36	27	25	0	2	0	69	20	20	0	0	0	60	39
chr1269030266AG	12	69030266	A	G	+	AG	0	RAP1B	intronic	NA	16.61	0.338	0	200.939	116.671	0.753938	0.000521703	NA	NA	NA	NA	13.309	2.61293e-06	0.00266342	0.00149063	85.3177	138.017	uucuugcgucacccaugauagagugcaguaaugcagucauagcucacuguaaccuccaau	ttcttgcgtcacccatgatagagtgcagtaatgcagtcatagctcactgtaacctccaat	56	28	28	0	0	0	29	21	19	0	2	0	91	42	42	0	0	0	65	47
chr1269040320AG	12	69040320	A	G	+	AG	0	RAP1B	intronic	NA	16.61	0.467	0	200.939	116.671	0.753938	0.000521703	NA	NA	NA	NA	13.773	3.19053e-06	0.00266342	0.00149063	85.3177	138.017	aacuccugaccuugugauccgccugccucagccucccaaagugcuaggauuacaggugug	aactcctgaccttgtgatccgcctgcctcagcctcccaaagtgctaggattacaggtgtg	66	38	38	0	0	0	28	20	14	0	6	0	64	15	15	0	0	0	60	40
chr1269040962AG	12	69040962	A	G	+	AG	0	RAP1B	intronic	NA	16.61	0.446	0	200.939	116.671	0.753938	0.000521703	NA	NA	NA	NA	13.709	7.24977e-06	0.00266342	0.00149063	85.3177	138.017	agcgauucucaugccucggcuuugcgaguagcugugauuacaggcguguaccaccacacc	agcgattctcatgcctcggctttgcgagtagctgtgattacaggcgtgtaccaccacacc	57	29	29	0	0	0	39	31	25	0	6	0	64	15	15	0	0	0	53	32
chr1269043061AG	12	69043061	A	G	+	AG	0	RAP1B	intronic	NA	16.61	0.193	0	200.939	116.671	0.753938	0.000521703	NA	NA	NA	NA	12.498	8.02143e-05	0.00283916	0.00149063	85.3177	138.017	cuuaggcuggucuuaaacuccuggccucaaguaauccaccuuugccucccaaagugcugg	cttaggctggtcttaaactcctggcctcaagtaatccacctttgcctcccaaagtgctgg	61	42	42	0	0	0	34	25	24	0	1	0	80	34	34	0	0	0	46	38
chr1269043064AG	12	69043064	A	G	+	AG	0	RAP1B	intronic	NA	16.61	0.189	0	200.939	116.671	0.753938	0.000521703	NA	NA	NA	NA	12.466	5.74786e-05	0.00273008	0.00149063	85.3177	138.017	aggcuggucuuaaacuccuggccucaaguaauccaccuuugccucccaaagugcuggaau	aggctggtcttaaactcctggcctcaagtaatccacctttgcctcccaaagtgctggaat	61	43	43	0	0	0	37	28	26	0	2	0	81	35	35	0	0	0	55	47
chr1269744666AG	12	69744666	A	G	+	AG	0	LYZ	intronic	NA	16.61	0.242	0	5006.33	5807.35	-0.2896	0.443245	NA	NA	NA	NA	12.826	5.49096e-06	0.00266342	0.521861	18167.9	26607.5	agcucacugcagccucaagugaucaucccaccacagccucccaaguagcugggacuacag	agctcactgcagcctcaagtgatcatcccaccacagcctcccaagtagctgggactacag	3336	57	57	0	0	0	1904	65	64	0	1	0	3954	55	55	0	0	0	1785	16
chr1341520932TC	13	41520932	T	C	-	AG	0	ELF1	intronic	NA	16.61	0.33	0	544.68	243.418	1.09802	1.97983e-05	NA	NA	NA	NA	13.273	8.90085e-05	0.002923	8.16033e-05	150.089	166.816	ggucucacuauguugccuagcuuggucuuaaacuucuaggcucaagcauuccuccugguu	aaccaggaggaatgcttgagcctagaagtttaagaccaagctaggcaacatagtgagacc	180	17	0	17	0	0	100	21	0	19	0	2	199	18	0	18	0	0	115	16
chr1348817769AG	13	48817769	A	G	+	AG	0	ITM2B	intronic	NA	16.61	0.243	0	520.531	455.784	0.195187	0.428616	NA	NA	NA	NA	12.831	0.000220553	0.00423622	0.507957	885.209	876.903	gaauugcuuaagaacagccugggcaacauagugagaccuccaccuccacaaaaaaauuua	gaattgcttaagaacagcctgggcaacatagtgagacctccacctccacaaaaaaattta	100	25	25	0	0	0	213	26	25	0	1	0	183	25	25	0	0	0	112	31
chr14103352899AG	14	103352899	A	G	+	AG	0	TRAF3	intronic	NA	16.61	0.359	0	216.174	101.62	1.06331	4.89896e-06	NA	NA	NA	NA	13.397	2.36181e-05	0.00266342	2.35618e-05	82.856	76.4905	aucaccugaggucaggaguucagaaccagacuggccaaugugcugaaaccccgucucuac	atcacctgaggtcaggagttcagaaccagactggccaatgtgctgaaaccccgtctctac	61	24	24	0	0	0	51	29	20	0	9	0	53	17	17	0	0	0	42	28
chr14104149230AG	14	104149230	A	G	+	AG	0	KLC1	intronic	NA	16.61	0.215	0	239.225	113.279	1.07557	2.37119e-06	NA	NA	NA	NA	12.653	1.89603e-05	0.00266342	1.22809e-05	108.849	105.979	cuuccggguuccagcgauucuccugccucagccuagaaggcauuuuaaugcuuuuuaaaa	cttccgggttccagcgattctcctgcctcagcctagaaggcattttaatgctttttaaaa	68	43	43	0	0	0	66	54	51	0	3	0	64	42	42	0	0	0	36	33
chr1578315104TC	15	78315104	T	C	-	AG	0	TBC1D2B	intronic	NA	16.61	0.563	0	291.53	122.548	1.24579	1.11724e-07	NA	NA	NA	NA	14.045	3.15768e-06	0.00266342	7.92229e-07	187.978	152.47	cacauugcuugagcccaggaauuugagaccaguguaggcaacauagugaaacccccgucu	agacgggggtttcactatgttgcctacactggtctcaaattcctgggctcaagcaatgtg	42	20	0	20	0	0	56	26	0	21	0	5	58	17	0	17	0	0	51	33
chr1586129572AG	15	86129572	A	G	+	AG	0	AKAP13	intronic	NA	16.61	0.31	0	796.376	713.939	0.153796	0.55448	NA	NA	NA	NA	13.185	0.000111951	0.0031335	0.627534	281.299	326.489	uccugccuaauuucagcugugaguagcugaaauuacaggcaugcgccaccaugacugacu	tcctgcctaatttcagctgtgagtagctgaaattacaggcatgcgccaccatgactgact	142	45	45	0	0	0	78	7	6	0	1	0	101	14	14	0	0	0	55	15
chr1593434066AG	15	93434066	A	G	+	AG	0	LOC100507217	ncRNA_intronic	NA	16.61	0.229	0	433.573	76.8542	2.40497	6.8858e-20	NA	NA	NA	NA	12.744	4.58852e-05	0.00266342	3.89848e-18	93.5419	103.041	cuccugaguagcugggauuacaggcgugcaccaccacacuuggcugaguuuuguauuuuu	ctcctgagtagctgggattacaggcgtgcaccaccacacttggctgagttttgtattttt	115	28	28	0	0	0	220	52	51	0	1	0	144	35	35	0	0	0	267	107
chr1593437896AG	15	93437896	A	G	+	AG	0	LOC100507217	ncRNA_intronic	NA	16.61	0.176	0	433.573	76.8542	2.40497	6.8858e-20	NA	NA	NA	NA	12.367	4.72161e-05	0.00266834	3.89848e-18	93.5419	103.041	aaagaauaccaggccaggugcaguggcucaggccuguagucccagcacuuuggggaggcu	aaagaataccaggccaggtgcagtggctcaggcctgtagtcccagcactttggggaggct	142	41	41	0	0	0	237	35	33	0	2	0	159	37	37	0	0	0	339	62
chr1621651520AG	16	21651520	A	G	+	AG	0	METTL9	intronic	NA	16.61	0.067	0	237.248	90.9021	1.3519	6.18183e-08	NA	NA	NA	NA	10.978	0.000175454	0.0038237	4.63085e-07	201.558	282.616	ucucaugauucaccugccucagccucccaaaguguugggauuacaggcgugagccaccac	tctcatgattcacctgcctcagcctcccaaagtgttgggattacaggcgtgagccaccac	826	72	72	0	0	0	601	16	15	0	1	0	854	132	132	0	0	0	353	48
chr1621651521AG	16	21651521	A	G	+	AG	0	METTL9	intronic	NA	16.61	0.258	0	237.248	90.9021	1.3519	6.18183e-08	NA	NA	NA	NA	12.918	8.98677e-08	0.00266342	4.63085e-07	201.558	282.616	cucaugauucaccugccucagccucccaaaguguugggauuacaggcgugagccaccaca	ctcatgattcacctgcctcagcctcccaaagtgttgggattacaggcgtgagccaccaca	825	69	69	0	0	0	601	16	15	0	1	0	849	132	132	0	0	0	352	45
chr1622483741AG	16	22483741	A	G	+	AG	0	SMG1P1	ncRNA_intronic	NA	16.61	0.179	0	831.96	515.653	0.684837	0.00773894	NA	NA	NA	NA	12.394	3.85194e-05	0.00266342	0.0159037	38.6639	41.2491	gcucacuguagccuugaccucuuggguucaggugauccucccaccucagccccccaggua	gctcactgtagccttgacctcttgggttcaggtgatcctcccacctcagccccccaggta	511	63	63	0	0	0	333	58	55	0	3	0	486	28	28	0	0	0	220	53
chr167879552TC	1	67879552	T	C	-	AG	0	SERBP1	intronic	NA	16.61	0.359	0	153.25	213.726	-0.463302	0.0477609	NA	NA	NA	NA	13.395	6.12188e-05	0.0027385	0.0778065	140.153	135.585	aggagguggagguugcagugaacugagauuauguuacugcacuccauccugagcaacaga	tctgttgctcaggatggagtgcagtaacataatctcagttcactgcaacctccacctcct	130	36	0	36	0	0	68	26	0	24	0	2	150	10	0	10	0	0	41	17
chr1744219322TC	17	44219322	T	C	-	AG	0	KANSL1	intronic	NA	16.61	0.199	0	242.064	171.708	0.498298	0.0361588	NA	NA	NA	NA	12.545	0.000107328	0.00310899	0.0610416	55.08	54.9977	aaccugguagguggagguugcagugagccaaggucaugccacugcacuccagccugggca	tgcccaggctggagtgcagtggcatgaccttggctcactgcaacctccacctaccaggtt	125	45	0	45	0	0	65	19	0	17	0	2	79	18	0	18	0	0	49	12
chr1748808551AG	17	48808551	A	G	+	AG	0	LUC7L3	intronic	NA	16.61	0.264	0	446.246	220.186	1.02062	9.23218e-06	NA	NA	NA	NA	12.954	9.1288e-05	0.00293239	4.13198e-05	106.194	114.117	acgaauucucuggguuuauucuuuuuuugagacagucucucucugucauccaggcuggag	acgaattctctgggtttattctttttttgagacagtctctctctgtcatccaggctggag	83	28	28	0	0	0	84	12	10	0	2	0	72	16	16	0	0	0	46	26
chr177815229AG	17	7815229	A	G	+	AG	0	CHD3	UTR3	NA	16.61	0.095	0	659.529	273.55	1.26177	7.67394e-07	NA	NA	NA	NA	11.483	1.58519e-05	0.00266342	4.43343e-06	133.116	148.269	acuucccaguaaaugguuguggggaggaaagagguggagccuccccagccguuucccugc	acttcccagtaaatggttgtggggaggaaagaggtggagcctccccagccgtttccctgc	111	110	110	0	0	0	101	101	98	0	3	0	79	79	79	0	0	0	54	54
chr178440462TC	1	78440462	T	C	-	AG	0	FUBP1	intronic	NA	16.61	0.581	0	243.763	187.202	0.374121	0.101547	NA	NA	NA	NA	14.089	2.63733e-05	0.00266342	0.149845	57.5033	62.3726	ucuguucuuaaccucggaggauacauuccaagaaccucagugaauaucugaaaccacaga	tctgtggtttcagatattcactgaggttcttggaatgtatcctccgaggttaagaacaga	52	10	0	10	0	0	50	6	0	2	0	4	56	11	0	11	0	0	28	6
chr182717369AG	18	2717369	A	G	+	AG	0	SMCHD1	intronic	NA	16.61	0.286	0	1836.92	845.469	1.11738	3.63517e-05	NA	NA	NA	NA	13.067	0.000102249	0.00306289	0.000140029	230.062	269.117	aaaguuucuuuugcuuuuuuuuugagacaaggucuuacucuguugcccagacugguaccu	aaagtttcttttgctttttttttgagacaaggtcttactctgttgcccagactggtacct	183	20	20	0	0	0	225	17	16	0	1	0	244	25	25	0	0	0	143	22
chr182729771AG	18	2729771	A	G	+	AG	0	SMCHD1	intronic	NA	16.61	0.161	0	1836.92	845.469	1.11738	3.63517e-05	NA	NA	NA	NA	12.238	0.00014605	0.00355781	0.000140029	230.062	269.117	uguugucuaggcuggagugcaguggcacaaucaugacuugcugcagccuccaacuccuaa	tgttgtctaggctggagtgcagtggcacaatcatgacttgctgcagcctccaactcctaa	155	54	53	0	0	1	163	40	39	0	1	0	178	38	38	0	0	0	106	21
chr182731889AG	18	2731889	A	G	+	AG	0	SMCHD1	intronic	NA	16.61	0.199	0	1836.92	845.469	1.11738	3.63517e-05	NA	NA	NA	NA	12.542	1.32346e-05	0.00266342	0.000140029	230.062	269.117	uuauccaugcauggugguaggcgccuguaaucccagcuacucuggaggcugaggcaggag	ttatccatgcatggtggtaggcgcctgtaatcccagctactctggaggctgaggcaggag	195	94	94	0	0	0	174	51	50	0	1	0	183	43	43	0	0	0	125	40
chr2047260234TC	20	47260234	T	C	-	AG	0	PREX1	intronic	NA	16.61	0.419	0	456.793	291.716	0.628947	0.0158247	NA	NA	NA	NA	13.619	9.0686e-06	0.00266342	0.0298192	272.906	200.995	acuccagccugggugacagagugagacuccaucucaagaaacaagcaaacaaacaaacaa	ttgtttgtttgtttgcttgtttcttgagatggagtctcactctgtcacccaggctggagt	140	45	0	45	0	0	75	26	0	24	0	2	117	17	0	17	0	0	69	28
chr2101900935TC	2	101900935	T	C	-	AG	0	RNF149	intronic	NA	16.61	0.427	0	269.426	93.7947	1.50117	3.43883e-10	NA	NA	NA	NA	13.645	6.31995e-07	0.00266342	4.18813e-09	106.789	155.419	guucaagugauucuccagccucagccucccaaguagcugagauuacaccugcacuccagu	actggagtgcaggtgtaatctcagctacttgggaggctgaggctggagaatcacttgaac	146	46	0	46	0	0	128	55	0	42	0	13	83	28	0	28	0	0	66	41
chr2101901521TC	2	101901521	T	C	-	AG	0	RNF149	intronic	NA	16.61	0.248	0	269.426	93.7947	1.50117	3.43883e-10	NA	NA	NA	NA	12.862	0.000102934	0.00307227	4.18813e-09	106.789	155.419	ccugucucuccuaaaaauacaaaaaaaauuagccggauaugauggcacgcuccuguaguc	gactacaggagcgtgccatcatatccggctaattttttttgtatttttaggagagacagg	129	28	0	28	0	0	114	38	0	36	0	2	83	28	0	28	0	0	72	46
chr2101903782TC	2	101903782	T	C	-	AG	0	RNF149	intronic	NA	16.61	0.318	0	269.426	93.7947	1.50117	3.43883e-10	NA	NA	NA	NA	13.222	4.07981e-05	0.00266342	4.18813e-09	106.789	155.419	cuuaaguacuguuuuuuuuauuuuuuugagacagaguuucguucuuguugcccagacugg	ccagtctgggcaacaagaacgaaactctgtctcaaaaaaataaaaaaaacagtacttaag	55	31	0	31	0	0	74	53	0	51	0	2	83	20	0	20	0	0	24	21
chr2101904536TC	2	101904536	T	C	-	AG	0	RNF149	intronic	NA	16.61	0.281	0	269.426	93.7947	1.50117	3.43883e-10	NA	NA	NA	NA	13.043	3.19162e-05	0.00266342	4.18813e-09	106.789	155.419	aauugcuugaaccugggagguagagguugcagugagcugagaucacgccacugcacucca	tggagtgcagtggcgtgatctcagctcactgcaacctctacctcccaggttcaagcaatt	56	32	0	32	0	0	71	48	0	41	0	7	81	18	0	18	0	0	52	49
chr2101904778TC	2	101904778	T	C	-	AG	0	RNF149	intronic	NA	16.61	0.166	0	269.426	93.7947	1.50117	3.43883e-10	NA	NA	NA	NA	12.283	7.62942e-05	0.0028362	4.18813e-09	106.789	155.419	agaauuacuugaacccgggaggcacagguuacagugagccgagauugcaccaccugcacu	agtgcaggtggtgcaatctcggctcactgtaacctgtgcctcccgggttcaagtaattct	76	52	0	52	0	0	84	63	0	60	0	3	101	38	0	38	0	0	76	70
chr2101915401TC	2	101915401	T	C	-	AG	0	RNF149	intronic	NA	16.61	0.37	0	269.426	93.7947	1.50117	3.43883e-10	NA	NA	NA	NA	13.439	3.94811e-05	0.00266342	4.18813e-09	106.789	155.419	ccauguuggccaggcuggucucaaauuccuaaccucaagugaucuacauaccuuggccuc	gaggccaaggtatgtagatcacttgaggttaggaatttgagaccagcctggccaacatgg	62	16	0	16	0	0	67	37	0	26	0	11	43	12	0	12	0	0	77	44
chr2101915409TC	2	101915409	T	C	-	AG	0	RNF149	intronic	NA	16.61	0.402	0	269.426	93.7947	1.50117	3.43883e-10	NA	NA	0.02	rs184207465	13.558	3.39919e-05	0.00266342	4.18813e-09	106.789	155.419	ggguuucaccauguuggccaggcuggucucaaauuccuaaccucaagugaucuacauacc	ggtatgtagatcacttgaggttaggaatttgagaccagcctggccaacatggtgaaaccc	61	15	0	15	0	0	62	31	0	23	0	8	42	11	0	11	0	0	71	38
chr2101917946TC	2	101917946	T	C	-	AG	0	RNF149	intronic	NA	16.61	0.384	0	269.426	93.7947	1.50117	3.43883e-10	NA	NA	NA	NA	13.492	7.45483e-06	0.00266342	4.18813e-09	106.789	155.419	aaccccgucucuacaaaaaauauaaaaauuagcugggugagguggcacagucccagcuau	atagctgggactgtgccacctcacccagctaatttttatattttttgtagagacggggtt	68	22	0	22	0	0	66	37	0	32	0	5	57	26	0	26	0	0	58	25
chr2101917949TC	2	101917949	T	C	-	AG	0	RNF149	intronic	NA	16.61	0.28	0	269.426	93.7947	1.50117	3.43883e-10	NA	NA	NA	NA	13.039	5.38535e-05	0.00269347	4.18813e-09	106.789	155.419	ugaaaccccgucucuacaaaaaauauaaaaauuagcugggugagguggcacagucccagc	gctgggactgtgccacctcacccagctaatttttatattttttgtagagacggggtttca	68	21	0	21	0	0	67	37	0	33	0	4	57	25	0	25	0	0	53	23
chr2115915270TC	21	15915270	T	C	-	AG	0	SAMSN1	intronic	NA	16.61	0.298	0	240.983	149.571	0.677183	0.00252536	NA	NA	NA	NA	13.126	1.90924e-05	0.00266342	0.00594185	195.877	196.139	uuuauucuugaauuuugccuuuaccuuggaaacagagucuugcucugucacccaggcugg	ccagcctgggtgacagagcaagactctgtttccaaggtaaaggcaaaattcaagaataaa	159	46	0	46	0	0	105	42	0	40	0	2	219	29	0	29	0	0	162	78
chr2115916454TC	21	15916454	T	C	-	AG	0	SAMSN1	intronic	NA	16.61	0.39	0	240.983	149.571	0.677183	0.00252536	NA	NA	NA	NA	13.514	3.60966e-06	0.00266342	0.00594185	195.877	196.139	caggaagauugcuugagaccaggagauugaaggcuacagugggccguguucgugccacug	cagtggcacgaacacggcccactgtagccttcaatctcctggtctcaagcaatcttcctg	148	40	0	40	0	0	93	32	0	29	0	3	219	28	0	28	0	0	133	51
chr2115916645TC	21	15916645	T	C	-	AG	0	SAMSN1	intronic	NA	16.61	0.325	0	240.983	149.571	0.677183	0.00252536	NA	NA	NA	NA	13.253	6.0467e-05	0.00273697	0.00594185	195.877	196.139	aucuguccaggugcaugggcucacaccuguaguuccagcacuuugcagggccgaggugcg	cgcacctcggccctgcaaagtgctggaactacaggtgtgagcccatgcacctggacagat	134	26	0	26	0	0	96	34	0	33	0	1	209	19	0	19	0	0	132	43
chr2128091614TC	2	128091614	T	C	-	AG	0	MAP3K2	intronic	NA	16.61	0.307	0	914.197	243.312	1.83161	2.32707e-10	NA	NA	NA	NA	13.171	7.96269e-05	0.00283916	2.94097e-09	233.815	336.297	gaaugcaguggcccgaucucaccucacugcaaccuuugccucccaggacucaagcgaucu	agatcgcttgagtcctgggaggcaaaggttgcagtgaggtgagatcgggccactgcattc	62	31	0	31	0	0	94	36	0	35	0	1	89	17	0	17	0	0	190	118
chr2134922788AG	21	34922788	A	G	+	AG	0	SON	exonic	synonymous SNV	16.61	0.085	0	674.633	735.342	-0.124411	0.600358	SON:NM_032195:exon3:c.A1251G:p.P417P,SON:NM_138927:exon3:c.A1251G:p.P417P	NA	NA	NA	11.313	7.66055e-06	0.00266342	0.668955	529.781	526.835	cccucugcuaccccggugccagaguugccagggccccuuucuaccccagugccugaguug	ccctctgctaccccggtgccagagttgccagggcccctttctaccccagtgcctgagttg	179	172	172	0	0	0	101	98	96	0	2	0	144	132	132	0	0	0	43	39
chr2174810610TC	2	174810610	T	C	-	AG	0	SP3	intronic	NA	16.61	0.309	0	489.265	240.726	1.01395	1.1525e-05	NA	NA	NA	NA	13.178	1.82503e-05	0.00266342	5.02892e-05	135.018	148.598	cucaaaugauccguccacaucagccucguaaagugcugggauuaaggcaugagccaccag	ctggtggctcatgccttaatcccagcactttacgaggctgatgtggacggatcatttgag	109	25	0	25	0	0	88	29	0	26	0	3	105	25	0	25	0	0	104	18
chr2191940669TC	2	191940669	T	C	-	AG	0	STAT4	intronic	NA	16.61	0.41	0	200.902	148.133	0.439981	0.0550666	NA	NA	NA	NA	13.588	2.35758e-05	0.00266342	0.088092	12.2096	15.2111	gaggcugagauagaaggaucacuugagcccagcaguucaagguugcagugagcuauguuc	gaacatagctcactgcaaccttgaactgctgggctcaagtgatccttctatctcagcctc	113	25	0	25	0	0	60	26	0	20	0	6	69	12	0	12	0	0	32	18
chr2192000448TC	2	192000448	T	C	-	AG	0	STAT4	intronic	NA	16.61	0.288	0	200.902	148.133	0.439981	0.0550666	NA	NA	NA	NA	13.076	1.87794e-05	0.00266342	0.088092	12.2096	15.2111	gcacaugccuguaaucccagcacuuugggaagcugaggcaggugaccaccugaggucagg	cctgacctcaggtggtcacctgcctcagcttcccaaagtgctgggattacaggcatgtgc	153	38	0	38	0	0	100	34	0	31	0	3	139	29	0	29	0	0	50	10
chr2197014056TC	2	197014056	T	C	-	AG	0	STK17B	intronic	NA	16.61	0.167	0	612.537	483.732	0.353034	0.169645	NA	NA	NA	NA	12.293	0.000172777	0.00380654	0.231552	232.548	302.365	gaaacccagucuccacuaaaaaauacaaaaaauuagccggguguggugccacgcgccugu	acaggcgcgtggcaccacacccggctaattttttgtattttttagtggagactgggtttc	118	39	0	39	0	0	152	30	0	29	0	1	234	39	0	39	0	0	69	28
chr2197021800TC	2	197021800	T	C	-	AG	0	STK17B	intronic	NA	16.61	0.182	0	612.537	483.732	0.353034	0.169645	NA	NA	NA	NA	12.416	2.80865e-05	0.00266342	0.231552	232.548	302.365	gaucuuggcucacugcaacuucugccucccagauucaauagauucuccuguguagcuggg	cccagctacacaggagaatctattgaatctgggaggcagaagttgcagtgagccaagatc	189	48	0	48	0	0	202	41	0	38	0	3	295	42	0	42	0	0	135	14
chr2201842572TC	2	201842572	T	C	-	AG	0	FAM126B	UTR3	NA	16.61	0.265	0	392.35	93.1605	2.02931	1.54139e-17	NA	NA	NA	NA	12.958	7.21602e-05	0.00281073	6.43879e-16	69.5802	93.0754	uaguuaacucagaagauuugaauuuuuugaaauagggucucacucuguccucuaggcuag	ctagcctagaggacagagtgagaccctatttcaaaaaattcaaatcttctgagttaacta	21	21	0	21	0	0	29	29	0	27	0	2	19	19	0	19	0	0	34	34
chr2219095260AG	2	219095260	A	G	+	AG	0	ARPC2	intronic	NA	16.61	0.205	0	422.345	291.464	0.511018	0.0279199	NA	NA	NA	NA	12.584	1.207e-05	0.00266342	0.0486837	625.392	586.69	aggcuaguuucaaacuccugggcucaagcaguccuccuuccugggccucccaaagugcug	aggctagtttcaaactcctgggctcaagcagtcctccttcctgggcctcccaaagtgctg	237	55	55	0	0	0	216	68	61	0	7	0	303	30	30	0	0	0	241	69
chr2219097521AG	2	219097521	A	G	+	AG	0	ARPC2	intronic	NA	16.61	0.275	0	422.345	291.464	0.511018	0.0279199	NA	NA	NA	NA	13.009	3.98117e-05	0.00266342	0.0486837	625.392	586.69	gguuucacuguguuagccaggauggucucaaucuccugaccucgugaucaccccgccucg	ggtttcactgtgttagccaggatggtctcaatctcctgacctcgtgatcaccccgcctcg	206	24	24	0	0	0	178	32	26	0	6	0	286	13	13	0	0	0	204	33
chr2236056391AG	22	36056391	A	G	+	AG	0	APOL6	UTR3	NA	16.61	0.134	0	270.033	654.372	-1.2787	4.69074e-06	NA	NA	NA	NA	11.973	5.03025e-07	0.00266342	2.26496e-05	288.253	490.787	acugaaggaaggcuauuugcagaugcagcaagaaggcagccaucugcaaggcagaagaag	actgaaggaaggctatttgcagatgcagcaagaaggcagccatctgcaaggcagaagaag	168	160	160	0	0	0	45	45	43	0	2	0	202	202	202	0	0	0	22	21
chr2236056395AG	22	36056395	A	G	+	AG	0	APOL6	UTR3	NA	16.61	0.121	0	270.033	654.372	-1.2787	4.69074e-06	NA	NA	NA	NA	11.825	5.4214e-07	0.00266342	2.26496e-05	288.253	490.787	aaggaaggcuauuugcagaugcagcaagaaggcagccaucugcaaggcagaagaagagag	aaggaaggctatttgcagatgcagcaagaaggcagccatctgcaaggcagaagaagagag	168	160	160	0	0	0	46	46	43	0	3	0	206	204	204	0	0	0	21	18
chr2236552444TC	22	36552444	T	C	-	AG	0	APOL3	intronic	NA	16.61	0.156	0	91.9369	207.063	-1.15736	6.62441e-05	NA	NA	NA	NA	12.197	0.00024232	0.00444829	0.000237823	64.1416	133.123	gcaggucauuaaagauuccucaggagaccuagguauuguggcucagggcuguaauucccg	cgggaattacagccctgagccacaatacctaggtctcctgaggaatctttaatgacctgc	131	50	0	50	0	0	28	13	0	11	0	2	212	43	0	43	0	0	18	5
chr248109866TC	2	48109866	T	C	-	AG	0	FBXO11	intronic	NA	16.61	0.225	0	299.564	120.739	1.28075	2.73953e-08	NA	NA	NA	NA	12.724	3.9048e-05	0.00266342	2.21558e-07	114.134	131.07	auggcuugagccaagcaggcagagauugcaauaagccaaaauugccccacugcacuugag	ctcaagtgcagtggggcaattttggcttattgcaatctctgcctgcttggctcaagccat	52	34	0	34	0	0	31	19	0	14	0	5	42	29	0	29	0	0	24	24
chr3105444901TC	3	105444901	T	C	-	AG	0	CBLB	intronic	NA	16.61	0.404	0	199.813	119.518	0.717342	0.00148155	NA	NA	NA	NA	13.565	3.79303e-05	0.00266342	0.0037126	35.6644	40.6492	cacaugaggucagcaguucaagaccagccuagccaacauggcgaacccuguuucuacuaa	ttagtagaaacagggttcgccatgttggctaggctggtcttgaactgctgacctcatgtg	59	20	0	20	0	0	44	16	0	13	0	3	46	9	0	9	0	0	24	15
chr3105505301TC	3	105505301	T	C	-	AG	0	CBLB	intronic	NA	16.61	0.512	0	199.813	119.518	0.717342	0.00148155	NA	NA	NA	NA	13.907	2.33478e-06	0.00266342	0.0037126	35.6644	40.6492	ugagugccccagagaugccuucuccguuugaaagccgaagcagcgugguugccaguggag	ctccactggcaaccacgctgcttcggctttcaaacggagaaggcatctctggggcactca	109	25	0	25	0	0	83	14	0	10	0	4	136	22	0	22	0	0	84	20
chr3122178402TC	3	122178402	T	C	-	AG	0	KPNA1	intronic	NA	16.61	0.248	0	145.17	88.59	0.665597	0.00641369	NA	NA	NA	NA	12.861	8.54953e-05	0.00290069	0.0134988	77.424	75.0802	acuuuucucaggauaaaaggaaauccagacaaccaacacugcagagaacagagccugauc	gatcaggctctgttctctgcagtgttggttgtctggatttccttttatcctgagaaaagt	65	22	0	22	0	0	42	26	0	24	0	2	51	23	0	23	0	0	26	24
chr3152010589AG	3	152010589	A	G	+	AG	0	MBNL1	intronic	NA	16.61	0.302	0	1114	850.289	0.383624	0.173028	NA	NA	NA	NA	13.145	2.21271e-05	0.00266342	0.235529	441.01	488.568	auacuuuuuuuuuuuucagacagggucuuacucuguugcccagguuggagugcaguggug	atacttttttttttttcagacagggtcttactctgttgcccaggttggagtgcagtggtg	199	31	31	0	0	0	199	33	30	0	3	0	205	29	29	0	0	0	84	6
chr3152010809AG	3	152010809	A	G	+	AG	0	MBNL1	intronic	NA	16.61	0.153	0	1114	850.289	0.383624	0.173028	NA	NA	NA	NA	12.164	6.56609e-05	0.00278905	0.235529	441.01	488.568	acaccuggccucaagcaguccuccacuucagccucccaaaguguuggauuacaggcguga	acacctggcctcaagcagtcctccacttcagcctcccaaagtgttggattacaggcgtga	221	54	54	0	0	0	197	31	29	0	2	0	219	43	43	0	0	0	100	22
chr3152047308AG	3	152047308	A	G	+	AG	0	MBNL1	intronic	NA	16.61	0.123	0	1114	850.289	0.383624	0.173028	NA	NA	NA	NA	11.846	6.01973e-06	0.00266342	0.235529	441.01	488.568	agaaaaaaaauuagccaggcaugguggugagcaccuguagucacagcuacucaggaggcu	agaaaaaaaattagccaggcatggtggtgagcacctgtagtcacagctactcaggaggct	406	129	129	0	0	0	202	76	74	0	2	0	403	79	79	0	0	0	138	33
chr3152117506AG	3	152117506	A	G	+	AG	0	MBNL1	intronic	NA	16.61	0.263	0	1114	850.289	0.383624	0.173028	NA	NA	NA	NA	12.947	7.16946e-05	0.00280898	0.235529	441.01	488.568	acacagggucucacuauguagccuaggcuagucucaagcuucugagcugaagugacccuc	acacagggtctcactatgtagcctaggctagtctcaagcttctgagctgaagtgaccctc	401	38	38	0	0	0	197	36	32	0	4	0	363	14	14	0	0	0	140	24
chr3169885128TC	3	169885128	T	C	-	AG	0	PHC3	intronic	NA	16.61	0.284	0	624.914	359.824	0.795347	0.000715868	NA	NA	NA	NA	13.057	2.131e-05	0.00266342	0.00197309	107.419	123.097	cccaaggcaugcgaaugaaaccccaucucuacaagcaaaauacaacaacaaaaaauuagc	gctaattttttgttgttgtattttgcttgtagagatggggtttcattcgcatgccttggg	80	47	0	47	0	0	67	34	1	31	0	2	61	34	0	34	0	0	44	25
chr350135300AG	3	50135300	A	G	+	AG	0	RBM5	intronic	NA	16.61	0.318	0	308.614	182.823	0.756357	0.000609421	NA	NA	NA	NA	13.221	3.87104e-05	0.00266342	0.00170921	110.033	112.55	cgccuguaaucccagcacuuugggaggccaagguggguggauuaccugagcccaagagau	cgcctgtaatcccagcactttgggaggccaaggtgggtggattacctgagcccaagagat	117	22	22	0	0	0	82	17	13	0	4	0	111	18	18	0	0	0	74	26
chr350373494TC	3	50373494	T	C	-	AG	0	RASSF1	intronic	NA	16.61	0.277	0	124.231	50.5139	1.23198	7.34784e-06	NA	NA	NA	NA	13.023	2.64629e-05	0.00266342	3.37653e-05	53.5845	40.3236	caagacacuaaccaauugaaaaggagggcuagccacggaggugcacaccuguaaucccag	ctgggattacaggtgtgcacctccgtggctagccctccttttcaattggttagtgtcttg	52	22	0	22	0	0	39	29	0	27	0	2	49	25	0	25	0	0	75	50
chr4103736322TC	4	103736322	T	C	-	AG	0	UBE2D3	intronic	NA	16.61	0.232	0	397.864	216.984	0.856644	0.000132992	NA	NA	NA	NA	12.768	5.9847e-05	0.00273008	0.000442832	296.994	359.139	ggcgcacaucucuaguuccaguuacucggaaggcugaggcaggagaaucacuugaaccca	tgggttcaagtgattctcctgcctcagccttccgagtaactggaactagagatgtgcgcc	61	34	0	34	0	0	30	30	0	28	0	2	58	26	0	26	0	0	73	37
chr4154403981AG	4	154403981	A	G	+	AG	0	KIAA0922	intronic	NA	16.61	0.251	0	264.816	159.737	0.70825	0.00172047	NA	NA	NA	NA	12.878	3.90763e-05	0.00266342	0.00422988	26.449	30.2699	uguugcccacacuguucucuaacucaagcaguccucuugucucagccuucuaaaauguug	tgttgcccacactgttctctaactcaagcagtcctcttgtctcagccttctaaaatgttg	118	52	52	0	0	0	63	18	15	0	3	0	98	23	23	0	0	0	48	21
chr484032341TC	4	84032341	T	C	-	AG	0	PLAC8	intronic	NA	16.61	0.274	0	77.423	82.7254	-0.117599	0.689064	NA	NA	NA	NA	13.004	1.72863e-05	0.00266342	0.746579	2.02617	2.74445	ggcaggaagaucacuugaggccaggagcucaaggucagccugggcaacauagugagaccc	gggtctcactatgttgcccaggctgaccttgagctcctggcctcaagtgatcttcctgcc	83	24	0	24	0	0	115	40	0	32	0	8	207	42	0	42	0	0	41	9
chr5130724776AG	5	130724776	A	G	+	AG	0	CDC42SE2	intronic	NA	16.61	0.303	0	785.428	463.634	0.762262	0.0018087	NA	NA	NA	NA	13.149	5.64995e-06	0.00266342	0.00441685	218.511	246.458	ucaaacuccugggcucaaguuaucugccuacuucgaacucccauaguguugggauuacag	tcaaactcctgggctcaagttatctgcctacttcgaactcccatagtgttgggattacag	268	46	46	0	0	0	221	37	33	0	4	0	193	26	26	0	0	0	173	48
chr5133470925AG	5	133470925	A	G	+	AG	0	TCF7	intronic	NA	16.61	0.15	0	166.412	196.297	-0.219716	0.330886	NA	NA	NA	NA	12.136	5.27361e-05	0.00269239	0.408474	1.80453	2.93969	cucccucagccucccaaagugcugggauuacaggcaugaagccacugcgcccagcccaca	ctccctcagcctcccaaagtgctgggattacaggcatgaagccactgcgcccagcccaca	119	90	90	0	0	0	38	32	28	0	4	0	73	39	39	0	0	0	19	14
chr5138635804AG	5	138635804	A	G	+	AG	0	MATR3	intronic	NA	16.61	0.324	0	634.386	406.859	0.610677	0.010791	NA	NA	NA	NA	13.248	0.000135091	0.00341005	0.0213166	285.996	323.108	acuaccaguuggcucacaccuguaaucccagcacuuugggaggccaaggugggugaauca	actaccagttggctcacacctgtaatcccagcactttgggaggccaaggtgggtgaatca	63	10	10	0	0	0	44	11	10	0	1	0	112	20	20	0	0	0	46	21
chr5138639236AG	5	138639236	A	G	+	AG	0	MATR3	intronic	NA	16.61	0.292	0	634.386	406.859	0.610677	0.010791	NA	NA	NA	NA	13.096	9.94399e-06	0.00266342	0.0213166	285.996	323.108	agcccaggaguucgagaccagccuggccaacauggugaaaacccccucucuaccaaaaca	agcccaggagttcgagaccagcctggccaacatggtgaaaaccccctctctaccaaaaca	93	40	40	0	0	0	62	26	21	0	5	0	112	20	20	0	0	0	63	33
chr5156720341AG	5	156720341	A	G	+	AG	0	CYFIP2	intronic	NA	16.61	0.237	0	385.491	275.59	0.47558	0.0396294	NA	NA	NA	NA	12.797	7.9328e-05	0.00283916	0.0660933	27.8895	25.7215	gcuucagccuuucaaagugcuaggauuacaggugugaaccacugcgcccagccuugagcc	gcttcagcctttcaaagtgctaggattacaggtgtgaaccactgcgcccagccttgagcc	119	29	29	0	0	0	54	21	18	0	3	0	105	23	23	0	0	0	43	17
chr5180262117AG	5	180262117	A	G	+	AG	0	LINC00847	ncRNA_exonic	NA	16.61	0.149	0	39.9603	26.8034	0.593656	0.0378554	NA	NA	NA	NA	12.129	5.73541e-05	0.00273008	0.0635298	36.6176	34.6975	uuggucuaaguuggaaggccugagaaacaagcacaugguggaacugaguucaaggauaaa	ttggtctaagttggaaggcctgagaaacaagcacatggtggaactgagttcaaggataaa	61	60	60	0	0	0	34	31	25	0	6	0	50	48	48	0	0	0	35	34
chr538968758TC	5	38968758	T	C	-	AG	0	RICTOR	intronic	NA	16.61	0.431	0	1028.65	281.414	1.82333	8.07741e-12	NA	NA	NA	NA	13.659	8.17101e-06	0.00266342	1.32408e-10	80.4258	109.254	agcucacugcauccucgaacuccucgacucaagugauccucuugccccagccucccgagu	actcgggaggctggggcaagaggatcacttgagtcgaggagttcgaggatgcagtgagct	57	36	0	36	0	0	64	51	0	44	0	7	36	13	0	13	0	0	75	70
chr578981623AG	5	78981623	A	G	+	AG	0	PAPD4	UTR3	NA	16.61	0.18	0	206.156	129.766	0.663205	0.00245563	NA	NA	NA	NA	12.402	9.6496e-07	0.00266342	0.00580018	112.304	114.881	gcagucaugaaauacugaacaauugccuuaagucuuugcuugacucacugggauagacug	gcagtcatgaaatactgaacaattgccttaagtctttgcttgactcactgggatagactg	84	83	83	0	0	0	83	81	75	0	6	0	76	76	76	0	0	0	21	21
chr598197316TC	5	98197316	T	C	-	AG	0	CHD1	intronic	NA	16.61	0.442	0	650.484	278.457	1.16402	3.26257e-06	NA	NA	NA	NA	13.694	4.97555e-05	0.00267307	1.64095e-05	109.524	127.931	guagaaccagcuacucaggaggcugaggcaagagaaucgcuugaacccaggagguagagg	cctctacctcctgggttcaagcgattctcttgcctcagcctcctgagtagctggttctac	45	16	0	16	0	0	36	19	0	17	0	2	19	11	0	11	0	0	35	22
chr598197317TC	5	98197317	T	C	-	AG	0	CHD1	intronic	NA	16.61	0.365	0	650.484	278.457	1.16402	3.26257e-06	NA	NA	NA	NA	13.418	0.000145234	0.00355781	1.64095e-05	109.524	127.931	uguagaaccagcuacucaggaggcugaggcaagagaaucgcuugaacccaggagguagag	ctctacctcctgggttcaagcgattctcttgcctcagcctcctgagtagctggttctaca	45	16	0	16	0	0	36	19	0	18	0	1	19	11	0	11	0	0	35	24
chr6143209457TC	6	143209457	T	C	-	AG	0	HIVEP2	intronic	NA	16.61	0.306	0	475.093	244.784	0.93972	0.000137157	NA	NA	NA	NA	13.166	7.72558e-06	0.00266342	0.000455006	13.1762	25.2462	guuugaaaucagcccuggcaauguggugagaccccaucuuuacauggcaugcaccugugg	ccacaggtgcatgccatgtaaagatggggtctcaccacattgccagggctgatttcaaac	58	33	0	33	0	0	36	27	0	21	0	6	69	31	0	31	0	0	21	14
chr630459667AG	6	30459667	A	G	+	AG	0	HLA-E	intronic	NA	16.61	0.112	0	2716.72	1366.37	0.982279	0.000492024	NA	NA	NA	NA	11.714	2.62763e-05	0.00266342	0.00141548	2073.94	2408.91	guuucagcucacugcaaccuccgccucccagguucaagcaauucuccugccucagccucc	gtttcagctcactgcaacctccgcctcccaggttcaagcaattctcctgcctcagcctcc	944	103	103	0	0	0	916	57	56	0	1	0	450	61	61	0	0	0	228	110
chr699867456TC	6	99867456	T	C	-	AG	0	PNISR	intronic	NA	16.61	0.298	0	762.73	267.52	1.50598	3.22959e-10	NA	NA	NA	NA	13.124	6.82356e-05	0.00278905	3.96571e-09	182.721	204.894	ucuaucucauuuucuuauaggauuuagaguaaauuuugauaaucuuauccaaaacaggua	tacctgttttggataagattatcaaaatttactctaaatcctataagaaaatgagataga	98	24	0	24	0	0	118	22	0	21	0	1	81	19	0	19	0	0	103	42
chr699869922TC	6	99869922	T	C	-	AG	0	PNISR	intronic	NA	16.61	0.266	0	762.73	267.52	1.50598	3.22959e-10	NA	NA	NA	NA	12.964	2.78472e-05	0.00266342	3.96571e-09	182.721	204.894	ugggcaacauggugaaacuccaucccuacuaaaaaauacaaacauuauccucgcgcggug	caccgcgcgaggataatgtttgtattttttagtagggatggagtttcaccatgttgccca	100	26	0	26	0	0	125	29	0	26	0	3	90	28	0	28	0	0	156	95
chr699871661TC	6	99871661	T	C	-	AG	0	PNISR	intronic	NA	16.61	0.186	0	762.73	267.52	1.50598	3.22959e-10	NA	NA	NA	NA	12.446	4.21407e-05	0.00266342	3.96571e-09	182.721	204.894	aacagugaggaaauaaauuucuguugcuuaagccacccagucuuugguacuuuguuaugg	ccataacaaagtaccaaagactgggtggcttaagcaacagaaatttatttcctcactgtt	119	45	0	45	0	0	124	28	0	25	0	3	97	35	0	35	0	0	109	48
chr7104681952AG	7	104681952	A	G	+	AG	0	KMT2E	intronic	NA	16.61	0.34	0	NA	NA	NA	NA	NA	NA	NA	NA	13.316	4.90822e-05	0.00267189	NA	NA	NA	auugcaaccucugccucccggguucaagcaauucuccugccucagccucccgaguagcug	attgcaacctctgcctcccgggttcaagcaattctcctgcctcagcctcccgagtagctg	147	23	23	0	0	0	187	38	34	0	4	0	127	17	17	0	0	0	193	51
chr7121007803TC	7	121007803	T	C	-	AG	0	FAM3C	intronic	NA	16.61	0.359	0	46.2401	21.9712	0.975315	0.00100368	NA	NA	NA	NA	13.397	0.000169905	0.00378374	0.00264355	11.3097	17.0639	gcccaagguggucuugaagucuuggguucaagcagucuucccaccucagccucccaaagu	actttgggaggctgaggtgggaagactgcttgaacccaagacttcaagaccaccttgggc	14	13	0	13	0	0	12	11	0	10	0	1	8	8	0	8	0	0	12	12
chr732536451AG	7	32536451	A	G	+	AG	0	AVL9	intronic	NA	16.61	0.265	0	70.7936	47.809	0.564475	0.0112927	NA	NA	NA	NA	12.955	2.08336e-05	0.00266342	0.0221898	42.3476	39.7112	uugugcguaauuuugaaauauauccucacaccuggaaugccagcacuuuuagagacugau	ttgtgcgtaattttgaaatatatcctcacacctggaatgccagcacttttagagactgat	46	26	26	0	0	0	56	27	19	0	8	0	51	31	31	0	0	0	27	15
chr786791444AG	7	86791444	A	G	+	AG	0	DMTF1	intronic	NA	16.61	0.279	0	216.49	160.656	0.432906	0.0478888	NA	NA	NA	NA	13.029	2.73038e-05	0.00266342	0.0779865	80.6759	78.9459	uuauuuuuugcuuuucuauuuuuugagacagguucucgcucucacccagacugcggccuu	ttattttttgcttttctattttttgagacaggttctcgctctcacccagactgcggcctt	58	22	22	0	0	0	48	17	12	0	5	0	53	32	32	0	0	0	25	8
chr786816621AG	7	86816621	A	G	+	AG	0	DMTF1	intronic	NA	16.61	0.155	0	216.49	160.656	0.432906	0.0478888	NA	NA	NA	NA	12.183	2.56895e-05	0.00266342	0.0779865	80.6759	78.9459	auaaucccaguacugugggaggccaaggcaggaggaucacuugacgcuaggaguuugaga	ataatcccagtactgtgggaggccaaggcaggaggatcacttgacgctaggagtttgaga	116	89	89	0	0	0	80	51	48	0	3	0	76	43	43	0	0	0	31	14
chr822387809AG	8	22387809	A	G	+	AG	0	PPP3CC	intronic	NA	16.61	0.27	0	190.64	60.7189	1.62545	2.42789e-12	NA	NA	NA	NA	12.986	2.96806e-05	0.00266342	4.43537e-11	24.5617	30.2652	caacauggugaaaccccaucucuacuaaaaaugcagaaaucaaccagaugugauggcgag	caacatggtgaaaccccatctctactaaaaatgcagaaatcaaccagatgtgatggcgag	91	36	36	0	0	0	93	29	25	0	4	0	87	33	33	0	0	0	63	28
chr838830478AG	8	38830478	A	G	+	AG	0	PLEKHA2	UTR3	NA	16.61	0.245	0	481.512	192.362	1.26793	6.27136e-07	NA	NA	NA	NA	12.844	1.44309e-06	0.00266342	3.70421e-06	114.57	119.455	ccauuauucuuuaauuuuuauuuuuagaaacaguguuucacucugucacccaggcuggag	ccattattctttaatttttatttttagaaacagtgtttcactctgtcacccaggctggag	54	54	53	1	0	0	34	34	30	0	4	0	43	43	43	0	0	0	51	51
chr838830488AG	8	38830488	A	G	+	AG	0	PLEKHA2	UTR3	NA	16.61	0.223	0	481.512	192.362	1.26793	6.27136e-07	NA	NA	NA	NA	12.708	1.17537e-05	0.00266342	3.70421e-06	114.57	119.455	uuaauuuuuauuuuuagaaacaguguuucacucugucacccaggcuggagugcaguggcc	ttaatttttatttttagaaacagtgtttcactctgtcacccaggctggagtgcagtggcc	50	50	49	1	0	0	22	22	16	0	6	0	36	35	35	0	0	0	33	33
chr841822401TC	8	41822401	T	C	-	AG	0	KAT6A	intronic	NA	16.61	0.249	0	802.151	296.692	1.37568	4.96594e-07	NA	NA	NA	NA	12.865	8.07208e-05	0.00283916	2.99677e-06	89.1455	100.746	uauuaucaucgucuccuccuccucaucaucaucagaagggugcauaccaugcaauaggau	atcctattgcatggtatgcacccttctgatgatgatgaggaggaggagacgatgataata	97	25	0	25	0	0	97	37	0	32	0	5	91	16	0	16	0	0	64	30
chr841903451TC	8	41903451	T	C	-	AG	0	KAT6A	intronic	NA	16.61	0.277	0	802.151	296.692	1.37568	4.96594e-07	NA	NA	NA	NA	13.022	8.64168e-05	0.00290396	2.99677e-06	89.1455	100.746	gcuuugacuggagugcaguggugugaucucagcucacugcaaccuucgccucccggguuc	gaacccgggaggcgaaggttgcagtgagctgagatcacaccactgcactccagtcaaagc	91	29	0	29	0	0	117	13	0	12	0	1	117	19	0	19	0	0	116	19
chr866645798TC	8	66645798	T	C	-	AG	0	PDE7A	intronic	NA	16.61	0.175	0	308.204	245.745	0.326503	0.149707	NA	NA	NA	NA	12.359	9.63914e-06	0.00266342	0.20826	54.6825	56.4658	ggcuggagugcaguggcgugaucauggcucacugcagccucgacauccugggcucaagcu	agcttgagcccaggatgtcgaggctgcagtgagccatgatcacgccactgcactccagcc	119	58	0	58	0	0	62	25	0	20	0	5	111	36	0	36	0	0	55	40
chr866647792TC	8	66647792	T	C	-	AG	0	PDE7A	intronic	NA	16.61	0.361	0	308.204	245.745	0.326503	0.149707	NA	NA	NA	NA	13.404	8.04508e-05	0.00283916	0.20826	54.6825	56.4658	uguaaugcuagcacuuugggaggccaaggcagguggacuccuugagcccagggguuugaa	ttcaaacccctgggctcaaggagtccacctgccttggcctcccaaagtgctagcattaca	126	18	0	18	0	0	61	8	0	6	0	2	119	9	0	9	0	0	39	24
chr866648963TC	8	66648963	T	C	-	AG	0	PDE7A	intronic	NA	16.61	0.278	0	308.204	245.745	0.326503	0.149707	NA	NA	NA	NA	13.028	2.99868e-05	0.00266342	0.20826	54.6825	56.4658	gcuuuuucuuuuggagagucuugcucugucaccuaggcuugagugcaguggcgugaucau	atgatcacgccactgcactcaagcctaggtgacagagcaagactctccaaaagaaaaagc	172	63	0	63	0	0	72	19	0	18	0	1	133	23	0	23	0	0	31	16
chr871487708TC	8	71487708	T	C	-	AG	0	TRAM1	intronic	NA	16.61	0.263	0	305.934	276.075	0.157446	0.503496	NA	NA	NA	NA	12.945	0.000116721	0.00320087	0.579816	292.073	298.605	aagacugcauugagccaugaucgugccacuacacagccuuggugacagagugagacccug	cagggtctcactctgtcaccaaggctgtgtagtggcacgatcatggctcaatgcagtctt	200	13	0	13	0	0	151	23	0	22	0	1	264	19	0	19	0	0	151	51
chr9132685401TC	9	132685401	T	C	-	AG	0	FNBP1	intronic	NA	16.61	0.202	0	739.718	250.357	1.49872	4.22407e-08	NA	NA	NA	NA	12.569	4.232e-05	0.00266342	3.30073e-07	218.794	201.771	gauaguucacaucuguaauccuagcacuuuaggaggccaaggcaggaggauugcuugagc	gctcaagcaatcctcctgccttggcctcctaaagtgctaggattacagatgtgaactatc	122	34	0	34	0	0	94	36	0	30	0	6	127	37	0	37	0	0	157	40
chr1622483441AG	16	22483441	A	G	+	AG	0	SMG1P1	ncRNA_intronic	NA	16.609	0.246	0	831.96	515.653	0.684837	0.00773894	NA	NA	NA	NA	12.852	6.3924e-05	0.00276116	0.0159037	38.6639	41.2491	gcaguccuagcuacucgggaggcugauggaggaggaucgauuaagcccaggaacuugagg	gcagtcctagctactcgggaggctgatggaggaggatcgattaagcccaggaacttgagg	475	32	32	0	0	0	301	26	22	0	4	0	474	19	19	0	0	0	206	41
chr5115166486TC	5	115166486	T	C	-	AG	0	ATG12	UTR3	NA	16.609	0.134	0	84.8181	65.2143	0.372678	0.111889	NA	NA	NA	NA	11.971	0.000216103	0.00419954	0.162707	41.949	46.5251	ccagaucaggcaugguggcuuacaccuguaaucccagcacuuuggaaggcugaggugugg	ccacacctcagccttccaaagtgctgggattacaggtgtaagccaccatgcctgatctgg	52	51	0	51	0	0	37	36	0	33	0	3	34	33	0	33	0	0	16	13
chr822387792AG	8	22387792	A	G	+	AG	0	PPP3CC	intronic	NA	16.609	0.227	0	190.64	60.7189	1.62545	2.42789e-12	NA	NA	NA	NA	12.732	6.92605e-05	0.00278905	4.43537e-11	24.5617	30.2652	ccgaauaucccccugggcaacauggugaaaccccaucucuacuaaaaaugcagaaaucaa	ccgaatatccccctgggcaacatggtgaaaccccatctctactaaaaatgcagaaatcaa	82	27	27	0	0	0	97	35	29	0	6	0	84	30	30	0	0	0	67	34
chr1226057439TC	1	226057439	T	C	-	AG	0	TMEM63A	intronic	NA	16.608	0.361	0	527.379	150.796	1.87525	2.2067e-10	NA	NA	NA	NA	13.401	0.000258687	0.00457588	2.7994e-09	42.6199	55.7207	aaucgcuugaaaccggaaggcggaggucgcagugagccaagaucaccccacugcaacucc	ggagttgcagtggggtgatcttggctcactgcgacctccgccttccggtttcaagcgatt	113	28	0	28	0	0	125	32	0	30	0	2	59	17	0	17	0	0	73	13
chr1269024527AG	12	69024527	A	G	+	AG	0	RAP1B	intronic	NA	16.608	0.148	0	200.939	116.671	0.753938	0.000521703	NA	NA	NA	NA	12.117	0.000161183	0.00369955	0.00149063	85.3177	138.017	cccaggcuagagugaaguggcgcugucacagcucacugcaaccucaaccuccccaggcuc	cccaggctagagtgaagtggcgctgtcacagctcactgcaacctcaacctccccaggctc	98	70	70	0	0	0	48	40	39	0	1	0	90	39	39	0	0	0	60	38
chr1593437999AG	15	93437999	A	G	+	AG	0	LOC100507217	ncRNA_intronic	NA	16.608	0.186	0	433.573	76.8542	2.40497	6.8858e-20	NA	NA	NA	NA	12.448	0.000113762	0.0031616	3.89848e-18	93.5419	103.041	gcccacauagugaaaccccgucucuacuaaaauuacaaaaauuagccaggcauggugaua	gcccacatagtgaaaccccgtctctactaaaattacaaaaattagccaggcatggtgata	134	33	33	0	0	0	231	27	25	0	2	0	148	25	25	0	0	0	320	43
chr1746396007TC	17	46396007	T	C	-	AG	0	SKAP1	intronic	NA	16.608	0.168	0	118.402	42.7874	1.45097	9.51109e-10	NA	NA	NA	NA	12.296	0.000379876	0.00539173	1.04794e-08	NA	NA	caggcuggucuugaacuccuggccucaagcagucuuccugccguggccucccaaagugcu	agcactttgggaggccacggcaggaagactgcttgaggccaggagttcaagaccagcctg	102	67	0	67	0	0	77	37	0	36	0	1	64	30	0	30	0	0	47	13
chr184620283AG	1	84620283	A	G	+	AG	0	PRKACB	intronic	NA	16.608	0.204	0	115.711	203.141	-0.802981	0.000373755	NA	NA	NA	NA	12.577	0.00023723	0.00440395	0.00110955	49.9912	32.1864	cagcauugcucugauaccaaagccagacaaggauacugcaaaagaaaauuauaggccaau	cagcattgctctgataccaaagccagacaaggatactgcaaaagaaaattataggccaat	144	34	34	0	0	0	80	28	26	0	2	0	135	24	24	0	0	0	31	6
chr3179089063AG	3	179089063	A	G	+	AG	0	MFN1	intronic	NA	16.608	0.19	0	92.39	68.2343	0.426516	0.0757269	NA	NA	NA	NA	12.474	9.879e-05	0.00301167	0.116035	38.332	40.5839	ccaguaaugccaguacuuugggaugccaaagcaggaagaucucuugagcuuaggagauug	ccagtaatgccagtactttgggatgccaaagcaggaagatctcttgagcttaggagattg	50	32	32	0	0	0	51	45	39	0	6	0	55	31	31	0	0	0	22	17
chr5138639340AG	5	138639340	A	G	+	AG	0	MATR3	intronic	NA	16.608	0.297	0	634.386	406.859	0.610677	0.010791	NA	NA	NA	NA	13.123	0.000106607	0.00310809	0.0213166	285.996	323.108	uacuugggcugaggugggaggaugguuugagccugggaggcagagguuacagugagccug	tacttgggctgaggtgggaggatggtttgagcctgggaggcagaggttacagtgagcctg	80	27	27	0	0	0	52	19	17	0	2	0	104	12	12	0	0	0	56	32
chr598261047TC	5	98261047	T	C	-	AG	0	CHD1	intronic	NA	16.608	0.245	0	650.484	278.457	1.16402	3.26257e-06	NA	NA	NA	NA	12.843	0.000146415	0.00355781	1.64095e-05	109.524	127.931	uguaaucccagcacuuugagaggcugaggaaggaggaucacuugaacucaaaaguuggag	ctccaacttttgagttcaagtgatcctccttcctcagcctctcaaagtgctgggattaca	40	22	0	22	0	0	67	33	0	32	0	1	53	20	0	20	0	0	53	38
chr6109693822TC	6	109693822	T	C	-	AG	0	CD164	intronic	NA	16.608	0.188	0	359.031	286.755	0.339179	0.136682	NA	NA	0.0017	rs185295625	12.459	0.000258685	0.00457588	0.19272	533.66	763.903	uaccagagauaaggucaaauauuuuccuguaagauuuucucagcauggagaguugagaga	tctctcaactctccatgctgagaaaatcttacaggaaaatatttgaccttatctctggta	198	32	0	32	0	0	261	34	0	33	0	1	358	29	0	29	0	0	129	30
chr799164617AG	7	99164617	A	G	+	AG	0	ZNF655	intronic	NA	16.608	0.234	0	342.053	187.715	0.852659	0.000308576	NA	NA	NA	NA	12.775	0.000160877	0.00369955	0.000937402	108.856	123.935	gcuggagugugguggcacaaugucagcucacugcaaccuccgccucucaggcccaagcca	gctggagtgtggtggcacaatgtcagctcactgcaacctccgcctctcaggcccaagcca	49	37	37	0	0	0	35	28	24	0	4	0	38	22	22	0	0	0	23	13
chr822391592AG	8	22391592	A	G	+	AG	0	PPP3CC	intronic	NA	16.608	0.221	0	190.64	60.7189	1.62545	2.42789e-12	NA	NA	NA	NA	12.694	0.000172424	0.00380454	4.43537e-11	24.5617	30.2652	uuagcugagcaugguggcauacuccuguaauccuagcuacucaggaggcugaagcacuag	ttagctgagcatggtggcatactcctgtaatcctagctactcaggaggctgaagcactag	54	28	28	0	0	0	87	27	23	0	4	0	42	28	28	0	0	0	30	10
chr10129850256AG	10	129850256	A	G	+	AG	0	PTPRE	intronic	NA	16.607	0.401	0	262.653	210.943	0.278663	0.227879	NA	NA	NA	NA	13.554	8.44901e-05	0.00289438	0.298285	612.754	590.787	agugauccucccaccucagccucccaaguagcugggacuacaggcaugugccaccaugcc	agtgatcctcccacctcagcctcccaagtagctgggactacaggcatgtgccaccatgcc	118	11	11	0	0	0	73	19	13	0	6	0	133	9	9	0	0	0	52	19
chr12116666260TC	12	116666260	T	C	-	AG	0	MED13L	intronic	NA	16.607	0.198	0	665.143	284.497	1.17674	3.64072e-06	NA	NA	NA	NA	12.541	0.000567404	0.00648089	1.80809e-05	147.089	172.467	guaguugggcaugguugguguucgccuuguaguuucaacuacuugggaggcuaagguggg	cccaccttagcctcccaagtagttgaaactacaaggcgaacaccaaccatgcccaactac	141	38	0	38	0	0	120	20	0	17	0	3	125	25	0	25	0	0	103	5
chr1439897670TC	14	39897670	T	C	-	AG	0	FBXO33	intronic	NA	16.607	0.342	0	94.7089	44.9817	1.06542	2.54081e-06	NA	NA	NA	NA	13.326	0.00020864	0.00413591	1.30886e-05	41.5496	38.4234	ggggugguggcucacaccuguaaugacagcacuuucugggaggccgagacggguggauca	tgatccacccgtctcggcctcccagaaagtgctgtcattacaggtgtgagccaccacccc	28	20	0	20	0	0	21	13	0	12	0	1	17	9	0	9	0	0	32	30
chr1455527606AG	14	55527606	A	G	+	AG	0	MAPK1IP1L	intronic	NA	16.607	0.247	0	138.68	112.914	0.298413	0.189867	NA	NA	NA	NA	12.853	0.000131289	0.00337301	0.255205	101.004	108.418	acacacaguggcucauggcuauaaucccaauacuuugggaggcugaggcaggaggguccu	acacacagtggctcatggctataatcccaatactttgggaggctgaggcaggagggtcct	38	23	23	0	0	0	29	24	21	0	3	0	36	28	28	0	0	0	25	15
chr2101898259TC	2	101898259	T	C	-	AG	0	RNF149	intronic	NA	16.607	0.225	0	269.426	93.7947	1.50117	3.43883e-10	NA	NA	NA	NA	12.72	9.82469e-05	0.00300927	4.18813e-09	106.789	155.419	auguggccaggagugguggcucacaccuguaaucucagugcuuugggaguuuaagguggg	cccaccttaaactcccaaagcactgagattacaggtgtgagccaccactcctggccacat	157	39	0	39	0	0	130	35	0	31	0	4	100	24	0	24	0	0	72	25
chr244450185AG	2	44450185	A	G	+	AG	0	PPM1B	intronic	NA	16.607	0.222	0	180.225	102.326	0.820411	0.00024488	NA	NA	NA	NA	12.703	0.000196815	0.00402439	0.000765585	65.6426	85.8473	ggauagggucucgcuucauugccagggcuagucuugaacuccugggcucaaguuaucuuc	ggatagggtctcgcttcattgccagggctagtcttgaactcctgggctcaagttatcttc	83	35	35	0	0	0	70	37	27	0	9	1	83	16	16	0	0	0	31	6
chr841823918TC	8	41823918	T	C	-	AG	0	KAT6A	intronic	NA	16.607	0.29	0	802.151	296.692	1.37568	4.96594e-07	NA	NA	NA	NA	13.088	0.000101906	0.00306289	2.99677e-06	89.1455	100.746	aacccuguauguacuguauuguguuacaugaauguagucugucucucucuaaaucucuua	taagagatttagagagagacagactacattcatgtaacacaatacagtacatacagggtt	89	17	0	17	0	0	76	16	0	14	0	2	96	20	0	20	0	0	65	31
chr9123685390TC	9	123685390	T	C	-	AG	0	TRAF1	intronic	NA	16.607	0.227	0	637.41	192.094	1.66419	2.16826e-09	NA	NA	NA	NA	12.733	0.000103432	0.0030775	2.22279e-08	42.2418	42.766	aauucaaauuacauagaauuacaugccuguaauucuaacacuuugggaggccgagguggg	cccacctcggcctcccaaagtgttagaattacaggcatgtaattctatgtaatttgaatt	113	19	0	19	0	0	123	35	0	33	0	2	109	25	0	25	0	0	226	143
chr182731958AG	18	2731958	A	G	+	AG	0	SMCHD1	intronic	NA	16.606	0.095	0	1836.92	845.469	1.11738	3.63517e-05	NA	NA	NA	NA	11.483	0.000457794	0.00582678	0.000140029	230.062	269.117	aacccagaaggcagagguugcagugagccaagaucaugccacugcccuccagccuaggag	aacccagaaggcagaggttgcagtgagccaagatcatgccactgccctccagcctaggag	183	82	82	0	0	0	183	60	59	0	1	0	188	48	48	0	0	0	97	12
chr8103405812TC	8	103405812	T	C	-	AG	0	UBR5	intronic	NA	16.606	0.36	0	1330.36	336.609	1.94609	5.72601e-12	NA	NA	NA	NA	13.398	0.00023067	0.00433456	9.65786e-11	199.983	195.253	ccccugacuggggugcaguggcgugaucucagcucauugcaaccuccaccucccagguuc	gaacctgggaggtggaggttgcaatgagctgagatcacgccactgcaccccagtcagggg	66	17	0	17	0	0	106	23	0	22	0	1	62	20	0	20	0	0	130	31
chr11108114327AG	11	108114327	A	G	+	AG	0	ATM	intronic	NA	16.605	0.096	0	1388.59	1278.67	0.120064	0.646531	NA	NA	NA	NA	11.492	0.000530165	0.00626839	0.709845	193.037	179.975	ccauugcacuccagccuggacgacagagcaagauucugucucaaaaaacagaagaaagaa	ccattgcactccagcctggacgacagagcaagattctgtctcaaaaaacagaagaaagaa	125	63	63	0	0	0	66	26	23	0	3	0	108	54	54	0	0	0	38	14
chr1232143482AG	12	32143482	A	G	+	AG	0	KIAA1551	intronic	NA	16.605	0.142	0	646.792	776.991	-0.302339	0.288932	NA	NA	NA	NA	12.061	0.00021574	0.00419954	0.364777	135.32	149.622	cucacugcaaccucugguuccuggguucaagcgauucuccugccucggccucagccuccu	ctcactgcaacctctggttcctgggttcaagcgattctcctgcctcggcctcagcctcct	210	49	49	0	0	0	79	24	21	0	3	0	199	33	33	0	0	0	31	13
chr1341523786TC	13	41523786	T	C	-	AG	0	ELF1	intronic	NA	16.605	0.228	0	544.68	243.418	1.09802	1.97983e-05	NA	NA	NA	NA	12.738	0.000306562	0.00496021	8.16033e-05	150.089	166.816	aaaauggaaauuaugaguuauuucuuggccaggcacggagauucaugccuguaaucccag	ctgggattacaggcatgaatctccgtgcctggccaagaaataactcataatttccatttt	182	19	0	19	0	0	93	14	0	13	0	1	211	30	0	30	0	0	125	26
chr538980886TC	5	38980886	T	C	-	AG	0	RICTOR	intronic	NA	16.605	0.246	0	1028.65	281.414	1.82333	8.07741e-12	NA	NA	NA	NA	12.85	8.11318e-05	0.00283916	1.32408e-10	80.4258	109.254	aaguguaguggcacaaucacaucucacugcagccuggaccucccgcacucaaucgauccu	aggatcgattgagtgcgggaggtccaggctgcagtgagatgtgattgtgccactacactt	117	38	0	38	0	0	124	34	0	29	0	5	100	19	0	19	0	0	142	52
chr574883686AG	5	74883686	A	G	+	AG	0	POLK	intronic	NA	16.605	0.314	0	109.98	71.2811	0.625701	0.00359099	NA	NA	NA	NA	13.2	0.000161595	0.00370283	0.00810185	45.4235	55.5451	auugaacccaggagguggaguuugcaguaagcugagauggcaccacucacuccacuccag	attgaacccaggaggtggagtttgcagtaagctgagatggcaccactcactccactccag	57	29	29	0	0	0	38	17	16	0	1	0	46	14	14	0	0	0	34	21
chr578932910AG	5	78932910	A	G	+	AG	0	PAPD4	intronic	NA	16.605	0.195	0	206.156	129.766	0.663205	0.00245563	NA	NA	NA	NA	12.511	0.000193533	0.0039823	0.00580018	112.304	114.881	gagaaacuaucucucaagaaaaaaaaauuaaccagauguggugcugcacaccuuuagucc	gagaaactatctctcaagaaaaaaaaattaaccagatgtggtgctgcacacctttagtcc	84	48	48	0	0	0	51	29	27	0	2	0	91	24	24	0	0	0	59	27
chr624712879TC	6	24712879	T	C	-	AG	0	C6orf62	intronic	NA	16.605	0.19	0	196.682	232.062	-0.260705	0.285776	NA	NA	NA	NA	12.475	0.000186828	0.00389989	0.361473	244.583	254.871	ucucacucuguugccagauuggagugcaguagugugaucuuggcucacugcaaccuccuc	gaggaggttgcagtgagccaagatcacactactgcactccaatctggcaacagagtgaga	129	29	0	29	0	0	113	33	0	30	0	3	101	21	0	21	0	0	58	23
chr2202031886AG	2	202031886	A	G	+	AG	0	CFLAR	UTR3	NA	16.604	0.079	0	460.331	384.624	0.259101	0.254998	NA	NA	NA	NA	11.217	0.000787251	0.00764921	0.328239	325.869	391.973	uugucaugaucauguaacagagucugaaaagugucgaagagacaguuuucaggaacaaca	ttgtcatgatcatgtaacagagtctgaaaagtgtcgaagagacagttttcaggaacaaca	35	35	35	0	0	0	35	28	27	0	1	0	81	81	81	0	0	0	18	18
chr2220036828TC	2	220036828	T	C	-	AG	0	CNPPD1	UTR3	NA	16.604	0.073	0	38.7523	34.8806	0.152514	0.531554	NA	NA	NA	NA	11.096	0.000361853	0.00527651	0.605934	92.089	63.3958	ggcagggaacccuuuucacucccauuccuuagcuuuagucuaauggagccaaggacugcu	agcagtccttggctccattagactaaagctaaggaatgggagtgaaaagggttccctgcc	79	79	0	79	0	0	52	52	0	50	0	2	58	55	0	55	0	0	24	24
chr5130877323TC	5	130877323	T	C	-	AG	0	RAPGEF6	intronic	NA	16.604	0.204	0	409.541	303.432	0.433514	0.0568933	NA	NA	NA	NA	12.577	0.000280332	0.00477214	0.0906251	41.2406	53.5814	uuuugaggccaaaugcaguggcucaugccuaauucuagcacuuugagaggccaagaugga	tccatcttggcctctcaaagtgctagaattaggcatgagccactgcatttggcctcaaaa	162	32	0	32	0	0	104	21	0	20	0	1	175	25	0	25	0	0	81	11
chr1043666502AG	10	43666502	A	G	+	AG	0	CSGALNACT2	intronic	NA	16.603	0.399	0	516.074	112.857	2.11725	4.67675e-15	NA	NA	NA	NA	13.546	0.000102345	0.00306289	1.33711e-13	243.541	313.961	ccuggacuagguccuagaauagaaaaaaaagacaguaaagggaaagcuggugaaauccaa	cctggactaggtcctagaatagaaaaaaaagacagtaaagggaaagctggtgaaatccaa	46	17	17	0	0	0	57	21	17	0	4	0	31	7	7	0	0	0	63	28
chr1236025091TC	1	236025091	T	C	-	AG	0	LYST	intronic	NA	16.603	0.271	0	1058.49	488.517	1.12551	1.19445e-05	NA	NA	NA	NA	12.992	0.000203339	0.00408911	5.18496e-05	147.757	148.452	aacuuggauaaaaagucuaucagucuccgaagccaggagccauggcuugugccuauaguc	gactataggcacaagccatggctcctggcttcggagactgatagactttttatccaagtt	23	11	0	11	0	0	30	12	0	10	0	2	32	16	0	16	0	0	32	19
chr1333109740TC	13	33109740	T	C	-	AG	0	N4BP2L2	intronic	NA	16.603	0.168	0	364.106	244.59	0.572082	0.0124789	NA	NA	NA	NA	12.301	0.000174004	0.00381978	0.0242211	87.4992	101.275	ucaggaguuugagaccagccugggcaacauagugagacccugucucuaaaaaaugaaaua	tatttcattttttagagacagggtctcactatgttgcccaggctggtctcaaactcctga	95	24	0	24	0	0	90	52	0	48	0	4	125	34	0	34	0	0	44	29
chr1623506868TC	16	23506868	T	C	-	AG	0	GGA2	intronic	NA	16.603	0.425	0	406.468	149.273	1.4102	2.45487e-08	NA	NA	NA	NA	13.639	8.11124e-05	0.00283916	2.01206e-07	203.11	175.927	ugccuauaaucccaacaguuugggagaccaaggcaggaggauugcuugagcccaggaguu	aactcctgggctcaagcaatcctcctgccttggtctcccaaactgttgggattataggca	65	20	0	20	0	0	56	31	0	25	0	6	82	12	0	12	0	0	64	36
chr1715958207TC	17	15958207	T	C	-	AG	0	NCOR1	intronic	NA	16.603	0.435	0	591.04	339.871	0.788316	0.000844239	NA	NA	NA	NA	13.671	0.000108207	0.00311694	0.00227637	192.253	224.459	gucuugcccuguugcccaggcuagagugcaauggugugaucuuagcucacuguaaccucc	ggaggttacagtgagctaagatcacaccattgcactctagcctgggcaacagggcaagac	60	21	0	21	0	0	54	25	0	19	0	6	84	8	0	8	0	0	19	7
chr178419068TC	1	78419068	T	C	-	AG	0	FUBP1	intronic	NA	16.603	0.235	0	243.763	187.202	0.374121	0.101547	NA	NA	NA	NA	12.786	0.000133599	0.00340091	0.149845	57.5033	62.3726	guucaagcgauucuccggccucauacucccaaguagcugggauuacaggcgccugcuacc	ggtagcaggcgcctgtaatcccagctacttgggagtatgaggccggagaatcgcttgaac	89	30	0	30	0	0	38	16	0	14	0	2	101	15	0	15	0	0	58	27
chr2174808258TC	2	174808258	T	C	-	AG	0	SP3	intronic	NA	16.603	0.204	0	489.265	240.726	1.01395	1.1525e-05	NA	NA	NA	NA	12.582	0.00018036	0.00384341	5.02892e-05	135.018	148.598	ccaggaguucgagaccagccugggcaacauagugagacccccaucucauaaaaaagaaaa	ttttcttttttatgagatgggggtctcactatgttgcccaggctggtctcgaactcctgg	109	26	0	26	0	0	78	22	0	20	0	2	108	29	0	29	0	0	109	23
chr2202083942AG	2	202083942	A	G	+	AG	0	CASP10	UTR3	NA	16.603	0.136	0	127.921	80.7036	0.647358	0.00515731	NA	NA	NA	NA	11.998	0.00065315	0.00700945	0.0111221	49.4184	55.0505	aauccaggaggcagaggcuguggugagccaagaugacacaacugcacuccagcuugggca	aatccaggaggcagaggctgtggtgagccaagatgacacaactgcactccagcttgggca	21	21	21	0	0	0	21	21	20	0	1	0	35	35	35	0	0	0	12	12
chr2230698229TC	2	230698229	T	C	-	AG	0	TRIP12	intronic	NA	16.603	0.232	0	467.798	424.379	0.129967	0.575864	NA	NA	NA	NA	12.764	0.000349065	0.00518654	0.646984	255.774	265.796	gccgaggcagguggaucacuugaguucaggagucugagaucagccugggcaacaugguga	tcaccatgttgcccaggctgatctcagactcctgaactcaagtgatccacctgcctcggc	120	20	0	20	0	0	50	9	0	5	0	4	47	24	0	24	0	0	43	11
chr265316549TC	2	65316549	T	C	-	AG	0	RAB1A	intronic	NA	16.603	0.217	0	218.281	108.865	0.981491	1.02659e-05	NA	NA	NA	NA	12.666	0.000286643	0.00479417	4.53259e-05	226.17	300.364	ucaggaguucgagaccagccugggcaacauagugaaacuccaucuauacaaaaaauccaa	ttggattttttgtatagatggagtttcactatgttgcccaggctggtctcgaactcctga	98	25	0	25	0	0	82	46	0	45	0	1	137	31	0	31	0	0	87	45
chr1028837993AG	10	28837993	A	G	+	AG	0	WAC	intronic	NA	16.602	0.228	0	360.422	177.042	0.996347	1.26273e-05	NA	NA	NA	NA	12.74	0.000150386	0.00360927	5.44389e-05	214.251	232.28	ccugcaggcauaugcugccacuucuggcuaauuuuugcauuuuuuauagagacagaguuu	cctgcaggcatatgctgccacttctggctaatttttgcattttttatagagacagagttt	115	19	19	0	0	0	115	25	23	0	2	0	162	23	23	0	0	0	87	42
chr1111435975AG	1	111435975	A	G	+	AG	0	CD53	intronic	NA	16.602	0.271	0	464.291	311.499	0.568883	0.0129018	NA	NA	NA	NA	12.989	0.000159952	0.00369955	0.0249389	586.973	778.443	ucuuguuguuguuuuggagauggaguuucacucuuguugcccaggcuggagugcaauggc	tcttgttgttgttttggagatggagtttcactcttgttgcccaggctggagtgcaatggc	333	25	25	0	0	0	201	24	22	0	2	0	456	17	17	0	0	0	146	32
chr1211811273AG	12	11811273	A	G	+	AG	0	ETV6	intronic	NA	16.602	0.196	0	270.626	131.636	1.01382	1.01627e-05	NA	NA	NA	NA	12.522	0.000599368	0.00665738	4.49149e-05	190.274	201.114	acugcaaccucugccucccagguucaagcaauucugcugccucagccuccugaguagcug	actgcaacctctgcctcccaggttcaagcaattctgctgcctcagcctcctgagtagctg	80	35	35	0	0	0	55	26	24	0	2	0	52	27	27	0	0	0	46	10
chr1471456484AG	14	71456484	A	G	+	AG	0	PCNX	intronic	NA	16.602	0.34	0	749.523	402.878	0.897102	0.000168543	NA	NA	NA	NA	13.315	0.000129131	0.0033477	0.000546024	229.623	356.124	gccaggcuggucuugaacuccugaccucaaguaaucugccugccuuggccucgcaaagug	gccaggctggtcttgaactcctgacctcaagtaatctgcctgccttggcctcgcaaagtg	83	24	24	0	0	0	83	26	20	0	6	0	75	12	12	0	0	0	44	11
chr2034314901TC	20	34314901	T	C	-	AG	0	RBM39	intronic	NA	16.602	0.215	0	583.621	316.947	0.852463	0.000441371	NA	NA	NA	NA	12.658	0.000121964	0.00326713	0.00128632	220.823	218.256	acuaauaaaguacaaaaauuagccggauguaguggcgcgugcguguaaucccaguuacuc	gagtaactgggattacacgcacgcgccactacatccggctaatttttgtactttattagt	263	20	0	20	0	0	252	27	0	24	0	3	242	24	0	24	0	0	132	52
chr2219094797AG	2	219094797	A	G	+	AG	0	ARPC2	intronic	NA	16.602	0.223	0	422.345	291.464	0.511018	0.0279199	NA	NA	NA	NA	12.71	9.46269e-05	0.00297929	0.0486837	625.392	586.69	acugcaaccuccaacuccuggguucaagcaguucaucugccucagccuccugaguagcug	actgcaacctccaactcctgggttcaagcagttcatctgcctcagcctcctgagtagctg	220	38	38	0	0	0	176	30	25	0	5	0	289	16	16	0	0	0	213	42
chr4123198277AG	4	123198277	A	G	+	AG	0	KIAA1109	intronic	NA	16.602	0.248	0	730.043	455.452	0.679185	0.00452995	NA	NA	NA	NA	12.862	0.000267518	0.00465749	0.00993329	131.607	139.502	uauuggagccaaggugggaggauugcuugaggccaggaguuugagaccagccugagaaau	tattggagccaaggtgggaggattgcttgaggccaggagtttgagaccagcctgagaaat	51	29	29	0	0	0	45	31	29	0	2	0	55	15	15	0	0	0	18	9
chr10103570561TC	10	103570561	T	C	-	AG	0	MGEA5	intronic	NA	16.601	0.074	0	1506.44	381.444	1.95435	1.82063e-12	NA	NA	NA	NA	11.115	0.000156132	0.00367507	3.43844e-11	228.622	262.606	cuacucaggagguggagguugcagugagucaggaucgugccacugcacuccagccuuggg	cccaaggctggagtgcagtggcacgatcctgactcactgcaacctccacctcctgagtag	161	80	0	80	0	0	185	110	0	108	0	2	124	56	0	56	0	0	224	164
chr2225373999TC	2	225373999	T	C	-	AG	0	CUL3	intronic	NA	16.601	0.37	0	162.092	128.615	0.315276	0.145298	NA	NA	NA	NA	13.437	0.000342952	0.00515723	0.203118	97.0329	101.873	uggcuggggaggucaaggcugcagugaaccaagaugaugccacugcacuccagccugggc	gcccaggctggagtgcagtggcatcatcttggttcactgcagccttgacctccccagcca	59	15	0	15	0	0	44	11	0	10	0	1	45	5	0	5	0	0	26	8
chr3121356961TC	3	121356961	T	C	-	AG	0	HCLS1	intronic	NA	16.601	0.141	0	247.26	214.083	0.20319	0.35616	NA	NA	NA	NA	12.049	0.000242636	0.00444859	0.434672	246.194	216.883	caugauuguacucugcacuauagcuugagcaaaagagcaagacucuaccucuaaaaacaa	ttgtttttagaggtagagtcttgctcttttgctcaagctatagtgcagagtacaatcatg	49	45	0	45	0	0	22	22	0	19	0	3	26	25	0	25	0	0	15	15
chr5118619071AG	5	118619071	A	G	+	AG	0	TNFAIP8	intronic	NA	16.601	0.186	0	294.314	157.73	0.895417	3.71068e-05	NA	NA	NA	NA	12.448	0.000336266	0.00510636	0.00014261	157.405	196.599	gauaggcuaggcauaguggcccaaaccugaagucccagcuacucuggaggcugaggugga	gataggctaggcatagtggcccaaacctgaagtcccagctactctggaggctgaggtgga	88	42	42	0	0	0	95	43	40	0	3	0	94	24	24	0	0	0	44	11
chr5131757236AG	5	131757236	A	G	+	AG	0	C5orf56	ncRNA_intronic	NA	16.601	0.145	0	21.3262	17.6073	0.278113	0.31243	NA	NA	NA	NA	12.091	0.000471998	0.0059167	0.389637	14.5324	9.68724	cuguguuccucccuguaacaccaaauacuagagccccaggggcaggucccaucaugaaug	ctgtgttcctccctgtaacaccaaatactagagccccaggggcaggtcccatcatgaatg	107	36	36	0	0	0	82	25	23	0	2	0	137	33	33	0	0	0	32	11
chr10112635876AG	10	112635876	A	G	+	AG	0	PDCD4	intronic	NA	16.6	0.227	0	258.511	218.23	0.225994	0.350753	NA	NA	NA	NA	12.734	0.000515156	0.00619231	0.429442	92.9405	102.536	uuuucuuuuuuucuucguuuugagacaggaucuugcucugucacccaggcuggagugcag	ttttctttttttcttcgttttgagacaggatcttgctctgtcacccaggctggagtgcag	67	29	29	0	0	0	57	20	18	0	1	1	86	24	24	0	0	0	25	13
chr1028837127AG	10	28837127	A	G	+	AG	0	WAC	intronic	NA	16.6	0.17	0	360.422	177.042	0.996347	1.26273e-05	NA	NA	NA	NA	12.32	0.000142426	0.00352231	5.44389e-05	214.251	232.28	ugccucugccucccaaagugcugggauuuacaggagugagccaccacgcccggccaacau	tgcctctgcctcccaaagtgctgggatttacaggagtgagccaccacgcccggccaacat	131	35	35	0	0	0	131	41	37	1	3	0	162	23	23	0	0	0	100	56
chr1276473164TC	12	76473164	T	C	-	AG	0	NAP1L1	intronic	NA	16.6	0.263	0	580.856	282.177	1.0339	7.65434e-06	NA	NA	NA	NA	12.945	0.000135715	0.00341572	3.497e-05	325.123	380.124	gaucuuccugccucagucucccgaguagcuaggacuacagcaggcauguuaauuuuuugu	acaaaaaattaacatgcctgctgtagtcctagctactcgggagactgaggcaggaagatc	65	20	0	20	0	0	98	37	0	30	0	7	69	20	0	20	0	0	93	24
chr182753768AG	18	2753768	A	G	+	AG	0	SMCHD1	intronic	NA	16.6	0.183	0	1836.92	845.469	1.11738	3.63517e-05	NA	NA	NA	NA	12.425	0.000399395	0.00544097	0.000140029	230.062	269.117	agacuggguuucaccaaguugcucuggcuagucucgaacuccugagcucaaagccaucug	agactgggtttcaccaagttgctctggctagtctcgaactcctgagctcaaagccatctg	148	36	36	0	0	0	196	52	50	0	2	0	201	30	30	0	0	0	99	19
chr3152136348AG	3	152136348	A	G	+	AG	0	MBNL1	intronic	NA	16.6	0.233	0	1114	850.289	0.383624	0.173028	NA	NA	NA	NA	12.771	0.000274684	0.00472144	0.235529	441.01	488.568	cuugagcccaggagguugaggcugcagugaguuuugaucaaaccacugcacuccaaugug	cttgagcccaggaggttgaggctgcagtgagttttgatcaaaccactgcactccaatgtg	315	28	28	0	0	0	262	26	23	0	3	0	279	24	24	0	0	0	103	9
chr5138639235AG	5	138639235	A	G	+	AG	0	MATR3	intronic	NA	16.6	0.175	0	634.386	406.859	0.610677	0.010791	NA	NA	NA	NA	12.359	0.000141402	0.00351179	0.0213166	285.996	323.108	gagcccaggaguucgagaccagccuggccaacauggugaaaacccccucucuaccaaaac	gagcccaggagttcgagaccagcctggccaacatggtgaaaaccccctctctaccaaaac	92	39	39	0	0	0	62	29	24	0	5	0	112	20	20	0	0	0	66	38
chr10129851279AG	10	129851279	A	G	+	AG	0	PTPRE	intronic	NA	16.599	0.187	0	262.653	210.943	0.278663	0.227879	NA	NA	NA	NA	12.453	0.000260803	0.00458901	0.298285	612.754	590.787	ugccuguacucucagcacuuugagaggccaaggugggcagaucauuugagcccaguaguu	tgcctgtactctcagcactttgagaggccaaggtgggcagatcatttgagcccagtagtt	133	26	26	0	0	0	75	21	20	0	1	0	148	24	24	0	0	0	76	41
chr1269040262AG	12	69040262	A	G	+	AG	0	RAP1B	intronic	NA	16.599	0.379	0	200.939	116.671	0.753938	0.000521703	NA	NA	NA	NA	13.472	0.000212295	0.00416121	0.00149063	85.3177	138.017	gcccagcuaauuuuuguacuuuuaguagaaacgggguuucaccauauuggccaggcugaa	gcccagctaatttttgtacttttagtagaaacggggtttcaccatattggccaggctgaa	51	23	23	0	0	0	29	20	18	0	2	0	60	11	11	0	0	0	32	12
chr129831273AG	12	9831273	A	G	+	AG	0	CLEC2D	intronic	NA	16.599	0.088	0	429.407	444.897	-0.0810299	0.743967	NA	NA	NA	NA	11.362	0.000317032	0.00500437	0.794699	52.2639	51.6784	uccuaccugagcccugaguaccugguauuacgggcaugugccacaaagccuggcuaauuu	tcctacctgagccctgagtacctggtattacgggcatgtgccacaaagcctggctaattt	159	56	56	0	0	0	168	53	50	0	3	0	174	40	40	0	0	0	65	26
chr2219096729AG	2	219096729	A	G	+	AG	0	ARPC2	intronic	NA	16.599	0.289	0	422.345	291.464	0.511018	0.0279199	NA	NA	NA	NA	13.083	0.000154978	0.00367407	0.0486837	625.392	586.69	cgccuguaaucccagcacuuugggaggccaagacagguggauugcuugaggucaggauuu	cgcctgtaatcccagcactttgggaggccaagacaggtggattgcttgaggtcaggattt	211	29	29	0	0	0	173	27	24	0	3	0	285	12	12	0	0	0	188	17
chr3151993378AG	3	151993378	A	G	+	AG	0	MBNL1	intronic	NA	16.599	0.111	0	1114	850.289	0.383624	0.173028	NA	NA	NA	NA	11.704	0.000297542	0.00489175	0.235529	441.01	488.568	uuagcugggcaugguggcgcaugccuguaaucccaguuacuugggagcugaggcaggggg	ttagctgggcatggtggcgcatgcctgtaatcccagttacttgggagctgaggcaggggg	232	65	65	0	0	0	202	37	35	0	2	0	215	39	39	0	0	0	99	21
chr3169885177TC	3	169885177	T	C	-	AG	0	PHC3	intronic	NA	16.599	0.178	0	624.914	359.824	0.795347	0.000715868	NA	NA	NA	NA	12.387	0.00024071	0.00443658	0.00197309	107.419	123.097	aaaaggcugggcauguuggcucaugccuauaaucccaacacuuugggagcccaaggcaug	catgccttgggctcccaaagtgttgggattataggcatgagccaacatgcccagcctttt	59	26	0	26	0	0	55	24	0	22	0	2	62	35	0	35	0	0	48	25
chr555249581TC	5	55249581	T	C	-	AG	0	IL6ST	intronic	NA	16.599	0.213	0	402.871	392.314	0.0430254	0.861929	NA	NA	0.01	rs149279141	12.64	0.000275243	0.00472441	0.892272	320.228	382.779	caccuggccucaagcgauucuuuuaccucaaacucccaaagugcugguauuacaggcgug	cacgcctgtaataccagcactttgggagtttgaggtaaaagaatcgcttgaggccaggtg	117	27	0	27	0	0	70	13	0	11	0	2	128	21	0	21	0	0	41	22
chr6111987354TC	6	111987354	T	C	-	AG	0	FYN	intronic	NA	16.599	0.249	0	503.954	231.809	1.10111	7.71338e-06	NA	NA	NA	NA	12.87	0.00018446	0.00387614	3.5158e-05	44.8554	49.3494	aaaguuucugucucuucuuucuguuaagaaaggagaaaaaggaucccagcuacucaggag	ctcctgagtagctgggatcctttttctcctttcttaacagaaagaagagacagaaacttt	113	18	0	18	0	0	110	25	0	22	0	3	133	14	0	14	0	0	76	34
chr7130784832TC	7	130784832	T	C	-	AG	0	LINC-PINT	ncRNA_intronic	NA	16.599	0.269	0	NA	NA	NA	NA	NA	NA	NA	NA	12.976	0.000327191	0.00506176	NA	NA	NA	gcaccccagaguuucugacucagaaggucuagggugggcccacuaauguauauuucuuac	gtaagaaatatacattagtgggcccaccctagaccttctgagtcagaaactctggggtgc	68	21	0	21	0	0	63	18	0	17	0	1	58	17	0	17	0	0	35	14
chr10103574313TC	10	103574313	T	C	-	AG	0	MGEA5	intronic	NA	16.598	0.281	0	1506.44	381.444	1.95435	1.82063e-12	NA	NA	NA	NA	13.043	0.000109784	0.00311941	3.43844e-11	228.622	262.606	agagaguuuugcucugucaccuaggcuggaaugcaauggcgcggaucuuggcucaccgca	tgcggtgagccaagatccgcgccattgcattccagcctaggtgacagagcaaaactctct	52	21	0	21	0	0	68	27	0	22	0	5	55	11	0	11	0	0	167	93
chr1069817494TC	10	69817494	T	C	-	AG	0	HERC4	intronic	NA	16.598	0.306	0	215.656	110.994	0.957042	8.8308e-06	NA	NA	NA	NA	13.163	0.000180993	0.00384341	3.97142e-05	72.2635	81.541	accacugcacucuauccugggcaacagaacaagacucugucuuaaaagaaaaaaaaaaau	atttttttttttcttttaagacagagtcttgttctgttgcccaggatagagtgcagtggt	76	21	0	21	0	0	86	34	0	31	0	3	56	13	0	13	0	0	47	19
chr1224599627TC	1	224599627	T	C	-	AG	0	WDR26	intronic	NA	16.598	0.254	0	668.727	197.343	1.73089	4.63215e-11	NA	NA	NA	NA	12.895	0.000175058	0.00382193	6.61475e-10	300.742	317.593	gucauaacucacugcagccucuuaacucccaggcucaagcaauacuucccccucagccuc	gaggctgagggggaagtattgcttgagcctgggagttaagaggctgcagtgagttatgac	109	21	0	21	0	0	73	17	0	15	0	2	59	16	0	16	0	0	112	31
chr140842891AG	1	40842891	A	G	+	AG	0	SMAP2	intronic	NA	16.598	0.159	0	612.625	178.7	1.71148	1.43832e-10	NA	NA	NA	NA	12.217	0.000230986	0.00433456	1.86927e-09	254.439	265.488	gcaggaggaucaccugggcaacugagcccaggaggucgaagcugcagugggccaugauug	gcaggaggatcacctgggcaactgagcccaggaggtcgaagctgcagtgggccatgattg	146	40	40	0	0	0	115	66	65	0	1	0	150	26	26	0	0	0	214	117
chr286690031AG	2	86690031	A	G	+	AG	0	KDM3A	intronic	NA	16.598	0.261	0	1958.93	130.006	3.84823	3.30523e-30	NA	NA	NA	NA	12.933	0.00018216	0.00384341	5.09423e-28	173.382	197.136	ggccaagaguuggacaccagccuuaacauagcaaaauccugucucuacuaaaaacacgaa	ggccaagagttggacaccagccttaacatagcaaaatcctgtctctactaaaaacacgaa	56	29	29	0	0	0	319	193	179	0	14	0	36	7	7	0	0	0	290	217
chr5130723240AG	5	130723240	A	G	+	AG	0	CDC42SE2	intronic	NA	16.598	0.156	0	785.428	463.634	0.762262	0.0018087	NA	NA	NA	NA	12.197	0.000141732	0.00351179	0.00441685	218.511	246.458	cuccagccugggugacagagugaaaccccaucuuaaaaaaauaaauccaaccguauagga	ctccagcctgggtgacagagtgaaaccccatcttaaaaaaataaatccaaccgtatagga	263	44	44	0	0	0	224	47	41	0	6	0	187	19	19	0	0	0	160	34
chr7158531310TC	7	158531310	T	C	-	AG	0	ESYT2	intronic	NA	16.597	0.281	0	636.439	210.109	1.59893	8.09974e-12	NA	NA	NA	NA	13.042	0.000160569	0.00369955	1.32582e-10	156.541	214.346	gaaacccugucucuacuaaaaauacaaacuagccacgugugguggugcaugccuguaauc	gattacaggcatgcaccaccacacgtggctagtttgtatttttagtagagacagggtttc	75	19	0	19	0	0	115	47	0	40	0	7	60	13	0	13	0	0	54	20
chr1185720127TC	11	85720127	T	C	-	AG	0	PICALM	intronic	NA	16.596	0.242	0	485.274	284.648	0.76427	0.000963166	NA	NA	NA	NA	12.825	0.000308239	0.00497116	0.00254937	685.195	590.752	cgggcuaaucuggaacuccugaccucaaguaaucaacccacccuggccucccaaagugcu	agcactttgggaggccagggtgggttgattacttgaggtcaggagttccagattagcccg	197	19	0	19	0	0	186	30	0	29	0	1	269	19	0	19	0	0	110	36
chr167402178AG	1	67402178	A	G	+	AG	0	MIER1	intronic	NA	16.596	0.276	0	221.652	128.329	0.796019	0.000334344	NA	NA	NA	NA	13.018	0.000378149	0.00537232	0.00100521	76.8633	97.4403	agggugaucugccugccucggccucccaaagugcuaggauuacaggcgugagccaccgug	agggtgatctgcctgcctcggcctcccaaagtgctaggattacaggcgtgagccaccgtg	53	25	25	0	0	0	46	23	22	0	1	0	61	20	20	0	0	0	26	14
chr2101917976TC	2	101917976	T	C	-	AG	0	RNF149	intronic	NA	16.596	0.217	0	269.426	93.7947	1.50117	3.43883e-10	NA	NA	NA	NA	12.67	0.000165535	0.00373757	4.18813e-09	106.789	155.419	ugcuugagacuagccugggcaacauggugaaaccccgucucuacaaaaaauauaaaaauu	aatttttatattttttgtagagacggggtttcaccatgttgcccaggctagtctcaagca	64	18	0	18	0	0	69	40	0	35	0	5	56	25	0	25	0	0	65	35
chr255805013TC	2	55805013	T	C	-	AG	0	SMEK2	intronic	NA	16.596	0.189	0	225.183	211.813	0.0897697	0.676468	NA	NA	NA	NA	12.472	0.000377293	0.00536527	0.735666	116.065	127.233	ucccugugcacaugugccuugaugugcucuagaauguauuccuagaaauuggaacuuauu	aataagttccaatttctaggaatacattctagagcacatcaaggcacatgtgcacaggga	101	21	0	21	0	0	91	35	0	33	0	2	127	25	0	25	0	0	31	16
chr265319164TC	2	65319164	T	C	-	AG	0	RAB1A	intronic	NA	16.596	0.296	0	218.281	108.865	0.981491	1.02659e-05	NA	NA	NA	NA	13.119	0.000115592	0.00318427	4.53259e-05	226.17	300.364	gcucguaauccgcccgucucggccccacaaagugcugggauuacaggcgugagccaccgu	acggtggctcacgcctgtaatcccagcactttgtggggccgagacgggcggattacgagc	110	21	0	21	0	0	104	48	0	37	0	11	88	14	0	14	0	0	97	57
chr3141263619AG	3	141263619	A	G	+	AG	0	RASA2	intronic	NA	16.596	0.097	0	199.358	101.61	0.963522	1.40695e-05	NA	NA	NA	NA	11.512	0.000248889	0.00452387	5.97963e-05	25.8679	28.3167	aucaaucgcagacuggauaaagaaaaugcaguacauacaugccauggaauacuagccgua	atcaatcgcagactggataaagaaaatgcagtacatacatgccatggaatactagccgta	123	63	63	0	0	0	111	63	61	0	2	0	97	37	37	0	0	0	80	43
chr3152093284AG	3	152093284	A	G	+	AG	0	MBNL1	intronic	NA	16.596	0.123	0	1114	850.289	0.383624	0.173028	NA	NA	NA	NA	11.854	0.000341199	0.00513605	0.235529	441.01	488.568	agaucugggugugguggcucaugccuguaaucccagcacuuugggaggccaaguggggag	agatctgggtgtggtggctcatgcctgtaatcccagcactttgggaggccaagtggggag	423	62	62	0	0	0	217	54	53	0	1	0	379	30	30	0	0	0	147	31
chr1028828567AG	10	28828567	A	G	+	AG	0	WAC	intronic	NA	16.595	0.138	0	360.422	177.042	0.996347	1.26273e-05	NA	NA	NA	NA	12.019	0.000244573	0.00447847	5.44389e-05	214.251	232.28	agugcaguggugugauccuggcucgcuguaaccucugccuccugaguucaagcgauccuu	agtgcagtggtgtgatcctggctcgctgtaacctctgcctcctgagttcaagcgatcctt	146	50	50	0	0	0	124	34	32	0	2	0	164	25	25	0	0	0	88	41
chr1114733765AG	11	14733765	A	G	+	AG	0	PDE3B	intronic	NA	16.595	0.172	0	206.546	364.035	-0.966974	0.000850511	NA	NA	NA	NA	12.336	0.000651413	0.00700945	0.0022919	24.9764	39.6401	guccuccugccucagccucccaaguagcuaggacuacagacgugugccaccacaccuagc	gtcctcctgcctcagcctcccaagtagctaggactacagacgtgtgccaccacacctagc	133	48	48	0	0	0	45	20	19	0	1	0	111	25	25	0	0	0	15	10
chr1167456550TC	1	167456550	T	C	-	AG	0	CD247	intronic	NA	16.595	0.277	0	309.243	130.206	1.19313	1.04215e-05	NA	NA	NA	NA	13.022	0.000314132	0.00500437	4.59528e-05	2.11978	2.82407	agugcaguggcacgaucucggcucacugcaaccuccaccucccgaauucaagcgauucuc	gagaatcgcttgaattcgggaggtggaggttgcagtgagccgagatcgtgccactgcact	121	34	0	33	1	0	71	16	0	15	0	1	84	11	0	11	0	0	86	20
chr1210277687TC	12	10277687	T	C	-	AG	0	CLEC7A	intronic	NA	16.595	0.122	0	108.797	159.686	-0.581085	0.0240963	NA	NA	NA	NA	11.843	0.000682259	0.00717726	0.0428014	561.198	501.405	aagugauccucccaccucagcuuccugaguagguaggacuacagggugcaccaccacacu	agtgtggtggtgcaccctgtagtcctacctactcaggaagctgaggtgggaggatcactt	116	32	0	32	0	0	53	37	0	36	0	1	149	32	0	32	0	0	32	25
chr1269010375AG	12	69010375	A	G	+	AG	0	RAP1B	intronic	NA	16.595	0.155	0	200.939	116.671	0.753938	0.000521703	NA	NA	NA	NA	12.182	0.000340634	0.00513272	0.00149063	85.3177	138.017	uaguacuacaggcgcacaccaccgcacccagcuaaguuuuguauuuuuaguagagagggg	tagtactacaggcgcacaccaccgcacccagctaagttttgtatttttagtagagagggg	59	35	35	0	0	0	36	27	25	0	2	0	72	25	25	0	0	0	44	28
chr182801382AG	18	2801382	A	G	+	AG	0	SMCHD1	intronic	NA	16.595	0.147	0	1836.92	845.469	1.11738	3.63517e-05	NA	NA	NA	NA	12.107	0.000548508	0.00638235	0.000140029	230.062	269.117	uagcuuugugauggcgguauuagaaguuuagguggaaaauuugguguauucuggacugcg	tagctttgtgatggcggtattagaagtttaggtggaaaatttggtgtattctggactgcg	156	26	26	0	0	0	248	43	42	0	1	0	254	27	27	0	0	0	139	20
chr3152112813AG	3	152112813	A	G	+	AG	0	MBNL1	intronic	NA	16.595	0.207	0	1114	850.289	0.383624	0.173028	NA	NA	NA	NA	12.602	0.00028859	0.00481528	0.235529	441.01	488.568	accacaaacaugcaccaccacgccaggcuaauuuuuguuuguauuuuaguagagacgggu	accacaaacatgcaccaccacgccaggctaatttttgtttgtattttagtagagacgggt	391	30	30	0	0	0	200	35	32	0	3	0	364	15	15	0	0	0	128	12
chr699869937TC	6	99869937	T	C	-	AG	0	PNISR	intronic	NA	16.595	0.147	0	762.73	267.52	1.50598	3.22959e-10	NA	NA	NA	NA	12.104	0.000181335	0.00384341	3.96571e-09	182.721	204.894	aguuugaggauagccugggcaacauggugaaacuccaucccuacuaaaaaauacaaacau	atgtttgtattttttagtagggatggagtttcaccatgttgcccaggctatcctcaaact	104	29	0	29	0	0	131	35	0	31	0	4	96	34	0	34	0	0	152	90
chr7130666225TC	7	130666225	T	C	-	AG	0	LINC-PINT	ncRNA_intronic	NA	16.595	0.152	0	NA	NA	NA	NA	NA	NA	NA	NA	12.152	0.000753412	0.00752259	NA	NA	NA	aaugauuugauuuuggggugauauauacccaguagugggauggcuguaucaaaugguagc	gctaccatttgatacagccatcccactactgggtatatatcaccccaaaatcaaatcatt	106	33	0	33	0	0	65	20	0	19	0	1	81	32	0	32	0	0	55	21
chr1028833846AG	10	28833846	A	G	+	AG	0	WAC	intronic	NA	16.594	0.166	0	360.422	177.042	0.996347	1.26273e-05	NA	NA	NA	NA	12.28	0.00019839	0.00403013	5.44389e-05	214.251	232.28	acccugucucuacuaaaaauacaaaaauuagcuggggcgugguggugcauaccuguaauc	accctgtctctactaaaaatacaaaaattagctggggcgtggtggtgcatacctgtaatc	128	32	32	0	0	0	128	38	34	0	4	0	157	18	18	0	0	0	95	51
chr1167429013TC	1	167429013	T	C	-	AG	0	CD247	intronic	NA	16.594	0.117	0	309.243	130.206	1.19313	1.04215e-05	NA	NA	NA	NA	11.778	0.000328888	0.00506176	4.59528e-05	2.11978	2.82407	uuagaaauauuaccauaaacuuacuuuaaaacagaacuuuagccacauuuucaaauaaua	tattatttgaaaatgtggctaaagttctgttttaaagtaagtttatggtaatatttctaa	119	32	0	32	0	0	96	38	0	35	0	3	105	32	0	32	0	0	92	31
chr205570196TC	20	5570196	T	C	-	AG	0	GPCPD1	intronic	NA	16.594	0.092	0	1108.9	159.869	2.71499	2.39165e-18	NA	NA	NA	NA	11.433	0.000215291	0.0041973	1.09827e-16	503.541	625.785	ugcccaggcuggaguguaauggcucauugcaaccuccgccucccagguucaagugagucu	agactcacttgaacctgggaggcggaggttgcaatgagccattacactccagcctgggca	65	60	0	60	0	0	137	88	0	84	0	4	80	51	0	51	0	0	266	125
chr255259387TC	2	55259387	T	C	-	AG	0	RTN4	intronic	NA	16.594	0.225	0	266.349	136.936	0.925712	6.69448e-05	NA	NA	NA	NA	12.72	0.000527635	0.00625796	0.000240145	370.534	480.66	cguagugaaccccgucucuacuaaaaacacaaaaauuagcuuggugugauggcagacacc	ggtgtctgccatcacaccaagctaatttttgtgtttttagtagagacggggttcactacg	48	39	0	39	0	0	30	25	0	24	0	1	31	18	0	18	0	0	21	13
chr448616617TC	4	48616617	T	C	-	AG	0	FRYL	intronic	NA	16.594	0.213	0	706.651	327.982	1.10073	3.41474e-06	NA	NA	NA	NA	12.643	0.000250586	0.00452712	1.71043e-05	87.6431	96.0661	ccugccucagccucccgagaagcugagauuacaggugcacgucacuaagccuggcuaauu	aattagccaggcttagtgacgtgcacctgtaatctcagcttctcgggaggctgaggcagg	38	25	0	25	0	0	53	30	0	27	0	3	63	26	0	26	0	0	48	25
chr532168010TC	5	32168010	T	C	-	AG	0	GOLPH3	intronic	NA	16.594	0.306	0	75.4302	70.1845	0.104732	0.637517	NA	NA	NA	NA	13.166	0.000315582	0.00500437	0.70173	86.3	89.4259	ucuuccagacuggagugugguggugugaucauggcucauugcaaccucgaccuccugaac	gttcaggaggtcgaggttgcaatgagccatgatcacaccaccacactccagtctggaaga	56	22	0	22	0	0	44	29	0	26	0	3	73	14	0	14	0	0	24	13
chrX73481867TC	X	73481867	T	C	-	AG	0	FTX	ncRNA_intronic	NA	16.594	0.115	0	34.0798	26.5078	0.383153	0.137231	NA	NA	NA	NA	11.759	0.00129153	0.00981683	0.193332	3.66176	4.0773	uagaaauuuaccugccacuuucacaagcccaggaggcggaggcaggaguauugcugagcc	ggctcagcaatactcctgcctccgcctcctgggcttgtgaaagtggcaggtaaatttcta	56	46	1	45	0	0	39	38	0	36	0	2	51	39	0	39	0	0	9	9
chr11661372TC	1	1661372	T	C	-	AG	0	SLC35E2	UTR3	NA	16.593	0.112	0	96.1969	77.9747	0.308636	0.188273	NA	NA	NA	NA	11.718	0.000637203	0.0069185	0.253321	33.9792	36.5123	gugccaccaugccuggcuauuuuuuuguugagcugggcucucgcuuuguugcccaggcug	cagcctgggcaacaaagcgagagcccagctcaacaaaaaaatagccaggcatggtggcac	89	45	0	45	0	0	58	25	0	22	0	3	74	28	0	28	0	0	40	20
chr1740538709TC	17	40538709	T	C	-	AG	0	STAT3	intronic	NA	16.593	0.261	0	486.006	248.922	0.920705	0.000182596	NA	NA	NA	NA	12.934	0.000471513	0.00591559	0.000586451	279.779	359.411	gaauaaucacuuagaaauauccacagugccaggcaugguggugcacaccucugaucccag	ctgggatcagaggtgtgcaccaccatgcctggcactgtggatatttctaagtgattattc	63	7	0	7	0	0	26	10	0	9	0	1	65	11	0	11	0	0	67	40
chr699869609TC	6	99869609	T	C	-	AG	0	PNISR	intronic	NA	16.593	0.24	0	762.73	267.52	1.50598	3.22959e-10	NA	NA	NA	NA	12.814	0.000324412	0.00506176	3.96571e-09	182.721	204.894	uuuucuagggauauuguagcaaauuaccacaaacuggcugauuucaaacaacagaaauuu	aaatttctgttgtttgaaatcagccagtttgtggtaatttgctacaatatccctagaaaa	95	20	0	20	0	0	119	23	0	22	0	1	76	13	0	13	0	0	113	52
chr1204520363AG	1	204520363	A	G	+	AG	0	MDM4	UTR3	NA	16.592	0.08	0	704.428	389.841	0.845363	0.000570342	NA	NA	NA	NA	11.238	0.000618248	0.00677626	0.00161208	116.708	137.722	cagcugaauuuuguauuuuuuguacagacagcauuuugccauguugcccaggcugguccc	cagctgaattttgtattttttgtacagacagcattttgccatgttgcccaggctggtccc	63	50	50	0	0	0	36	33	31	0	2	0	55	48	48	0	0	0	28	24
chr1269018305AG	12	69018305	A	G	+	AG	0	RAP1B	intronic	NA	16.592	0.166	0	200.939	116.671	0.753938	0.000521703	NA	NA	NA	NA	12.283	0.000327596	0.00506176	0.00149063	85.3177	138.017	aaaaauccucagaccagacacgguggcucacgucuguaaucccagcacuuugggaggcca	aaaaatcctcagaccagacacggtggctcacgtctgtaatcccagcactttgggaggcca	55	31	31	0	0	0	43	34	33	0	1	0	79	32	32	0	0	0	88	69
chr146122557TC	1	46122557	T	C	-	AG	0	GPBP1L1	intronic	NA	16.592	0.209	0	210.977	151.407	0.479779	0.0273004	NA	NA	NA	NA	12.615	0.000266085	0.00465427	0.0477027	140.498	168.12	gccaggaguuugagaccagcuugggcagcaaagugagaccuugucucuacaagaaaaauu	aatttttcttgtagagacaaggtctcactttgctgcccaagctggtctcaaactcctggc	67	24	0	24	0	0	70	39	0	36	0	3	88	18	0	18	0	0	58	39
chr1544897063TC	15	44897063	T	C	-	AG	0	SPG11	intronic	NA	16.592	0.328	0	510.818	298.096	0.77234	0.000771742	NA	NA	NA	NA	13.265	0.0002423	0.00444829	0.00210502	212.801	288.462	guggcacgaucucgaucucggcucgcugcaaguugugccucccggguucaugccauucuc	gagaatggcatgaacccgggaggcacaacttgcagcgagccgagatcgagatcgtgccac	55	27	0	27	0	0	53	26	0	23	0	3	53	12	0	12	0	0	36	19
chr2115915205TC	21	15915205	T	C	-	AG	0	SAMSN1	intronic	NA	16.592	0.152	0	240.983	149.571	0.677183	0.00252536	NA	NA	NA	NA	12.153	0.000318191	0.00500708	0.00594185	195.877	196.139	auguggugcaaucacauaacccuaacccuaacccuaaccuccuggguggacucaagcuac	gtagcttgagtccacccaggaggttagggttagggttagggttatgtgattgcaccacat	163	54	0	54	0	0	94	33	0	32	0	1	220	30	0	30	0	0	166	85
chr3107773000TC	3	107773000	T	C	-	AG	0	CD47	intronic	NA	16.592	0.07	0	480.067	332.719	0.525904	0.0322507	NA	NA	NA	NA	11.032	0.000477719	0.00594345	0.0551875	164.769	187.768	cucgagcuccugggcucaagcaaugcucccaccucagccucccaaguagcugggacuaca	tgtagtcccagctacttgggaggctgaggtgggagcattgcttgagcccaggagctcgag	239	72	0	72	0	0	149	103	0	101	0	2	174	43	0	43	0	0	86	79
chr9132676192TC	9	132676192	T	C	-	AG	0	FNBP1	intronic	NA	16.592	0.205	0	739.718	250.357	1.49872	4.22407e-08	NA	NA	NA	NA	12.586	0.000285662	0.00478835	3.30073e-07	218.794	201.771	guugaggcugcuccagccuugggugauagaaugaaacccugucucaaaaaaaaaaacuau	atagtttttttttttgagacagggtttcattctatcacccaaggctggagcagcctcaac	111	18	0	18	0	0	94	37	0	32	0	5	114	21	0	21	0	0	151	35
chr1028838816AG	10	28838816	A	G	+	AG	0	WAC	intronic	NA	16.591	0.165	0	360.422	177.042	0.996347	1.26273e-05	NA	NA	NA	NA	12.275	0.000233773	0.00435206	5.44389e-05	214.251	232.28	ugaaguuuaaagaguuuuaaguuuuggccaggcgcaguggcucacaccuguacucccagc	tgaagtttaaagagttttaagttttggccaggcgcagtggctcacacctgtactcccagc	125	29	29	0	0	0	116	25	21	0	4	0	161	22	22	0	0	0	90	45
chr1593437964AG	15	93437964	A	G	+	AG	0	LOC100507217	ncRNA_intronic	NA	16.591	0.091	0	433.573	76.8542	2.40497	6.8858e-20	NA	NA	NA	NA	11.417	0.00026748	0.00465749	3.89848e-18	93.5419	103.041	gugcaucacaaggucaggaguucgagaccagccuggcccacauagugaaaccccgucucu	gtgcatcacaaggtcaggagttcgagaccagcctggcccacatagtgaaaccccgtctct	160	59	59	0	0	0	259	56	54	0	2	0	164	42	42	0	0	0	377	102
chr1953583167TC	19	53583167	T	C	-	AG	0	ZNF160	intronic	NA	16.591	0.429	0	271.403	63.3636	2.07009	1.82229e-15	NA	NA	NA	NA	13.651	0.000201455	0.00406805	5.61725e-14	46.9663	60.8966	uuuuuguugucguugcuaaaaaauagagacagagucucacuauguugcccauguuggucu	agaccaacatgggcaacatagtgagactctgtctctattttttagcaacgacaacaaaaa	45	20	0	20	0	0	83	57	0	49	0	8	39	8	0	8	0	0	20	11
chr2030126807AG	20	30126807	A	G	+	AG	0	HM13	UTR3	NA	16.591	0.166	0	96.9824	55.5982	0.804451	0.0024966	NA	NA	NA	NA	12.28	0.0004024	0.00545918	0.0058845	111.469	139.608	ccagagagguuaagaaauuugcuaggaucacaccacuaauaagcaacagagccaggauuc	ccagagaggttaagaaatttgctaggatcacaccactaataagcaacagagccaggattc	82	43	43	0	0	0	65	25	24	0	1	0	59	22	22	0	0	0	43	29
chr2219099921AG	2	219099921	A	G	+	AG	0	ARPC2	intronic	NA	16.591	0.152	0	422.345	291.464	0.511018	0.0279199	NA	NA	NA	NA	12.153	0.000160345	0.00369955	0.0486837	625.392	586.69	auuucaucaccucaccuauuuuuucagacagucucauucuguugcccaggcuggaaugca	atttcatcacctcacctattttttcagacagtctcattctgttgcccaggctggaatgca	329	32	32	0	0	0	188	91	80	2	9	0	196	19	19	0	0	0	183	96
chr699869880TC	6	99869880	T	C	-	AG	0	PNISR	intronic	NA	16.591	0.234	0	762.73	267.52	1.50598	3.22959e-10	NA	NA	NA	NA	12.78	0.000335902	0.00510636	3.96571e-09	182.721	204.894	cauuauccucgcgcgguggcaugcaccuguagucccagcuacucgggaggcugaggcaug	catgcctcagcctcccgagtagctgggactacaggtgcatgccaccgcgcgaggataatg	100	26	0	26	0	0	113	17	0	16	0	1	77	15	0	15	0	0	106	45
chr7104710887AG	7	104710887	A	G	+	AG	0	KMT2E	intronic	NA	16.591	0.288	0	NA	NA	NA	NA	NA	NA	NA	NA	13.075	0.000307758	0.00497116	NA	NA	NA	acuugaggucaggaguuugagaccagccuaggcaacauggcaaggcaccauugcuaccaa	acttgaggtcaggagtttgagaccagcctaggcaacatggcaaggcaccattgctaccaa	124	17	17	0	0	0	147	44	36	0	8	0	117	5	5	0	0	0	103	38
chr1011283183AG	10	11283183	A	G	+	AG	0	CELF2	intronic	NA	16.59	0.191	0	506.087	340.734	0.568836	0.0175696	NA	NA	NA	NA	12.482	0.000552389	0.0064154	0.0326955	151.533	130.143	auaaaaacugcuuguuauuuauuuuuugaaacagggucuugcucuguuacccaagcugga	ataaaaactgcttgttatttattttttgaaacagggtcttgctctgttacccaagctgga	160	23	23	0	0	0	147	32	29	0	3	0	207	17	17	0	0	0	127	7
chr10129851288AG	10	129851288	A	G	+	AG	0	PTPRE	intronic	NA	16.59	0.167	0	262.653	210.943	0.278663	0.227879	NA	NA	NA	NA	12.288	0.000434269	0.00565921	0.298285	612.754	590.787	ucucagcacuuugagaggccaaggugggcagaucauuugagcccaguaguuccagaccag	tctcagcactttgagaggccaaggtgggcagatcatttgagcccagtagttccagaccag	133	26	26	0	0	0	74	20	19	0	1	0	145	21	21	0	0	0	74	41
chr1026736698AG	10	26736698	A	G	+	AG	0	APBB1IP	intronic	NA	16.59	0.195	0	106.749	94.2277	0.178841	0.412459	NA	NA	NA	NA	12.518	0.000405163	0.00547732	0.491571	125.769	98.603	agggagggccucacucugucacccaagcaagagugcaguggcaugaucacagccacuccc	agggagggcctcactctgtcacccaagcaagagtgcagtggcatgatcacagccactccc	60	24	24	0	0	0	40	19	17	0	2	0	52	21	21	0	0	0	22	15
chr1148008613AG	11	48008613	A	G	+	AG	0	PTPRJ	intronic	NA	16.59	0.154	0	444.977	266.389	0.740083	0.00182632	NA	NA	NA	NA	12.177	0.000353454	0.00522178	0.00445906	351.736	336.987	aaagugagaccuugucuauacaaaaaauuagcugggcauggugguguggaccuguggucc	aaagtgagaccttgtctatacaaaaaattagctgggcatggtggtgtggacctgtggtcc	70	36	36	0	0	0	40	20	18	0	2	0	55	31	31	0	0	0	77	57
chr1165349158AG	11	65349158	A	G	+	AG	0	EHBP1L1	exonic	nonsynonymous SNV	16.59	0.069	0	368.251	120.268	1.57533	7.4609e-10	EHBP1L1:NM_001099409:exon9:c.A1015G:p.R339G	0.186	NA	NA	11.008	0.000580391	0.00655395	8.41406e-09	221.319	204.414	gggcuccuccagcaggauugggcucugcuagggagacccaggcccaggcaugcccucagg	gggctcctccagcaggattgggctctgctagggagacccaggcccaggcatgccctcagg	70	58	58	0	0	0	77	68	67	0	1	0	62	56	56	0	0	0	56	46
chr1210010575TC	12	10010575	T	C	-	AG	0	CLEC2B	intronic	NA	16.59	0.218	0	602.174	74.3157	2.88364	7.17136e-24	NA	NA	NA	NA	12.678	0.000250031	0.00452387	6.54155e-22	73.1985	101.407	uagauucauuagugacuaauacaaauuauuacuuguauuacucuuagguaaugcuaggau	atcctagcattacctaagagtaatacaagtaataatttgtattagtcactaatgaatcta	84	21	0	21	0	0	136	30	0	28	0	2	160	16	0	16	0	0	319	103
chr1235992392TC	1	235992392	T	C	-	AG	0	LYST	intronic	NA	16.59	0.191	0	1058.49	488.517	1.12551	1.19445e-05	NA	NA	NA	NA	12.488	0.000312809	0.00500323	5.18496e-05	147.757	148.452	aagugauucuugugucucagccaccuaaguagccgggacuacaagugugcaucaccacac	gtgtggtgatgcacacttgtagtcccggctacttaggtggctgagacacaagaatcactt	75	20	0	20	0	0	88	19	0	17	0	2	90	20	0	20	0	0	66	32
chr1269018314AG	12	69018314	A	G	+	AG	0	RAP1B	intronic	NA	16.59	0.156	0	200.939	116.671	0.753938	0.000521703	NA	NA	NA	NA	12.189	0.000395443	0.00543929	0.00149063	85.3177	138.017	cagaccagacacgguggcucacgucuguaaucccagcacuuugggaggccaaggcaggca	cagaccagacacggtggctcacgtctgtaatcccagcactttgggaggccaaggcaggca	58	34	34	0	0	0	47	37	36	0	1	0	79	32	32	0	0	0	85	69
chr14102330192AG	14	102330192	A	G	+	AG	0	PPP2R5C	intronic	NA	16.59	0.23	0	292.325	224.117	0.384841	0.0809333	NA	NA	NA	NA	12.755	0.000390521	0.00541905	0.123109	117.623	116.205	agugggagguugcagugagccaagaucgcaccacugcacuccagccugcgcaccacagaa	agtgggaggttgcagtgagccaagatcgcaccactgcactccagcctgcgcaccacagaa	143	24	24	0	0	0	118	26	24	0	2	0	124	15	15	0	0	0	58	17
chr1734154659AG	17	34154659	A	G	+	AG	0	TAF15	intronic	NA	16.59	0.11	0	143.493	62.3162	1.19373	5.32235e-08	NA	NA	NA	NA	11.684	0.000410391	0.00550094	4.05727e-07	116.155	108.545	accugggaguuggugguugcagugagcugagaucacaccauugcauuccagccugggcaa	acctgggagttggtggttgcagtgagctgagatcacaccattgcattccagcctgggcaa	54	44	44	0	0	0	68	39	36	0	3	0	79	40	40	0	0	0	25	20
chr2034325146TC	20	34325146	T	C	-	AG	0	RBM39	intronic	NA	16.59	0.185	0	583.621	316.947	0.852463	0.000441371	NA	NA	NA	NA	12.442	0.000294396	0.00485835	0.00128632	220.823	218.256	ccgcaccuggcuaauuuuuguacuuuugguagagauggggauucaccauccuggccaggc	gcctggccaggatggtgaatccccatctctaccaaaagtacaaaaattagccaggtgcgg	161	31	0	31	0	0	251	31	0	29	0	2	318	21	0	21	0	0	113	51
chr205569452TC	20	5569452	T	C	-	AG	0	GPCPD1	intronic	NA	16.59	0.258	0	1108.9	159.869	2.71499	2.39165e-18	NA	NA	NA	rs6076855	12.919	0.000222464	0.00425288	1.09827e-16	503.541	625.785	uuuuucuuuuuugagacauagucucgcucuaucgcccaggcuggagugcaguggcgcaau	attgcgccactgcactccagcctgggcgatagagcgagactatgtctcaaaaaagaaaaa	16	12	0	12	0	0	75	30	0	24	0	6	51	23	0	23	0	0	177	41
chr2101912494TC	2	101912494	T	C	-	AG	0	RNF149	intronic	NA	16.59	0.295	0	269.426	93.7947	1.50117	3.43883e-10	NA	NA	NA	NA	13.114	0.000389861	0.00541905	4.18813e-09	106.789	155.419	cacugcagccuugaccaucugggcucaagcaauucuucugccucagccucccaacucauu	aatgagttgggaggctgaggcagaagaattgcttgagcccagatggtcaaggctgcagtg	70	24	0	24	0	0	55	26	0	25	0	1	44	12	0	12	0	0	64	26
chr3141263599AG	3	141263599	A	G	+	AG	0	RASA2	intronic	NA	16.59	0.097	0	199.358	101.61	0.963522	1.40695e-05	NA	NA	NA	NA	11.515	0.000496723	0.00605862	5.97963e-05	25.8679	28.3167	uggaaucaacuuaaauggccaucaaucgcagacuggauaaagaaaaugcaguacauacau	tggaatcaacttaaatggccatcaatcgcagactggataaagaaaatgcagtacatacat	117	57	57	0	0	0	105	57	56	0	1	0	97	37	37	0	0	0	76	39
chr3152093571AG	3	152093571	A	G	+	AG	0	MBNL1	intronic	NA	16.59	0.109	0	1114	850.289	0.383624	0.173028	NA	NA	NA	NA	11.671	0.000594578	0.00663381	0.235529	441.01	488.568	aggcugcagugagucgugauugcucugcuacacuccagccggggugauggagccaagacc	aggctgcagtgagtcgtgattgctctgctacactccagccggggtgatggagccaagacc	408	47	47	0	0	0	194	31	29	0	2	0	386	37	37	0	0	0	136	20
chr5156720121AG	5	156720121	A	G	+	AG	0	CYFIP2	intronic	NA	16.59	0.235	0	385.491	275.59	0.47558	0.0396294	NA	NA	NA	NA	12.784	0.000234129	0.00435206	0.0660933	27.8895	25.7215	ucuugcucugucgcccaggcuggaaugcaauggcgcaaucuaagcucauugcagccucug	tcttgctctgtcgcccaggctggaatgcaatggcgcaatctaagctcattgcagcctctg	111	21	21	0	0	0	58	25	20	0	5	0	101	19	19	0	0	0	49	23
chr8109245854TC	8	109245854	T	C	-	AG	0	EIF3E	intronic	NA	16.59	0.187	0	320.038	188.16	0.770993	0.000470502	NA	NA	NA	NA	12.456	0.000433275	0.00565921	0.00136057	218.389	195.547	ugcccaggcugaucucaaacuccuggccugaagugauccucccuccucagccuuucaaug	cattgaaaggctgaggagggaggatcacttcaggccaggagtttgagatcagcctgggca	217	27	0	27	0	0	277	21	0	19	0	2	290	16	0	16	0	0	126	16
chr1022984685TC	10	22984685	T	C	-	AG	0	PIP4K2A	intronic	NA	16.589	0.114	0	226.709	209.262	0.117547	0.582361	NA	NA	NA	NA	11.738	0.000728392	0.00739585	0.65248	114.909	115.672	cauuguguuagguacuuacacauggacuagagaugauauagaguauaugggaggaugugu	acacatcctcccatatactctatatcatctctagtccatgtgtaagtacctaacacaatg	162	42	0	42	0	0	92	18	0	17	0	1	161	33	0	33	0	0	66	18
chr1043637902AG	10	43637902	A	G	+	AG	0	CSGALNACT2	intronic	NA	16.589	0.322	0	516.074	112.857	2.11725	4.67675e-15	NA	NA	NA	NA	13.24	0.00034572	0.00518317	1.33711e-13	243.541	313.961	aacuccugaccucgugaucugccugccucagccucccaaagugcugggauuacacgcaug	aactcctgacctcgtgatctgcctgcctcagcctcccaaagtgctgggattacacgcatg	33	23	23	0	0	0	31	23	21	0	2	0	15	7	7	0	0	0	57	37
chr1232144581AG	12	32144581	A	G	+	AG	0	KIAA1551	intronic	NA	16.589	0.17	0	646.792	776.991	-0.302339	0.288932	NA	NA	NA	NA	12.314	0.000742642	0.00745498	0.364777	135.32	149.622	uguuuguuuguuuguuuguuuuuugagacagucucgcucugucacccaggcuggagugca	tgtttgtttgtttgtttgttttttgagacagtctcgctctgtcacccaggctggagtgca	195	38	38	0	0	0	86	31	29	0	2	0	184	18	18	0	0	0	27	9
chr1269211834AG	12	69211834	A	G	+	AG	0	MDM2	intronic	NA	16.589	0.186	0	392.507	164.457	1.24644	2.49027e-08	NA	NA	NA	NA	12.447	0.000316784	0.00500437	2.03362e-07	220.544	264.092	cuucgguaauccaccugccauggccucccaaagugcugggauuacagaugugagcaacca	cttcggtaatccacctgccatggcctcccaaagtgctgggattacagatgtgagcaacca	63	28	28	0	0	0	92	34	30	0	4	0	97	22	22	0	0	0	86	37
chr182660259AG	18	2660259	A	G	+	AG	0	SMCHD1	intronic	NA	16.589	0.374	0	1836.92	845.469	1.11738	3.63517e-05	NA	NA	NA	NA	13.456	0.000269353	0.00466852	0.000140029	230.062	269.117	gggagaauuacuugaacccgggagucggaaguugcagcgagcugagaacgcaccgcugca	gggagaattacttgaacccgggagtcggaagttgcagcgagctgagaacgcaccgctgca	133	29	29	0	0	0	122	24	22	0	2	0	106	10	10	0	0	0	112	25
chr2135482628AG	21	35482628	A	G	+	AG	0	MRPS6	intronic	NA	16.589	0.201	0	76.0894	34.016	1.09537	2.27417e-05	NA	NA	NA	NA	12.56	0.000262574	0.00461466	9.22393e-05	56.9476	76.498	caaaauacacaaaaguuagccacaugugcagaugcacaccuguagucccagcuacucaag	caaaatacacaaaagttagccacatgtgcagatgcacacctgtagtcccagctactcaag	62	28	28	0	0	0	48	23	19	0	4	0	65	17	17	0	0	0	98	60
chr426332749AG	4	26332749	A	G	+	AG	0	RBPJ	intronic	NA	16.589	0.262	0	951.503	179.2	2.35236	2.21881e-18	NA	NA	NA	NA	12.938	0.000356614	0.00524628	1.02593e-16	616.029	565.545	ggccuguguuagucuuuuguuuuugaaacaggguuugcugucacguaggcuagaaugcag	ggcctgtgttagtcttttgtttttgaaacagggtttgctgtcacgtaggctagaatgcag	38	22	22	0	0	0	82	20	18	0	2	0	35	10	10	0	0	0	117	37
chr6109696635TC	6	109696635	T	C	-	AG	0	CD164	intronic	NA	16.589	0.222	0	359.031	286.755	0.339179	0.136682	NA	NA	NA	NA	12.702	0.00039599	0.00543929	0.19272	533.66	763.903	guuuuuuuaguagagucacgguuucaccacauuggccaggcuggucuugaaauccugacu	agtcaggatttcaagaccagcctggccaatgtggtgaaaccgtgactctactaaaaaaac	195	29	0	29	0	0	244	17	0	16	0	1	344	15	0	15	0	0	132	28
chrX153579878TC	X	153579878	T	C	-	AG	0	FLNA	intronic	NA	16.589	0.119	0	1781.39	1297.79	0.357093	0.330215	NA	NA	NA	NA	11.798	0.000432756	0.00565921	0.407796	2392.02	1937.43	cccggacagaccagagccaccgcagagaccaggccuuggcccuguguucagugacccccc	ggggggtcactgaacacagggccaaggcctggtctctgcggtggctctggtctgtccggg	334	43	0	43	0	0	106	52	0	51	0	1	178	27	0	27	0	0	194	150
chr13111549566TC	13	111549566	T	C	-	AG	0	ANKRD10	intronic	NA	16.588	0.126	0	143.576	82.3147	0.802382	0.000283554	NA	NA	NA	NA	11.89	0.000544974	0.00634618	0.00087126	55.8506	59.4923	aggcugaggcuaaggaggaucccuuagcccaggaguuccaggguguggugaacuaugauu	aatcatagttcaccacaccctggaactcctgggctaagggatcctccttagcctcagcct	89	50	0	50	0	0	76	50	0	48	0	2	57	28	0	28	0	0	58	28
chr2115915102TC	21	15915102	T	C	-	AG	0	SAMSN1	intronic	NA	16.588	0.176	0	240.983	149.571	0.677183	0.00252536	NA	NA	NA	NA	12.37	0.000498638	0.00607205	0.00594185	195.877	196.139	gccaccagcccagcuaauuuuuaauuuuuuauagagaugaggucuccuuauguugcucag	ctgagcaacataaggagacctcatctctataaaaaattaaaaattagctgggctggtggc	139	30	0	30	0	0	104	43	0	42	0	1	206	16	0	16	0	0	128	49
chr2138750779AG	21	38750779	A	G	+	AG	0	DYRK1A	intronic	NA	16.588	0.192	0	325.07	205.183	0.634291	0.00614173	NA	NA	NA	NA	12.49	0.000305169	0.00494843	0.0129876	75.9259	98.5146	cuugaaccugggaggcggacgugguggugagccggagaucacgccauugcacuccagccu	cttgaacctgggaggcggacgtggtggtgagccggagatcacgccattgcactccagcct	49	28	28	0	0	0	46	23	20	0	3	0	53	18	18	0	0	0	45	32
chr5156715043AG	5	156715043	A	G	+	AG	0	CYFIP2	intronic	NA	16.588	0.337	0	385.491	275.59	0.47558	0.0396294	NA	NA	NA	NA	13.303	0.000349423	0.00518654	0.0660933	27.8895	25.7215	auugcuugagcccaggagguugaggcugcagugagccaugaucguaucacugcauuccag	attgcttgagcccaggaggttgaggctgcagtgagccatgatcgtatcactgcattccag	101	8	8	0	0	0	44	11	8	0	3	0	93	10	10	0	0	0	39	13
chr6160173826AG	6	160173826	A	G	+	AG	0	WTAP	intronic	NA	16.588	0.154	0	228.708	129.951	0.794412	0.00047659	NA	NA	NA	NA	12.172	0.000422991	0.00561872	0.00137728	123.446	177.806	cuuuuuugagacagggucccuguuuccgaagcuggaaugcaguggcauggucacagcguc	cttttttgagacagggtccctgtttccgaagctggaatgcagtggcatggtcacagcgtc	61	36	36	0	0	0	70	34	32	0	2	0	82	17	17	0	0	0	79	31
chr822381131AG	8	22381131	A	G	+	AG	0	PPP3CC	intronic	NA	16.588	0.233	0	190.64	60.7189	1.62545	2.42789e-12	NA	NA	NA	NA	12.769	0.000358846	0.00524936	4.43537e-11	24.5617	30.2652	ugcuguccuuguucaaaaacauuuuuggaacuccucuuuuggcauugccuucagagucug	tgctgtccttgttcaaaaacatttttggaactcctcttttggcattgccttcagagtctg	50	26	26	0	0	0	60	20	18	0	2	0	58	15	15	0	0	0	40	17
chr140864428AG	1	40864428	A	G	+	AG	0	SMAP2	intronic	NA	16.587	0.184	0	612.625	178.7	1.71148	1.43832e-10	NA	NA	NA	NA	12.432	0.0005179	0.00621528	1.86927e-09	254.439	265.488	cuccugggcucaagugauccuccaaccucagccuccugaauagcugggacuacagacaug	ctcctgggctcaagtgatcctccaacctcagcctcctgaatagctgggactacagacatg	125	19	19	0	0	0	81	32	31	0	1	0	145	20	20	0	0	0	137	42
chr1563842231AG	15	63842231	A	G	+	AG	0	USP3	intronic	NA	16.587	0.224	0	441.104	139.143	1.64351	1.30827e-11	NA	NA	NA	NA	12.715	0.000434796	0.00565921	2.03275e-10	153.691	183.513	guacugaacaauuuuugggucuuuuugagacguagucuagcucuuuugccaggcuggagu	gtactgaacaatttttgggtctttttgagacgtagtctagctcttttgccaggctggagt	93	13	13	0	0	0	127	31	29	0	2	0	120	17	17	0	0	0	111	39
chr1671958419AG	16	71958419	A	G	+	AG	0	IST1	intronic	NA	16.587	0.342	0	359.975	122.25	1.46744	2.17576e-07	NA	NA	NA	NA	13.326	0.000348495	0.00518654	1.43294e-06	197.177	199.559	aggcugaggcggggcaauggcuggaggccaggaaguggaggcuguggugagccgugauug	aggctgaggcggggcaatggctggaggccaggaagtggaggctgtggtgagccgtgattg	41	20	20	0	0	0	47	26	24	0	2	0	34	7	7	0	0	0	63	56
chr2197033938TC	2	197033938	T	C	-	AG	0	STK17B	intronic	NA	16.587	0.134	0	612.537	483.732	0.353034	0.169645	NA	NA	NA	NA	11.972	0.000837912	0.00789262	0.231552	232.548	302.365	aauuagccgggcauuguggcgcgcgccuguagucccagcuacucgggaggcugaggcaga	tctgcctcagcctcccgagtagctgggactacaggcgcgcgccacaatgcccggctaatt	271	39	0	39	0	0	184	24	0	22	0	2	183	31	0	31	0	0	133	11
chr2230698206TC	2	230698206	T	C	-	AG	0	TRIP12	intronic	NA	16.587	0.178	0	467.798	424.379	0.129967	0.575864	NA	NA	NA	NA	12.386	0.00104238	0.00875529	0.646984	255.774	265.796	guucaggagucugagaucagccugggcaacauggugaaacccugucucuacaaaaaaaua	tatttttttgtagagacagggtttcaccatgttgcccaggctgatctcagactcctgaac	121	25	0	25	0	0	50	11	0	9	0	2	44	21	0	21	0	0	44	13
chr261755091TC	2	61755091	T	C	-	AG	0	XPO1	intronic	NA	16.587	0.17	0	382.692	321.105	0.255993	0.258531	NA	NA	NA	NA	12.314	0.000764965	0.00755702	0.331689	281.114	326.983	ccauugcacuccagccugggugacagagcaagacuccaacuuuaaaaaaaaaaaagagag	ctctcttttttttttttaaagttggagtcttgctctgtcacccaggctggagtgcaatgg	185	19	0	19	0	0	191	31	0	29	0	2	157	20	0	20	0	0	142	27
chr4103736293TC	4	103736293	T	C	-	AG	0	UBE2D3	intronic	NA	16.587	0.183	0	397.864	216.984	0.856644	0.000132992	NA	NA	NA	NA	12.426	0.000344635	0.00517731	0.000442832	296.994	359.139	aaggcugaggcaggagaaucacuugaacccaggaggcagagguugcagugagccaagauu	aatcttggctcactgcaacctctgcctcctgggttcaagtgattctcctgcctcagcctt	64	36	0	36	0	0	26	25	0	23	0	2	48	16	0	16	0	0	65	30
chr5130702459AG	5	130702459	A	G	+	AG	0	CDC42SE2	intronic	NA	16.587	0.156	0	785.428	463.634	0.762262	0.0018087	NA	NA	NA	NA	12.194	0.000347585	0.00518506	0.00441685	218.511	246.458	aaacaggccaggugcagugacuugcaccuauaaucccaacacuuugggaggcugaggcgg	aaacaggccaggtgcagtgacttgcacctataatcccaacactttgggaggctgaggcgg	236	27	27	0	0	0	281	26	23	0	3	0	226	25	25	0	0	0	179	30
chr6128171054TC	6	128171054	T	C	-	AG	0	THEMIS	intronic	NA	16.587	0.243	0	629.323	97.8624	2.66036	2.33807e-24	NA	NA	NA	NA	12.833	0.000281986	0.00478835	2.20783e-22	NA	NA	ucugcugcuuauuucuuuugcuguguggaaacucuucaguuuaauuaggucccauuuauu	aataaatgggacctaattaaactgaagagtttccacacagcaaaagaaataagcagcaga	126	25	0	25	0	0	265	52	0	47	0	5	91	10	0	10	0	0	200	37
chr822391605AG	8	22391605	A	G	+	AG	0	PPP3CC	intronic	NA	16.587	0.17	0	190.64	60.7189	1.62545	2.42789e-12	NA	NA	NA	NA	12.314	0.000688865	0.00722452	4.43537e-11	24.5617	30.2652	guggcauacuccuguaauccuagcuacucaggaggcugaagcacuagaaucacuggaacc	gtggcatactcctgtaatcctagctactcaggaggctgaagcactagaatcactggaacc	55	29	29	0	0	0	87	25	22	0	3	0	38	24	24	0	0	0	29	9
chrX20267704TC	X	20267704	T	C	-	AG	0	RPS6KA3	intronic	NA	16.587	0.194	0	329.176	295.759	0.151064	0.523159	NA	NA	NA	NA	12.509	0.000327083	0.00506176	0.598757	195.924	275.533	aagugaacagacacuucaccaaagaugaauagcagauaagcauaugaaaagauguucagc	gctgaacatcttttcatatgcttatctgctattcatctttggtgaagtgtctgttcactt	63	26	0	26	0	0	68	34	0	31	0	3	109	20	0	20	0	0	48	31
chr10111882481AG	10	111882481	A	G	+	AG	0	ADD3	intronic	NA	16.586	0.185	0	464.51	260.297	0.838273	0.000586235	NA	NA	NA	NA	12.437	0.000575274	0.00653429	0.00165195	83.2814	70.2427	cacuugcagucucaaccugcugggcucaaaccauucuuccaccucagccuccuguguauc	cacttgcagtctcaacctgctgggctcaaaccattcttccacctcagcctcctgtgtatc	105	32	32	0	0	0	105	59	58	0	1	0	86	22	22	0	0	0	60	43
chr1031626731AG	10	31626731	A	G	+	AG	0	ZEB1	intronic	NA	16.586	0.187	0	280.369	63.6815	2.11341	4.30399e-16	NA	NA	NA	NA	12.454	0.000304643	0.00494843	1.47602e-14	NA	NA	ucuccccggucaagcgauucuccugccucagccuccccaguagcugggauuacaggcacc	tctccccggtcaagcgattctcctgcctcagcctccccagtagctgggattacaggcacc	56	48	48	0	0	0	75	53	49	1	3	0	31	15	15	0	0	0	57	42
chr1204503671AG	1	204503671	A	G	+	AG	0	MDM4	intronic	NA	16.586	0.083	0	704.428	389.841	0.845363	0.000570342	NA	NA	NA	NA	11.28	0.000838483	0.00789262	0.00161208	116.708	137.722	ggaucucucuguugcucaggcuagagugcaguggcaagaucucggcucacugcaaccucc	ggatctctctgttgctcaggctagagtgcagtggcaagatctcggctcactgcaacctcc	140	76	76	0	0	0	93	39	37	0	2	0	100	35	35	0	0	0	56	15
chr1204525944AG	1	204525944	A	G	+	AG	0	MDM4	UTR3	NA	16.586	0.067	0	704.428	389.841	0.845363	0.000570342	NA	NA	NA	NA	10.984	0.00102518	0.00869399	0.00161208	116.708	137.722	uuucuuuuggguuuuuuuuucccccuuuuaaaaucaacaggaaauguuucaaaggaggga	tttcttttgggtttttttttcccccttttaaaatcaacaggaaatgtttcaaaggaggga	86	73	73	0	0	0	42	39	37	0	2	0	62	55	55	0	0	0	38	34
chr12122998567TC	12	122998567	T	C	-	AG	0	RSRC2	intronic	NA	16.586	0.253	0	284.422	87.3705	1.62357	1.52603e-10	NA	NA	NA	NA	12.893	0.000257456	0.00457588	1.97897e-09	76.4852	90.3915	acaaaauuaagguguuuuguuuuuugagacagggucccacccaggcuggagugcaguggc	gccactgcactccagcctgggtgggaccctgtctcaaaaaacaaaacaccttaattttgt	79	24	0	24	0	0	53	30	0	26	0	4	73	11	0	11	0	0	88	65
chr1235421052TC	1	235421052	T	C	-	AG	0	ARID4B	intronic	NA	16.586	0.252	0	384.029	188.036	1.01028	7.60556e-06	NA	NA	NA	NA	12.885	0.000407388	0.00549465	3.47709e-05	72.6978	85.0981	gacucacaccuguaaucccagcacucugguaggucaaggcgggcggaucacuugagguug	caacctcaagtgatccgcccgccttgacctaccagagtgctgggattacaggtgtgagtc	75	27	0	27	0	0	87	20	0	17	0	3	94	12	0	12	0	0	55	15
chr1269021650AG	12	69021650	A	G	+	AG	0	RAP1B	intronic	NA	16.586	0.105	0	200.939	116.671	0.753938	0.000521703	NA	NA	NA	NA	11.628	0.000459837	0.00584281	0.00149063	85.3177	138.017	gaaaucccaacacuuugggaggccaaggcaggaggaucacuuuugaggccaggaguuuga	gaaatcccaacactttgggaggccaaggcaggaggatcacttttgaggccaggagtttga	86	58	58	0	0	0	52	43	42	0	1	0	89	40	40	0	0	0	125	107
chr184620209AG	1	84620209	A	G	+	AG	0	PRKACB	intronic	NA	16.586	0.165	0	115.711	203.141	-0.802981	0.000373755	NA	NA	NA	NA	12.27	0.00102653	0.00869708	0.00110955	49.9912	32.1864	uuaaugccaguccuucucaaacucucccaaaauaacugaagaaggggaaauacuuccaag	ttaatgccagtccttctcaaactctcccaaaataactgaagaaggggaaatacttccaag	131	21	21	0	0	0	73	20	19	0	1	0	133	22	22	0	0	0	33	8
chr189198790AG	18	9198790	A	G	+	AG	0	ANKRD12	intronic	NA	16.586	0.095	0	631.671	484.632	0.369911	0.159596	NA	NA	NA	NA	11.485	0.000526149	0.0062539	0.219964	175.113	172.686	uguuaacucccgaccucaagugaucugccagccucagccucccaaagugcugggauuaca	tgttaactcccgacctcaagtgatctgccagcctcagcctcccaaagtgctgggattaca	171	63	63	0	0	0	193	49	47	0	2	0	200	36	35	0	0	1	152	34
chr2101920641TC	2	101920641	T	C	-	AG	0	RNF149	intronic	NA	16.586	0.142	0	269.426	93.7947	1.50117	3.43883e-10	NA	NA	NA	NA	12.056	0.000369826	0.00533024	4.18813e-09	106.789	155.419	ggucaggcuguucucgaacuccucagcucaagugaucugccugucuuggccucccacagu	actgtgggaggccaagacaggcagatcacttgagctgaggagttcgagaacagcctgacc	78	32	0	32	0	0	73	44	0	41	0	3	60	28	0	28	0	0	90	58
chr2219097591AG	2	219097591	A	G	+	AG	0	ARPC2	intronic	NA	16.586	0.113	0	422.345	291.464	0.511018	0.0279199	NA	NA	NA	NA	11.725	0.000408303	0.00550094	0.0486837	625.392	586.69	gugcugggauuacaggcaugagccaccauaccuagcccagacucacuuuuuuaacagccc	gtgctgggattacaggcatgagccaccatacctagcccagactcacttttttaacagccc	223	40	40	0	0	0	198	52	50	0	2	0	299	25	25	0	0	0	241	68
chr3105505265TC	3	105505265	T	C	-	AG	0	CBLB	intronic	NA	16.586	0.192	0	199.813	119.518	0.717342	0.00148155	NA	NA	NA	NA	12.491	0.000529552	0.00626839	0.0037126	35.6644	40.6492	gaagcagcgugguugccaguggagccuuucagaguaccggagacauugcagugagucugg	ccagactcactgcaatgtctccggtactctgaaaggctccactggcaaccacgctgcttc	105	21	0	21	0	0	86	16	0	14	0	2	134	20	0	20	0	0	81	17
chr630459802AG	6	30459802	A	G	+	AG	0	HLA-E	intronic	NA	16.586	0.138	0	2716.72	1366.37	0.982279	0.000492024	NA	NA	NA	NA	12.019	0.000578226	0.00653941	0.00141548	2073.94	2408.91	uuucacuauguuggccaggcuggucucgaacuccugacuuugugaucugccugccucggc	tttcactatgttggccaggctggtctcgaactcctgactttgtgatctgcctgcctcggc	877	36	36	0	0	0	886	27	26	0	1	0	412	23	23	0	0	0	145	28
chr7104694605AG	7	104694605	A	G	+	AG	0	KMT2E	intronic	NA	16.586	0.271	0	NA	NA	NA	NA	NA	NA	NA	NA	12.991	0.000349395	0.00518654	NA	NA	NA	ucacugcacuccagccugggugacagagcaagacucugucucaaaaaaaaaggcugcgaa	tcactgcactccagcctgggtgacagagcaagactctgtctcaaaaaaaaaggctgcgaa	163	44	44	0	0	0	170	21	19	0	2	0	119	9	9	0	0	0	184	48
chr1028838822AG	10	28838822	A	G	+	AG	0	WAC	intronic	NA	16.585	0.155	0	360.422	177.042	0.996347	1.26273e-05	NA	NA	NA	NA	12.179	0.00055527	0.00642382	5.44389e-05	214.251	232.28	uuaaagaguuuuaaguuuuggccaggcgcaguggcucacaccuguacucccagcaguuug	ttaaagagttttaagttttggccaggcgcagtggctcacacctgtactcccagcagtttg	122	26	26	0	0	0	115	25	24	0	1	0	161	22	22	0	0	0	90	45
chr1246595923TC	12	46595923	T	C	-	AG	0	SLC38A1	intronic	NA	16.585	0.201	0	573.555	538.456	0.0895153	0.731899	NA	NA	NA	NA	12.556	0.000481952	0.00598115	0.784057	6.23417	22.4472	acccaggcuguagugcuauggugugaucucagcucacugcagucucaacuucccaggguc	gaccctgggaagttgagactgcagtgagctgagatcacaccatagcactacagcctgggt	68	24	0	24	0	0	45	27	0	25	0	2	92	14	0	14	0	0	25	18
chr1269032655AG	12	69032655	A	G	+	AG	0	RAP1B	intronic	NA	16.585	0.14	0	200.939	116.671	0.753938	0.000521703	NA	NA	NA	NA	12.036	0.000402022	0.00545918	0.00149063	85.3177	138.017	uagacgggguuucaccauguuggccagcuagugucgaauuccucacuucaagugaucugc	tagacggggtttcaccatgttggccagctagtgtcgaattcctcacttcaagtgatctgc	69	41	41	0	0	0	39	31	29	0	2	0	71	22	22	0	0	0	64	46
chr1579182451AG	15	79182451	A	G	+	AG	0	MORF4L1	intronic	NA	16.585	0.198	0	207.992	101.541	0.970109	4.33927e-05	NA	NA	NA	NA	12.536	0.000625204	0.00683648	0.00016358	134.125	147.255	agugguggugggugccuauggucccagcuacuuggaaggcugaggcaggagaaucgcuug	agtggtggtgggtgcctatggtcccagctacttggaaggctgaggcaggagaatcgcttg	33	33	33	0	0	0	35	34	33	0	1	0	19	19	19	0	0	0	25	24
chr1671958329AG	16	71958329	A	G	+	AG	0	IST1	intronic	NA	16.585	0.164	0	359.975	122.25	1.46744	2.17576e-07	NA	NA	NA	NA	12.262	0.000455425	0.00580653	1.43294e-06	197.177	199.559	ccugggcaacauggcgaaacccugucucuacccaaaauacaaaaauuggccaggcauagu	cctgggcaacatggcgaaaccctgtctctacccaaaatacaaaaattggccaggcatagt	53	33	33	0	0	0	48	25	24	0	1	0	46	20	20	0	0	0	85	79
chr2101917032TC	2	101917032	T	C	-	AG	0	RNF149	intronic	NA	16.585	0.204	0	269.426	93.7947	1.50117	3.43883e-10	NA	NA	NA	NA	12.583	0.000409228	0.00550094	4.18813e-09	106.789	155.419	ggucaagcgauccaccugcuuuggccucccaaagugcugggauuacaggcaugacccacu	agtgggtcatgcctgtaatcccagcactttgggaggccaaagcaggtggatcgcttgacc	71	24	0	24	0	0	67	37	0	34	0	3	52	20	0	20	0	0	69	39
chr3152112722AG	3	152112722	A	G	+	AG	0	MBNL1	intronic	NA	16.585	0.109	0	1114	850.289	0.383624	0.173028	NA	NA	NA	NA	11.682	0.00063811	0.0069185	0.235529	441.01	488.568	aguggagcgcaguggagcgaucucggcucacugcaaucuccaccucccagguucaagcga	agtggagcgcagtggagcgatctcggctcactgcaatctccacctcccaggttcaagcga	430	69	69	0	0	0	221	58	57	0	1	0	379	30	30	0	0	0	151	35
chr555276830TC	5	55276830	T	C	-	AG	0	IL6ST	intronic	NA	16.585	0.227	0	402.871	392.314	0.0430254	0.861929	NA	NA	NA	NA	12.732	0.00108812	0.00899815	0.892272	320.228	382.779	uuuggcuuggcacaguggcucacaccuguaauuccagcacuuuggguggccaaagaagga	tccttctttggccacccaaagtgctggaattacaggtgtgagccactgtgccaagccaaa	98	25	0	25	0	0	90	23	0	22	0	1	126	17	0	17	0	0	41	12
chr1028837132AG	10	28837132	A	G	+	AG	0	WAC	intronic	NA	16.584	0.129	0	360.422	177.042	0.996347	1.26273e-05	NA	NA	NA	NA	11.915	0.000512315	0.00617807	5.44389e-05	214.251	232.28	cugccucccaaagugcugggauuuacaggagugagccaccacgcccggccaacauuuuaa	ctgcctcccaaagtgctgggatttacaggagtgagccaccacgcccggccaacattttaa	132	36	36	0	0	0	132	42	34	0	8	0	161	22	22	0	0	0	105	60
chr1269011916AG	12	69011916	A	G	+	AG	0	RAP1B	intronic	NA	16.584	0.248	0	200.939	116.671	0.753938	0.000521703	NA	NA	NA	NA	12.864	0.000450626	0.00577496	0.00149063	85.3177	138.017	uuuuugagguggagucugucgcccaggcuagaaugcaguggcacaaucuucgcucagugc	tttttgaggtggagtctgtcgcccaggctagaatgcagtggcacaatcttcgctcagtgc	47	23	23	0	0	0	35	26	24	0	2	0	59	12	12	0	0	0	41	22
chr1341568696TC	13	41568696	T	C	-	AG	0	ELF1	intronic	NA	16.584	0.2	0	544.68	243.418	1.09802	1.97983e-05	NA	NA	NA	NA	12.549	0.000935177	0.00835691	8.16033e-05	150.089	166.816	gcuuacugcaauuuccaccuccuggguucaagugauucucgugccucggccuccaaguac	gtacttggaggccgaggcacgagaatcacttgaacccaggaggtggaaattgcagtaagc	90	23	0	23	0	0	61	17	0	16	0	1	139	18	0	18	0	0	111	22
chr14102329565AG	14	102329565	A	G	+	AG	0	PPP2R5C	intronic	NA	16.584	0.109	0	292.325	224.117	0.384841	0.0809333	NA	NA	NA	NA	11.679	0.00107553	0.00894304	0.123109	117.623	116.205	uugggggucugaggcaggagaaucgcuugaacuuggaaggcagagguuguagcgagccga	ttgggggtctgaggcaggagaatcgcttgaacttggaaggcagaggttgtagcgagccga	167	47	47	0	0	0	115	23	21	0	2	0	124	15	15	0	0	0	68	27
chr189184583AG	18	9184583	A	G	+	AG	0	ANKRD12	intronic	NA	16.584	0.204	0	631.671	484.632	0.369911	0.159596	NA	NA	NA	NA	12.58	0.00047646	0.00594269	0.219964	175.113	172.686	agauaggguuucaucaugucgcccagucuagucugaaacuccuggccucaagugagccac	agatagggtttcatcatgtcgcccagtctagtctgaaactcctggcctcaagtgagccac	132	21	21	0	0	0	204	21	19	0	2	0	206	17	17	0	0	0	87	30
chr2034325528TC	20	34325528	T	C	-	AG	0	RBM39	intronic	NA	16.584	0.195	0	583.621	316.947	0.852463	0.000441371	NA	NA	NA	NA	12.512	0.000577725	0.00653941	0.00128632	220.823	218.256	ccugccuuggccuccaaaagugcugggauuacaggugugagccaccgugcccagccucug	cagaggctgggcacggtggctcacacctgtaatcccagcacttttggaggccaaggcagg	152	21	0	21	0	0	254	34	0	32	0	2	308	11	0	11	0	0	92	30
chr2101920654TC	2	101920654	T	C	-	AG	0	RNF149	intronic	NA	16.584	0.174	0	269.426	93.7947	1.50117	3.43883e-10	NA	NA	NA	NA	12.354	0.000426529	0.00562613	4.18813e-09	106.789	155.419	guuuugccauguuggucaggcuguucucgaacuccucagcucaagugaucugccugucuu	aagacaggcagatcacttgagctgaggagttcgagaacagcctgaccaacatggcaaaac	77	31	0	31	0	0	66	36	0	34	0	2	52	19	0	19	0	0	74	42
chr2101920826TC	2	101920826	T	C	-	AG	0	RNF149	intronic	NA	16.584	0.185	0	269.426	93.7947	1.50117	3.43883e-10	NA	NA	NA	NA	12.441	0.00051077	0.00616941	4.18813e-09	106.789	155.419	ggcaaggucuugcucugucacccaggcuggagugcaguggcaugaucuuggcucauugca	tgcaatgagccaagatcatgccactgcactccagcctgggtgacagagcaagaccttgcc	79	33	0	33	0	0	54	25	0	20	0	5	44	13	0	13	0	0	52	22
chr538980799TC	5	38980799	T	C	-	AG	0	RICTOR	intronic	NA	16.584	0.224	0	1028.65	281.414	1.82333	8.07741e-12	NA	NA	NA	NA	12.716	0.000444073	0.00573037	1.32408e-10	80.4258	109.254	acuauaguuacaugccaccacaccuggcuaauuuuuguauuuuuuguagagacggggcuu	aagccccgtctctacaaaaaatacaaaaattagccaggtgtggtggcatgtaactatagt	105	25	0	25	0	0	120	30	0	28	0	2	100	19	0	19	0	0	131	45
chr132401915TC	1	32401915	T	C	-	AG	0	PTP4A2	intronic	NA	16.583	0.194	0	395.496	258.87	0.612126	0.00650482	NA	NA	NA	NA	12.509	0.000535193	0.00629161	0.0136778	237.897	278.019	gccucagccucccaaguagcugagaauacaagugugugccaccacacccggcuaauuuuc	gaaaattagccgggtgtggtggcacacacttgtattctcagctacttgggaggctgaggc	50	20	0	20	0	0	50	20	0	18	0	2	59	18	0	18	0	0	58	19
chr1631369880AG	16	31369880	A	G	+	AG	0	ITGAX	intronic	NA	16.583	0.196	0	373.041	183.887	0.951702	0.0010724	NA	NA	NA	NA	12.525	0.000553747	0.0064154	0.0028009	1032.91	1004.31	aguuggaggcuguagggagcuuugaucacaccacugcacuccagccugggugacagagug	agttggaggctgtagggagctttgatcacaccactgcactccagcctgggtgacagagtg	83	17	17	0	0	0	44	18	16	0	2	0	61	13	13	0	0	0	59	49
chr1653500571AG	16	53500571	A	G	+	AG	0	RBL2	intronic	NA	16.583	0.088	0	378.613	373.698	0.018933	0.937001	NA	NA	NA	NA	11.369	0.00135038	0.0100418	0.952197	153.785	143.593	uaaugccaccacuaaucugacaggaggccagcacaggcggcaaugugagcgauggggagc	taatgccaccactaatctgacaggaggccagcacaggcggcaatgtgagcgatggggagc	197	76	76	0	0	0	84	27	26	0	1	0	90	23	23	0	0	0	48	15
chr2101897434TC	2	101897434	T	C	-	AG	0	RNF149	intronic	NA	16.583	0.096	0	269.426	93.7947	1.50117	3.43883e-10	NA	NA	NA	NA	11.486	0.000549457	0.0063884	4.18813e-09	106.789	155.419	gaguguagugaugagaacacagcucacugcagccucaaacuccugggcuuaaccaauccu	aggattggttaagcccaggagtttgaggctgcagtgagctgtgttctcatcactacactc	179	61	0	61	0	0	142	49	0	46	0	3	106	30	0	30	0	0	91	45
chr274383982TC	2	74383982	T	C	-	AG	0	MOB1A	intronic	NA	16.583	0.189	0	129.511	176.133	-0.422442	0.0548295	NA	NA	NA	NA	12.471	0.000609553	0.00672033	0.0877548	174.458	190.275	aggugggcagaucacuugaggccaaaguucaguaccagccuuggcaacauagaccacauc	gatgtggtctatgttgccaaggctggtactgaactttggcctcaagtgatctgcccacct	220	25	0	25	0	0	95	16	0	15	0	1	337	16	0	16	0	0	66	52
chr350372833TC	3	50372833	T	C	-	AG	0	RASSF1	intronic	NA	16.583	0.176	0	124.231	50.5139	1.23198	7.34784e-06	NA	NA	NA	NA	12.368	0.00141108	0.0102231	3.37653e-05	53.5845	40.3236	aggcaggaguaucacuugaacccagaagacagagguugcagugagucgagacugggccac	gtggcccagtctcgactcactgcaacctctgtcttctgggttcaagtgatactcctgcct	43	13	0	13	0	0	23	13	0	10	0	3	32	8	0	8	0	0	45	21
chr10103556584TC	10	103556584	T	C	-	AG	0	MGEA5	intronic	NA	16.582	0.078	0	1506.44	381.444	1.95435	1.82063e-12	NA	NA	NA	NA	11.197	0.0005872	0.00660087	3.43844e-11	228.622	262.606	agcgcucuugguggcugagguggguggaucacuugagaucaggaguucgagaccagccug	caggctggtctcgaactcctgatctcaagtgatccacccacctcagccaccaagagcgct	143	71	0	71	0	0	227	138	0	137	0	1	131	39	0	39	0	0	310	243
chr1210011636TC	12	10011636	T	C	-	AG	0	CLEC2B	intronic	NA	16.582	0.101	0	602.174	74.3157	2.88364	7.17136e-24	NA	NA	NA	NA	11.568	0.000483383	0.00598398	6.54155e-22	73.1985	101.407	cauugaagacacacaggauuuugauguaaaagauuauggucacagcaaaauuuguauauc	gatatacaaattttgctgtgaccataatcttttacatcaaaatcctgtgtgtcttcaatg	106	39	0	39	0	0	235	128	0	126	0	2	179	33	0	33	0	0	675	440
chr1333102179TC	13	33102179	T	C	-	AG	0	N4BP2L2	intronic	NA	16.582	0.181	0	364.106	244.59	0.572082	0.0124789	NA	NA	NA	NA	12.407	0.000653668	0.00700996	0.0242211	87.4992	101.275	uauggccaggcacgguggcucaugccuguaaucccagcacuuugggaggccgaggcaggu	acctgcctcggcctcccaaagtgctgggattacaggcatgagccaccgtgcctggccata	103	28	0	28	0	0	68	30	0	27	0	3	110	18	0	18	0	0	31	16
chr1593434024AG	15	93434024	A	G	+	AG	0	LOC100507217	ncRNA_intronic	NA	16.582	0.067	0	433.573	76.8542	2.40497	6.8858e-20	NA	NA	NA	NA	10.981	0.00038351	0.0053962	3.89848e-18	93.5419	103.041	ccaccuccgccucccguuuuuaagugauuauccugccuuagccuccugaguagcugggau	ccacctccgcctcccgtttttaagtgattatcctgccttagcctcctgagtagctgggat	154	65	65	0	0	0	271	101	98	0	3	0	156	47	47	0	0	0	360	207
chr1593434056AG	15	93434056	A	G	+	AG	0	LOC100507217	ncRNA_intronic	NA	16.582	0.104	0	433.573	76.8542	2.40497	6.8858e-20	NA	NA	NA	NA	11.605	0.000462299	0.00585132	3.89848e-18	93.5419	103.041	cugccuuagccuccugaguagcugggauuacaggcgugcaccaccacacuuggcugaguu	ctgccttagcctcctgagtagctgggattacaggcgtgcaccaccacacttggctgagtt	128	41	41	0	0	0	237	66	64	0	2	0	142	31	31	0	0	0	290	128
chr1715944126TC	17	15944126	T	C	-	AG	0	NCOR1	intronic	NA	16.582	0.205	0	591.04	339.871	0.788316	0.000844239	NA	NA	NA	NA	12.584	0.000577782	0.00653941	0.00227637	192.253	224.459	gcccaggcuggccucaaauuccuaugcucaagcaguccuaccgccucagccugcugagua	tactcagcaggctgaggcggtaggactgcttgagcataggaatttgaggccagcctgggc	63	31	0	31	0	0	26	22	0	20	0	2	58	15	0	15	0	0	20	20
chr2034309338TC	20	34309338	T	C	-	AG	0	RBM39	intronic	NA	16.582	0.262	0	583.621	316.947	0.852463	0.000441371	NA	NA	NA	NA	12.94	0.000733945	0.00741759	0.00128632	220.823	218.256	ggugcugaggcaggaggaugacauuagcccaggauuucaagguugcagugagccaugauu	aatcatggctcactgcaaccttgaaatcctgggctaatgtcatcctcctgcctcagcacc	228	14	0	14	0	0	141	9	0	8	0	1	253	9	0	9	0	0	142	17
chr6160172908AG	6	160172908	A	G	+	AG	0	WTAP	intronic	NA	16.582	0.153	0	228.708	129.951	0.794412	0.00047659	NA	NA	NA	NA	12.165	0.000708142	0.00732587	0.00137728	123.446	177.806	agcuuaggaguuugagaccagccugggcaacaaggcgaaaccccaucucuacuaaaaauc	agcttaggagtttgagaccagcctgggcaacaaggcgaaaccccatctctactaaaaatc	60	35	35	0	0	0	69	33	31	0	2	0	86	22	22	0	0	0	83	37
chr866645756TC	8	66645756	T	C	-	AG	0	PDE7A	intronic	NA	16.582	0.061	0	308.204	245.745	0.326503	0.149707	NA	NA	NA	NA	10.846	0.00126347	0.00970398	0.20826	54.6825	56.4658	acauccugggcucaagcuggaggccagcuaauuuuuuaaauuuuuuguagagacaggguc	gaccctgtctctacaaaaaatttaaaaaattagctggcctccagcttgagcccaggatgt	129	69	0	69	0	0	72	35	0	34	0	1	128	53	0	53	0	0	53	39
chr10103574325TC	10	103574325	T	C	-	AG	0	MGEA5	intronic	NA	16.581	0.197	0	1506.44	381.444	1.95435	1.82063e-12	NA	NA	NA	NA	12.529	0.000681101	0.0071752	3.43844e-11	228.622	262.606	uuuuuuugagagagagaguuuugcucugucaccuaggcuggaaugcaauggcgcggaucu	agatccgcgccattgcattccagcctaggtgacagagcaaaactctctctctcaaaaaaa	53	22	0	22	0	0	71	30	0	29	0	1	56	12	0	12	0	0	162	86
chr10129850252AG	10	129850252	A	G	+	AG	0	PTPRE	intronic	NA	16.581	0.239	0	262.653	210.943	0.278663	0.227879	NA	NA	NA	NA	12.807	0.00102332	0.00868314	0.298285	612.754	590.787	cucaagugauccucccaccucagccucccaaguagcugggacuacaggcaugugccacca	ctcaagtgatcctcccacctcagcctcccaagtagctgggactacaggcatgtgccacca	118	10	10	0	0	0	72	18	17	0	1	0	133	9	9	0	0	0	51	17
chr1111436187AG	1	111436187	A	G	+	AG	0	CD53	intronic	NA	16.581	0.077	0	464.291	311.499	0.568883	0.0129018	NA	NA	NA	NA	11.179	0.000610899	0.0067204	0.0249389	586.973	778.443	ggucucuaacucccgacuuuaggugauccaccugccucggccucccaaaguguugggauu	ggtctctaactcccgactttaggtgatccacctgcctcggcctcccaaagtgttgggatt	373	59	59	0	0	0	232	58	56	0	2	0	476	36	36	0	0	0	187	73
chr1171469607AG	1	171469607	A	G	+	AG	0	PRRC2C	intronic	NA	16.581	0.172	0	1501.32	752.842	0.971194	0.00028268	NA	NA	NA	NA	12.336	0.000594135	0.00663381	0.000868774	385.352	410.681	cccaggcuugaguggacuggugcaaucauagcucacugcagcccugaacuucugcugagg	cccaggcttgagtggactggtgcaatcatagctcactgcagccctgaacttctgctgagg	175	17	17	0	0	0	129	23	21	0	2	0	168	17	17	0	0	0	121	27
chr182782556AG	18	2782556	A	G	+	AG	0	SMCHD1	intronic	NA	16.581	0.18	0	1836.92	845.469	1.11738	3.63517e-05	NA	NA	NA	NA	12.402	0.000746593	0.00747954	0.000140029	230.062	269.117	caagaguucgagaccagccugggcaacauagugagacgccaacucuacaaaguuuaaaaa	caagagttcgagaccagcctgggcaacatagtgagacgccaactctacaaagtttaaaaa	153	34	34	0	0	0	192	42	41	0	1	0	230	21	21	0	0	0	131	41
chr205545430TC	20	5545430	T	C	-	AG	0	GPCPD1	intronic	NA	16.581	0.241	0	1108.9	159.869	2.71499	2.39165e-18	NA	NA	NA	NA	12.822	0.000380761	0.0053962	1.09827e-16	503.541	625.785	aggcugagugcaguggcgugaucagggcucacugcagccucaacuuccuuggcucaagcg	cgcttgagccaaggaagttgaggctgcagtgagccctgatcacgccactgcactcagcct	87	24	0	24	0	0	66	35	0	32	0	3	104	14	0	14	0	0	287	96
chr2191955325TC	2	191955325	T	C	-	AG	0	STAT4	intronic	NA	16.581	0.194	0	200.902	148.133	0.439981	0.0550666	NA	NA	NA	NA	12.507	0.00115566	0.00932045	0.088092	12.2096	15.2111	gagaucgcgccacugcacuccagucugggcaacagaagcaagacucugucucaaacaaac	gtttgtttgagacagagtcttgcttctgttgcccagactggagtgcagtggcgcgatctc	142	27	0	27	0	0	83	19	0	18	0	1	119	17	0	17	0	0	48	10
chr2219100610AG	2	219100610	A	G	+	AG	0	ARPC2	intronic	NA	16.581	0.108	0	422.345	291.464	0.511018	0.0279199	NA	NA	NA	NA	11.659	0.00073938	0.00743223	0.0486837	625.392	586.69	gugagugaauugcuugagcucagaaguucaggaccagccugggcagcauaaugagauacc	gtgagtgaattgcttgagctcagaagttcaggaccagcctgggcagcataatgagatacc	324	27	27	0	0	0	174	76	71	0	5	0	193	16	16	0	0	0	170	88
chr5150423274TC	5	150423274	T	C	-	AG	0	TNIP1	intronic	NA	16.581	0.278	0	429.85	120.197	1.74538	1.152e-09	NA	NA	NA	NA	13.025	0.000411198	0.00550094	1.24574e-08	198.988	241.389	gagugcagugccaugaucucggcuuacugcagccuccaccuccuaaguucaggugauccu	aggatcacctgaacttaggaggtggaggctgcagtaagccgagatcatggcactgcactc	92	22	0	22	0	0	106	29	0	25	0	4	106	12	0	12	0	0	116	35
chr799162917AG	7	99162917	A	G	+	AG	0	ZNF655	intronic	NA	16.581	0.289	0	342.053	187.715	0.852659	0.000308576	NA	NA	NA	NA	13.083	0.000541889	0.00634071	0.000937402	108.856	123.935	uucaugccauucuccugccucagccucccaaguagcugggacuacagaugcucgccacca	ttcatgccattctcctgcctcagcctcccaagtagctgggactacagatgctcgccacca	37	23	23	0	0	0	34	26	21	0	5	0	25	9	9	0	0	0	20	10
chr10129853113AG	10	129853113	A	G	+	AG	0	PTPRE	intronic	NA	16.58	0.177	0	262.653	210.943	0.278663	0.227879	NA	NA	NA	NA	12.378	0.000961554	0.00848288	0.298285	612.754	590.787	gcacggcuuggauccaaagcuacgcagugaggccugcucugcucuccuggguaguugcag	gcacggcttggatccaaagctacgcagtgaggcctgctctgctctcctgggtagttgcag	118	11	11	0	0	0	74	20	19	0	1	0	152	28	28	0	0	0	55	22
chr1204503082AG	1	204503082	A	G	+	AG	0	MDM4	intronic	NA	16.58	0.075	0	704.428	389.841	0.845363	0.000570342	NA	NA	NA	NA	11.144	0.00102671	0.00869708	0.00161208	116.708	137.722	ggugcauggcacugcacugcaccuggcuaauuuuguuuuuuuguagaaauggggucuugc	ggtgcatggcactgcactgcacctggctaattttgtttttttgtagaaatggggtcttgc	127	63	63	0	0	0	91	37	36	0	1	0	111	45	45	0	0	0	76	35
chr1243923532TC	1	243923532	T	C	-	AG	0	AKT3	intronic	NA	16.58	0.331	0	269.315	144.149	0.894696	0.000158176	NA	NA	NA	NA	13.278	0.000522249	0.00624176	0.000516935	27.6023	40.2207	uguagucccagcuauuugagaggcugagauaggaggaugcuugagcccaggagguugagg	cctcaacctcctgggctcaagcatcctcctatctcagcctctcaaatagctgggactaca	54	20	0	20	0	0	83	26	0	22	0	4	56	8	0	8	0	0	44	15
chr1593438037AG	15	93438037	A	G	+	AG	0	LOC100507217	ncRNA_intronic	NA	16.58	0.121	0	433.573	76.8542	2.40497	6.8858e-20	NA	NA	NA	NA	11.831	0.000517635	0.00621528	3.89848e-18	93.5419	103.041	aaauuagccaggcauggugauaugcgccuacagucccagcuacuugggaggcugaggcag	aaattagccaggcatggtgatatgcgcctacagtcccagctacttgggaggctgaggcag	149	47	47	0	0	0	239	37	35	0	2	0	150	26	26	0	0	0	330	55
chr178416064TC	1	78416064	T	C	-	AG	0	FUBP1	intronic	NA	16.58	0.14	0	243.763	187.202	0.374121	0.101547	NA	NA	NA	NA	12.042	0.00100873	0.00865276	0.149845	57.5033	62.3726	ggcagguggaucacuugaguccaggaguucaggaccagccuggacaacauggcaaaaccc	gggttttgccatgttgtccaggctggtcctgaactcctggactcaagtgatccacctgcc	98	41	0	41	0	0	34	14	0	13	0	1	106	20	0	20	0	0	45	16
chr182753755AG	18	2753755	A	G	+	AG	0	SMCHD1	intronic	NA	16.58	0.164	0	1836.92	845.469	1.11738	3.63517e-05	NA	NA	NA	NA	12.268	0.000935498	0.00835691	0.000140029	230.062	269.117	uguguguguguggagacuggguuucaccaaguugcucuggcuagucucgaacuccugagc	tgtgtgtgtgtggagactgggtttcaccaagttgctctggctagtctcgaactcctgagc	139	27	27	0	0	0	194	50	48	0	2	0	199	28	28	0	0	0	98	18
chr4103732815TC	4	103732815	T	C	-	AG	0	UBE2D3	intronic	NA	16.58	0.136	0	397.864	216.984	0.856644	0.000132992	NA	NA	NA	NA	11.995	0.00083449	0.0078836	0.000442832	296.994	359.139	uuuuuuuuuuguuguuuuugagacagucucacucuuuuccccaggcuggagugcaguggc	gccactgcactccagcctggggaaaagagtgagactgtctcaaaaacaacaaaaaaaaaa	55	28	0	28	0	0	20	20	0	19	0	1	61	29	0	29	0	0	63	29
chr456282397AG	4	56282397	A	G	+	AG	0	TMEM165	intronic	NA	16.58	0.15	0	60.688	60.533	-0.040159	0.88098	NA	NA	NA	NA	12.137	0.000999664	0.00861506	0.907232	64.9076	71.7052	acauaguuguuuuuguuuguuuaugagacagggugucacuauguuucccaggcugguuuu	acatagttgtttttgtttgtttatgagacagggtgtcactatgtttcccaggctggtttt	68	19	19	0	0	0	51	42	35	0	7	0	99	22	22	0	0	0	19	12
chr5157216952TC	5	157216952	T	C	-	AG	0	CLINT1	intronic	NA	16.58	0.178	0	149.211	131.454	0.183141	0.396387	NA	NA	NA	NA	12.384	0.000880932	0.00812175	0.475587	115.821	137.896	cccaccucagccucccaaagugcugggauuacaggcauaagucacugcgccuggccucug	cagaggccaggcgcagtgacttatgcctgtaatcccagcactttgggaggctgaggtggg	84	26	0	26	0	0	43	21	0	19	0	2	103	26	0	26	0	0	33	14
chr598226830TC	5	98226830	T	C	-	AG	0	CHD1	intronic	NA	16.58	0.179	0	650.484	278.457	1.16402	3.26257e-06	NA	NA	NA	NA	12.395	0.00077464	0.00759225	1.64095e-05	109.524	127.931	gguugcagugaaccgaggucaugccacugcacuccagccugggugacagagugagacccc	ggggtctcactctgtcacccaggctggagtgcagtggcatgacctcggttcactgcaacc	51	14	0	14	0	0	78	25	0	23	0	2	106	22	0	22	0	0	64	24
chr676348573AG	6	76348573	A	G	+	AG	0	SENP6	intronic	NA	16.58	0.139	0	152.905	168.57	-0.136173	0.526226	NA	NA	NA	NA	12.03	0.00123537	0.00961805	0.601344	79.8323	83.9967	uaggaggauagccugagcccaggaguucgagaccagccuuaccaacauggcgaaaucuug	taggaggatagcctgagcccaggagttcgagaccagccttaccaacatggcgaaatcttg	69	27	27	0	0	0	56	18	16	0	2	0	40	33	33	0	0	0	25	10
chr1022984638TC	10	22984638	T	C	-	AG	0	PIP4K2A	intronic	NA	16.579	0.08	0	226.709	209.262	0.117547	0.582361	NA	NA	NA	NA	11.236	0.00123207	0.00960966	0.65248	114.909	115.672	ugggaggaugugugcagguuuuauacaaauacaauguuuuguauuagggacuugagcauc	gatgctcaagtccctaatacaaaacattgtatttgtataaaacctgcacacatcctccca	167	47	0	47	0	0	95	22	0	21	0	1	168	40	0	40	0	0	74	28
chr1210011506TC	12	10011506	T	C	-	AG	0	CLEC2B	intronic	NA	16.579	0.079	0	602.174	74.3157	2.88364	7.17136e-24	NA	NA	NA	NA	11.214	0.000590352	0.00662133	6.54155e-22	73.1985	101.407	ggcauuuauauuccuuucaacuucaacuucagugauauaucuuccugaaggcaccagaau	attctggtgccttcaggaagatatatcactgaagttgaagttgaaaggaatataaatgcc	107	44	0	44	0	0	192	87	0	85	0	2	192	48	0	48	0	0	664	449
chr1211839889AG	12	11839889	A	G	+	AG	0	ETV6	intronic	NA	16.579	0.206	0	270.626	131.636	1.01382	1.01627e-05	NA	NA	NA	NA	12.591	0.00115169	0.00931452	4.49149e-05	190.274	201.114	cccaggcuggaaugcaguggcaaaaucucagcuuacugcaaucuccgccuuccagguuca	cccaggctggaatgcagtggcaaaatctcagcttactgcaatctccgccttccaggttca	67	22	22	0	0	0	53	24	22	0	2	0	42	17	17	0	0	0	47	12
chr1226906219TC	1	226906219	T	C	-	AG	0	ITPKB	intronic	NA	16.579	0.116	0	434.748	143.895	1.56453	5.40828e-06	NA	NA	NA	NA	11.771	0.00175083	0.011436	2.57253e-05	28.3593	22.4438	gcucacugcagcccugacuuccuagauucaagggauccucccgccuuagccucccaagua	tacttgggaggctaaggcgggaggatcccttgaatctaggaagtcagggctgcagtgagc	45	29	0	29	0	0	53	31	0	30	0	1	48	31	0	31	0	0	63	26
chr1269024602AG	12	69024602	A	G	+	AG	0	RAP1B	intronic	NA	16.579	0.178	0	200.939	116.671	0.753938	0.000521703	NA	NA	NA	NA	12.385	0.000838862	0.00789262	0.00149063	85.3177	138.017	cucccauccucccggguagguggaacuacaggcgcaggccaccacgccuggcuaauuuug	ctcccatcctcccgggtaggtggaactacaggcgcaggccaccacgcctggctaattttg	54	24	24	0	0	0	23	14	13	0	1	0	66	17	17	0	0	0	40	22
chr1269030267AG	12	69030267	A	G	+	AG	0	RAP1B	intronic	NA	16.579	0.107	0	200.939	116.671	0.753938	0.000521703	NA	NA	NA	NA	11.654	0.000708445	0.00732587	0.00149063	85.3177	138.017	ucuugcgucacccaugauagagugcaguaaugcagucauagcucacuguaaccuccaauu	tcttgcgtcacccatgatagagtgcagtaatgcagtcatagctcactgtaacctccaatt	56	28	28	0	0	0	29	20	17	0	3	0	91	42	42	0	0	0	66	46
chr178840630TC	17	8840630	T	C	-	AG	0	PIK3R5	intronic	NA	16.579	0.109	0	330.696	108.196	1.56613	1.63675e-06	NA	NA	NA	NA	11.674	0.000853468	0.00796753	8.78944e-06	259.012	262.791	guuuucccccuaagacugggaccaaggcaaagaugucuucacuuaccacucauauuuaac	gttaaatatgagtggtaagtgaagacatctttgccttggtcccagtcttagggggaaaac	79	45	0	45	0	0	66	31	0	28	0	3	48	25	0	25	0	0	56	25
chr2219108352AG	2	219108352	A	G	+	AG	0	ARPC2	intronic	NA	16.579	0.122	0	422.345	291.464	0.511018	0.0279199	NA	NA	NA	NA	11.842	0.000749968	0.00750582	0.0486837	625.392	586.69	cccuguuucuacuuuaaaggccaaaaauuagccgggaaugauggcacacgccuguaaucu	ccctgtttctactttaaaggccaaaaattagccgggaatgatggcacacgcctgtaatct	526	36	36	0	0	0	260	36	34	0	2	0	697	30	30	0	0	0	228	31
chr3107769076TC	3	107769076	T	C	-	AG	0	CD47	intronic	NA	16.579	0.078	0	480.067	332.719	0.525904	0.0322507	NA	NA	NA	NA	11.202	0.000473416	0.0059245	0.0551875	164.769	187.768	ugcagucccagcuacucgggaggcugaggcaggagaauugcuugaacccggaaggcagau	atctgccttccgggttcaagcaattctcctgcctcagcctcccgagtagctgggactgca	282	68	0	68	0	0	175	116	0	112	0	4	252	38	0	38	0	0	104	95
chr5157216944TC	5	157216944	T	C	-	AG	0	CLINT1	intronic	NA	16.579	0.161	0	149.211	131.454	0.183141	0.396387	NA	NA	NA	NA	12.241	0.000979772	0.00853205	0.475587	115.821	137.896	agccucccaaagugcugggauuacaggcauaagucacugcgccuggccucugaauucugu	acagaattcagaggccaggcgcagtgacttatgcctgtaatcccagcactttgggaggct	84	26	0	26	0	0	44	22	0	20	0	2	106	29	0	29	0	0	34	14
chr10103549649TC	10	103549649	T	C	-	AG	0	MGEA5	intronic	NA	16.578	0.163	0	1506.44	381.444	1.95435	1.82063e-12	NA	NA	NA	NA	12.253	0.000521856	0.00624176	3.43844e-11	228.622	262.606	acugcagccuugaccucccaggcucaaguuauccucuugcaucagcccugcaaguagcug	cagctacttgcagggctgatgcaagaggataacttgagcctgggaggtcaaggctgcagt	164	37	0	37	0	0	189	53	0	47	0	6	88	14	0	14	0	0	180	44
chr1269016691AG	12	69016691	A	G	+	AG	0	RAP1B	intronic	NA	16.578	0.13	0	200.939	116.671	0.753938	0.000521703	NA	NA	NA	NA	11.935	0.00052788	0.00625796	0.00149063	85.3177	138.017	gguaguggccuggucucauaaucuugcccaggcuagucuggaacuacugggcucaaggau	ggtagtggcctggtctcataatcttgcccaggctagtctggaactactgggctcaaggat	51	27	27	0	0	0	52	41	35	0	6	0	73	25	25	0	0	0	58	39
chr1333090102TC	13	33090102	T	C	-	AG	0	N4BP2L2	intronic	NA	16.578	0.159	0	364.106	244.59	0.572082	0.0124789	NA	NA	NA	NA	12.224	0.00197807	0.0122407	0.0242211	87.4992	101.275	gaggccgaggugggcagaucaccugaggucaggaguuugagaccagccugucugacacag	ctgtgtcagacaggctggtctcaaactcctgacctcaggtgatctgcccacctcggcctc	43	30	0	30	0	0	51	36	0	34	0	2	29	21	0	21	0	0	22	11
chr1725629203AG	17	25629203	A	G	+	AG	0	WSB1	intronic	NA	16.578	0.147	0	1154.36	147.065	2.97264	1.28883e-30	NA	NA	NA	NA	12.112	0.000627497	0.00684244	2.08216e-28	185.634	260.757	ggccuauaaucccagcacuuugggaggccaaggcaggcagaucacuugaggucaggaguu	ggcctataatcccagcactttgggaggccaaggcaggcagatcacttgaggtcaggagtt	113	18	18	0	0	0	386	49	46	0	3	0	137	26	26	0	0	0	238	97
chr182729947AG	18	2729947	A	G	+	AG	0	SMCHD1	intronic	NA	16.578	0.076	0	1836.92	845.469	1.11738	3.63517e-05	NA	NA	NA	NA	11.156	0.00139943	0.0102081	0.000140029	230.062	269.117	cccagucugaucucaacuuccuguccacaagcagucuucccaccuuggccacccaaagug	cccagtctgatctcaacttcctgtccacaagcagtcttcccaccttggccacccaaagtg	149	47	47	0	0	0	164	41	39	0	2	0	188	48	48	0	0	0	109	24
chr2101923750TC	2	101923750	T	C	-	AG	0	RNF149	intronic	NA	16.578	0.149	0	269.426	93.7947	1.50117	3.43883e-10	NA	NA	NA	NA	12.123	0.000523969	0.00624176	4.18813e-09	106.789	155.419	ucucaggcacucaggagcugagaugggagaaucacuugagcccaggagaucgagacugua	tacagtctcgatctcctgggctcaagtgattctcccatctcagctcctgagtgcctgaga	84	38	0	38	0	0	61	32	0	29	0	3	48	17	0	17	0	0	78	48
chr2231256723AG	2	231256723	A	G	+	AG	0	SP140L	intronic	NA	16.578	0.208	0	148.206	82.5926	0.843154	0.000105363	NA	NA	NA	NA	12.611	0.00071579	0.00734447	0.00036023	29.7595	37.6923	uugaucuucaucacaaauuggguggcucuagauccaauguggugaguggccacagucuga	ttgatcttcatcacaaattgggtggctctagatccaatgtggtgagtggccacagtctga	116	38	38	0	0	0	81	35	33	0	2	0	160	13	13	0	0	0	48	22
chr538980891TC	5	38980891	T	C	-	AG	0	RICTOR	intronic	NA	16.578	0.147	0	1028.65	281.414	1.82333	8.07741e-12	NA	NA	NA	NA	12.104	0.000622301	0.00681568	1.32408e-10	80.4258	109.254	ggcuuaaguguaguggcacaaucacaucucacugcagccuggaccucccgcacucaaucg	cgattgagtgcgggaggtccaggctgcagtgagatgtgattgtgccactacacttaagcc	118	39	0	39	0	0	123	33	0	29	0	4	100	19	0	19	0	0	137	50
chr614121608AG	6	14121608	A	G	+	AG	0	CD83	intronic	NA	16.578	0.096	0	315.533	137.028	0.923849	0.00390794	NA	NA	NA	NA	11.486	0.000755927	0.00752974	0.00872922	274.8	337.74	uuaauuuuuuguagggacaagauuucaauacauugcccaggcuggucuccaacuccugag	ttaattttttgtagggacaagatttcaatacattgcccaggctggtctccaactcctgag	86	34	34	0	0	0	33	22	19	0	3	0	124	44	44	0	0	0	144	115
chr699869946TC	6	99869946	T	C	-	AG	0	PNISR	intronic	NA	16.578	0.108	0	762.73	267.52	1.50598	3.22959e-10	NA	NA	NA	NA	11.664	0.000593017	0.00663178	3.96571e-09	182.721	204.894	gaggccagaaguuugaggauagccugggcaacauggugaaacuccaucccuacuaaaaaa	ttttttagtagggatggagtttcaccatgttgcccaggctatcctcaaacttctggcctc	107	33	0	33	0	0	131	35	0	33	0	2	98	36	0	36	0	0	157	95
chrX73481369TC	X	73481369	T	C	-	AG	0	FTX	ncRNA_intronic	NA	16.578	0.093	0	34.0798	26.5078	0.383153	0.137231	NA	NA	NA	NA	11.442	0.00210332	0.012546	0.193332	3.66176	4.0773	ucaaaugaucugccugccccggccucccaaagugcuaggauuacaggcgugagccaccgc	gcggtggctcacgcctgtaatcctagcactttgggaggccggggcaggcagatcatttga	76	68	0	68	0	0	46	41	0	39	0	2	47	36	0	36	0	0	16	16
chr115721374AG	11	5721374	A	G	+	AG	0	TRIM22	intronic	NA	16.577	0.129	0	419.042	406.63	0.043125	0.859314	NA	NA	NA	NA	11.92	0.00245067	0.0136116	0.890184	192.712	262.903	uuuuuuuuuuuugguguauuuuuuuggagacggagucucuuacuguuacccaggcuagaa	ttttttttttttggtgtatttttttggagacggagtctcttactgttacccaggctagaa	422	32	32	0	0	0	256	30	28	0	2	0	181	23	23	0	0	0	116	6
chr2034307829TC	20	34307829	T	C	-	AG	0	RBM39	intronic	NA	16.577	0.201	0	583.621	316.947	0.852463	0.000441371	NA	NA	NA	NA	12.56	0.000895244	0.00818292	0.00128632	220.823	218.256	gguggcgcaucccucuaaucccagcuacuuaagaggcugaggcaggagagucacuugaac	gttcaagtgactctcctgcctcagcctcttaagtagctgggattagagggatgcgccacc	232	18	0	18	0	0	146	14	0	10	0	4	259	15	0	15	0	0	137	19
chr2034325659TC	20	34325659	T	C	-	AG	0	RBM39	intronic	NA	16.577	0.113	0	583.621	316.947	0.852463	0.000441371	NA	NA	NA	NA	11.723	0.00103303	0.00871104	0.00128632	220.823	218.256	augcuauucuccugccucagccucccagguagcagggacuacaggcgccugccaccaugc	gcatggtggcaggcgcctgtagtccctgctacctgggaggctgaggcaggagaatagcat	159	28	0	28	0	0	241	19	0	18	0	1	327	29	0	29	0	0	103	40
chr2101919606TC	2	101919606	T	C	-	AG	0	RNF149	intronic	NA	16.577	0.208	0	269.426	93.7947	1.50117	3.43883e-10	NA	NA	NA	NA	12.605	0.000840213	0.00789765	4.18813e-09	106.789	155.419	cacugcacuacagcucugggugacagagcaagacucugucucaaaaauaaaauaaaaugu	acattttattttatttttgagacagagtcttgctctgtcacccagagctgtagtgcagtg	56	10	0	10	0	0	49	20	0	18	0	2	44	13	0	13	0	0	68	38
chr2242258373AG	2	242258373	A	G	+	AG	0	SEPT2	intronic	NA	16.577	0.164	0	228.678	264.344	-0.208724	0.353848	NA	NA	NA	NA	12.268	0.000704728	0.0073258	0.432481	362.716	295.537	cucgugauaugcccgucuuggccucccaaaaugcugggauuacaggcaugagcuaccgca	ctcgtgatatgcccgtcttggcctcccaaaatgctgggattacaggcatgagctaccgca	110	31	31	0	0	0	58	30	27	0	3	0	97	16	16	0	0	0	35	31
chr1269014630AG	12	69014630	A	G	+	AG	0	RAP1B	intronic	NA	16.576	0.152	0	200.939	116.671	0.753938	0.000521703	NA	NA	NA	NA	12.158	0.000730306	0.00739585	0.00149063	85.3177	138.017	uaaucgguucuuccaccucaguccuccaaagugcugggauuacaggagugagccaccgca	taatcggttcttccacctcagtcctccaaagtgctgggattacaggagtgagccaccgca	48	24	24	0	0	0	27	18	15	0	3	0	65	18	18	0	0	0	59	43
chr14104150463AG	14	104150463	A	G	+	AG	0	KLC1	intronic	NA	16.576	0.133	0	239.225	113.279	1.07557	2.37119e-06	NA	NA	NA	NA	11.961	0.000829672	0.00786798	1.22809e-05	108.849	105.979	aacccaguagguggaggcugcauugagccaagaucaugccacugcacuccagccugggug	aacccagtaggtggaggctgcattgagccaagatcatgccactgcactccagcctgggtg	64	38	38	0	0	0	42	27	24	0	3	0	42	17	17	0	0	0	31	28
chr1593437882AG	15	93437882	A	G	+	AG	0	LOC100507217	ncRNA_intronic	NA	16.576	0.115	0	433.573	76.8542	2.40497	6.8858e-20	NA	NA	NA	NA	11.756	0.000751399	0.00751255	3.89848e-18	93.5419	103.041	aaaguagaauuuaaaaagaauaccaggccaggugcaguggcucaggccuguagucccagc	aaagtagaatttaaaaagaataccaggccaggtgcagtggctcaggcctgtagtcccagc	129	27	27	0	0	0	231	29	26	0	3	0	158	35	35	0	0	0	322	46
chr1593438021AG	15	93438021	A	G	+	AG	0	LOC100507217	ncRNA_intronic	NA	16.576	0.116	0	433.573	76.8542	2.40497	6.8858e-20	NA	NA	NA	NA	11.763	0.00108257	0.00897155	3.89848e-18	93.5419	103.041	ucuacuaaaauuacaaaaauuagccaggcauggugauaugcgccuacagucccagcuacu	tctactaaaattacaaaaattagccaggcatggtgatatgcgcctacagtcccagctact	137	36	36	0	0	0	226	23	19	0	4	0	144	22	22	0	0	0	318	43
chr1593531387AG	15	93531387	A	G	+	AG	0	CHD2	intronic	NA	16.576	0.179	0	1824.28	452.031	1.96449	9.16185e-11	NA	NA	NA	NA	12.393	0.000794196	0.00768297	1.24693e-09	201.232	244.705	gcugggguacaguggugcaaucucggcccacugcaaccuccacuucccagguucaaguga	gctggggtacagtggtgcaatctcggcccactgcaacctccacttcccaggttcaagtga	59	32	32	0	0	0	75	21	18	0	3	0	41	12	12	0	0	0	69	27
chr2162061587AG	2	162061587	A	G	+	AG	0	TANK	intronic	NA	16.576	0.16	0	186.094	106.284	0.772846	0.00053053	NA	NA	NA	NA	12.234	0.000980935	0.00853719	0.00151295	78.3578	120.005	ggacacacugacucacuccuguaauucaaacacuuugggaggccaaggagggaggaucac	ggacacactgactcactcctgtaattcaaacactttgggaggccaaggagggaggatcac	79	22	22	0	0	0	62	18	16	0	2	0	105	19	19	0	0	0	59	22
chr2203163277AG	2	203163277	A	G	+	AG	0	NOP58	intronic	NA	16.576	0.149	0	193.536	81.0766	1.16438	2.00442e-06	NA	NA	NA	NA	12.13	0.0010492	0.00879274	1.05649e-05	41.9562	43.2447	accuggcugaggcaggagaauugcuugaaacccgggaggcggagggugcagugagcugag	acctggctgaggcaggagaattgcttgaaacccgggaggcggagggtgcagtgagctgag	55	33	32	0	0	1	26	15	13	0	2	0	56	16	16	0	0	0	24	19
chr3107784446TC	3	107784446	T	C	-	AG	0	CD47	intronic	NA	16.576	0.166	0	480.067	332.719	0.525904	0.0322507	NA	NA	NA	NA	12.283	0.00101078	0.00866054	0.0551875	164.769	187.768	cauauuggccaggcuggucucgaacuccugaccucgugauccgucugucucggccuccca	tgggaggccgagacagacggatcacgaggtcaggagttcgagaccagcctggccaatatg	262	31	0	31	0	0	234	27	0	26	0	1	322	16	0	16	0	0	144	22
chr4108988928TC	4	108988928	T	C	-	AG	0	LEF1	intronic	NA	16.576	0.113	0	224.646	136.411	0.715421	0.00203579	NA	NA	NA	NA	11.732	0.00149607	0.0105296	0.00490353	NA	NA	auccuagcacuuuggaaggcugaggcaggcagauaacuugaggucaggcauucgagacca	tggtctcgaatgcctgacctcaagttatctgcctgcctcagccttccaaagtgctaggat	120	46	0	46	0	0	73	25	0	22	0	3	123	22	0	22	0	0	44	13
chr618242482TC	6	18242482	T	C	-	AG	0	DEK	intronic	NA	16.576	0.147	0	385.082	208.08	0.916466	9.1079e-05	NA	NA	NA	NA	12.112	0.00134235	0.010012	0.000316804	314.49	390.318	cagcaauucucguggcacagccacccuaguagcuggguccacaggugcaugccaccacgc	gcgtggtggcatgcacctgtggacccagctactagggtggctgtgccacgagaattgctg	106	20	0	20	0	0	161	29	0	28	0	1	115	25	0	25	0	0	128	34
chr1069825385TC	10	69825385	T	C	-	AG	0	HERC4	intronic	NA	16.575	0.217	0	215.656	110.994	0.957042	8.8308e-06	NA	NA	NA	NA	12.671	0.000977233	0.00853196	3.97142e-05	72.2635	81.541	cgaagugauccucgcaccucagacucccaaagugcugggauuauaggcaugaaccaccac	gtggtggttcatgcctataatcccagcactttgggagtctgaggtgcgaggatcacttcg	72	20	0	20	0	0	77	25	0	23	0	2	53	9	0	9	0	0	44	16
chr111081950AG	1	11081950	A	G	+	AG	0	TARDBP	intronic	NA	16.575	0.257	0	139.307	143.283	-0.0522228	0.839044	NA	NA	NA	NA	12.916	0.000704693	0.0073258	0.873844	119.468	117.104	accuuggccucccaaagcgcuaggauuacaggcaugagccaccaugcccagccuaugucu	accttggcctcccaaagcgctaggattacaggcatgagccaccatgcccagcctatgtct	53	16	16	0	0	0	47	20	17	0	3	0	85	7	7	0	0	0	38	32
chr1276473180TC	12	76473180	T	C	-	AG	0	NAP1L1	intronic	NA	16.575	0.173	0	580.856	282.177	1.0339	7.65434e-06	NA	NA	NA	NA	12.34	0.000896832	0.00818737	3.497e-05	325.123	380.124	acuccuggguucaagugaucuuccugccucagucucccgaguagcuaggacuacagcagg	cctgctgtagtcctagctactcgggagactgaggcaggaagatcacttgaacccaggagt	63	18	0	18	0	0	98	37	0	34	0	3	68	19	0	19	0	0	100	31
chr2101917951TC	2	101917951	T	C	-	AG	0	RNF149	intronic	NA	16.575	0.134	0	269.426	93.7947	1.50117	3.43883e-10	NA	NA	NA	NA	11.977	0.00101327	0.00866693	4.18813e-09	106.789	155.419	ggugaaaccccgucucuacaaaaaauauaaaaauuagcugggugagguggcacaguccca	tgggactgtgccacctcacccagctaatttttatattttttgtagagacggggtttcacc	66	20	0	20	0	0	67	38	0	36	0	2	57	26	0	26	0	0	56	26
chr866650021TC	8	66650021	T	C	-	AG	0	PDE7A	intronic	NA	16.575	0.158	0	308.204	245.745	0.326503	0.149707	NA	NA	NA	NA	12.209	0.0011647	0.00935123	0.20826	54.6825	56.4658	cugggcaugguggcucacgccuguaaucccagcacuuugggaggcugaggcagguggauc	gatccacctgcctcagcctcccaaagtgctgggattacaggcgtgagccaccatgcccag	131	23	0	23	0	0	66	14	0	12	0	2	124	15	0	15	0	0	32	17
chrX123485854AG	X	123485854	A	G	+	AG	0	SH2D1A	intronic	NA	16.575	0.188	0	87.193	50.3366	0.799571	0.00136504	NA	NA	NA	NA	12.464	0.00116733	0.00936198	0.00345355	NA	NA	cuuacuuuuuuugacacauacaaaaaucaaacuuuuuaguagucaaauacgucacucguu	cttactttttttgacacatacaaaaatcaaactttttagtagtcaaatacgtcactcgtt	58	28	28	0	0	0	51	33	32	0	1	0	41	16	16	0	0	0	38	27
chrX20267686TC	X	20267686	T	C	-	AG	0	RPS6KA3	intronic	NA	16.575	0.12	0	329.176	295.759	0.151064	0.523159	NA	NA	NA	NA	11.812	0.00134084	0.0100108	0.598757	195.924	275.533	ccaaagaugaauagcagauaagcauaugaaaagauguucagcaugguuaacuaucaggga	tccctgatagttaaccatgctgaacatcttttcatatgcttatctgctattcatctttgg	65	28	0	28	0	0	76	42	0	41	0	1	120	31	0	31	0	0	53	36
chr10111882492AG	10	111882492	A	G	+	AG	0	ADD3	intronic	NA	16.574	0.17	0	464.51	260.297	0.838273	0.000586235	NA	NA	NA	NA	12.318	0.000737703	0.00742539	0.00165195	83.2814	70.2427	ucaaccugcugggcucaaaccauucuuccaccucagccuccuguguaucugggacauaac	tcaacctgctgggctcaaaccattcttccacctcagcctcctgtgtatctgggacataac	101	29	29	0	0	0	99	56	53	0	3	0	79	16	16	0	0	0	54	41
chr1111436062AG	1	111436062	A	G	+	AG	0	CD53	intronic	NA	16.574	0.205	0	464.291	311.499	0.568883	0.0129018	NA	NA	NA	NA	12.589	0.00128865	0.00981683	0.0249389	586.973	778.443	cucccggguucaagccauucuccugccucagccucccgaguagcugggauuacagucaug	ctcccgggttcaagccattctcctgcctcagcctcccgagtagctgggattacagtcatg	330	22	22	0	0	0	196	22	20	0	2	0	456	17	17	0	0	0	138	24
chr1269040064AG	12	69040064	A	G	+	AG	0	RAP1B	intronic	NA	16.574	0.177	0	200.939	116.671	0.753938	0.000521703	NA	NA	NA	NA	12.375	0.00142314	0.0102656	0.00149063	85.3177	138.017	agugaauauauaguuaugcagccaucacuacaaccaguuuuugguguguuuuuuuuuuug	agtgaatatatagttatgcagccatcactacaaccagtttttggtgtgtttttttttttg	50	22	22	0	0	0	18	10	8	0	2	0	55	6	6	0	0	0	45	25
chr2101904882TC	2	101904882	T	C	-	AG	0	RNF149	intronic	NA	16.574	0.139	0	269.426	93.7947	1.50117	3.43883e-10	NA	NA	NA	NA	12.028	0.00118681	0.0094468	4.18813e-09	106.789	155.419	gccuggucaacauggugaaaccccgucucuacugaaaauacaaaaauuagccgggugugg	ccacacccggctaatttttgtattttcagtagagacggggtttcaccatgttgaccaggc	76	49	0	49	0	0	73	48	0	44	0	4	81	16	0	16	0	0	22	17
chr2113043144AG	2	113043144	A	G	+	AG	0	ZC3H6	intronic	NA	16.574	0.197	0	233.267	106.396	1.12837	4.65764e-07	NA	NA	NA	NA	12.53	0.00104645	0.00877466	2.83018e-06	27.0889	32.1339	gguagagacgggguuucaccauguuggccaggcuggucuccaacucccaaccucaaggga	ggtagagacggggtttcaccatgttggccaggctggtctccaactcccaacctcaaggga	38	32	32	0	0	0	48	42	41	0	1	0	30	14	14	0	0	0	29	29
chr2219097560AG	2	219097560	A	G	+	AG	0	ARPC2	intronic	NA	16.574	0.104	0	422.345	291.464	0.511018	0.0279199	NA	NA	NA	NA	11.61	0.000828165	0.00786798	0.0486837	625.392	586.69	ccucgugaucaccccgccucggccucccaaagugcugggauuacaggcaugagccaccau	cctcgtgatcaccccgcctcggcctcccaaagtgctgggattacaggcatgagccaccat	222	40	40	0	0	0	194	48	46	0	2	0	296	23	23	0	0	0	252	81
chr1028833811AG	10	28833811	A	G	+	AG	0	WAC	intronic	NA	16.573	0.169	0	360.422	177.042	0.996347	1.26273e-05	NA	NA	NA	NA	12.309	0.00087082	0.00806341	5.44389e-05	214.251	232.28	caggaguuugagaccagccugugcaacauaguaaaacccugucucuacuaaaaauacaaa	caggagtttgagaccagcctgtgcaacatagtaaaaccctgtctctactaaaaatacaaa	122	26	26	0	0	0	113	23	19	0	4	0	152	13	13	0	0	0	72	28
chr1167457046TC	1	167457046	T	C	-	AG	0	CD247	intronic	NA	16.573	0.147	0	309.243	130.206	1.19313	1.04215e-05	NA	NA	NA	NA	12.103	0.00116537	0.00935123	4.59528e-05	2.11978	2.82407	aggauugauugagcccaggaauuugaggccacagugcacagugaucgugugccacugcac	gtgcagtggcacacgatcactgtgcactgtggcctcaaattcctgggctcaatcaatcct	112	25	0	25	0	0	79	23	0	21	0	2	91	18	0	18	0	0	96	26
chr1269027395AG	12	69027395	A	G	+	AG	0	RAP1B	intronic	NA	16.573	0.133	0	200.939	116.671	0.753938	0.000521703	NA	NA	NA	NA	11.963	0.00106499	0.00889008	0.00149063	85.3177	138.017	cucggcugggugcgguggcucaagccuguaaucccagcacuuugggaggccgaggcaggc	ctcggctgggtgcggtggctcaagcctgtaatcccagcactttgggaggccgaggcaggc	58	30	30	0	0	0	24	16	14	0	2	0	71	22	22	0	0	0	61	42
chr1563840199AG	15	63840199	A	G	+	AG	0	USP3	intronic	NA	16.573	0.154	0	441.104	139.143	1.64351	1.30827e-11	NA	NA	NA	NA	12.178	0.000933348	0.00835691	2.03275e-10	153.691	183.513	agcaugguagcgugccugcagucccaacuacuugggaggcugaggugggaggaucacuug	agcatggtagcgtgcctgcagtcccaactacttgggaggctgaggtgggaggatcacttg	105	27	27	0	0	0	138	41	33	0	8	0	118	14	14	0	0	0	93	21
chr2178100357TC	2	178100357	T	C	-	AG	0	NFE2L2	intronic	NA	16.573	0.193	0	265.688	162.399	0.677042	0.00249652	NA	NA	NA	NA	12.5	0.00163824	0.0110578	0.0058845	135.054	170.323	agaaacaggugucacuauggugcccaggcuaguaacuccugugcuccagcaauccuccug	caggaggattgctggagcacaggagttactagcctgggcaccatagtgacacctgtttct	71	20	0	20	0	0	98	20	0	17	0	3	72	15	0	15	0	0	76	18
chr2219096594AG	2	219096594	A	G	+	AG	0	ARPC2	intronic	NA	16.573	0.106	0	422.345	291.464	0.511018	0.0279199	NA	NA	NA	NA	11.639	0.00142765	0.0102732	0.0486837	625.392	586.69	uccuguaaucccagcacuuuuggaggccaaggcaggagcaucgcuugaggucaagaguuc	tcctgtaatcccagcacttttggaggccaaggcaggagcatcgcttgaggtcaagagttc	204	22	22	0	0	0	186	40	38	0	2	0	296	23	23	0	0	0	212	40
chr350373115TC	3	50373115	T	C	-	AG	0	RASSF1	intronic	NA	16.573	0.188	0	124.231	50.5139	1.23198	7.34784e-06	NA	NA	NA	NA	12.465	0.000964717	0.00848288	3.37653e-05	53.5845	40.3236	ucaaccgggaggcaaagguugcagugagccaagaucgugccacugcacuccaaccugggu	acccaggttggagtgcagtggcacgatcttggctcactgcaacctttgcctcccggttga	49	19	0	19	0	0	28	18	0	15	0	3	37	13	0	13	0	0	53	29
chr6109696657TC	6	109696657	T	C	-	AG	0	CD164	intronic	NA	16.573	0.119	0	359.031	286.755	0.339179	0.136682	NA	NA	NA	NA	11.808	0.0013012	0.00984532	0.19272	533.66	763.903	ccaucaugcccaacuaauuuuuguuuuuuuaguagagucacgguuucaccacauuggcca	tggccaatgtggtgaaaccgtgactctactaaaaaaacaaaaattagttgggcatgatgg	201	35	0	35	0	0	246	19	0	18	0	1	351	22	0	22	0	0	128	29
chr9132673526TC	9	132673526	T	C	-	AG	0	FNBP1	intronic	NA	16.573	0.17	0	739.718	250.357	1.49872	4.22407e-08	NA	NA	NA	NA	12.32	0.00079155	0.00766598	3.30073e-07	218.794	201.771	acaaucagaauccugccuugggcaggugaaagaagggcacguggaggucagauagagaga	tctctctatctgacctccacgtgcccttctttcacctgcccaaggcaggattctgattgt	119	28	0	28	0	0	94	37	0	34	0	3	110	17	0	17	0	0	165	50
chr986288892TC	9	86288892	T	C	-	AG	0	UBQLN1	intronic	NA	16.573	0.202	0	296.204	184.044	0.683309	0.00165198	NA	NA	NA	NA	12.564	0.001016	0.00867537	0.00408863	211.469	278.683	agccaacauggugaaaccucaccuguacaaagaagacaaaaaguaaccgggcauggugug	cacaccatgcccggttactttttgtcttctttgtacaggtgaggtttcaccatgttggct	138	27	0	27	0	0	103	38	0	36	0	2	107	16	0	16	0	0	66	23
chr10112637082AG	10	112637082	A	G	+	AG	0	PDCD4	intronic	NA	16.572	0.105	0	258.511	218.23	0.225994	0.350753	NA	NA	NA	NA	11.627	0.00155486	0.010738	0.429442	92.9405	102.536	cuccugggcucaagugauccucccucuucagccuccucaguagcuggauuacaggcgugu	ctcctgggctcaagtgatcctccctcttcagcctcctcagtagctggattacaggcgtgt	79	41	41	0	0	0	102	66	65	0	1	0	87	28	28	0	0	0	46	36
chr1022884494TC	10	22884494	T	C	-	AG	0	PIP4K2A	intronic	NA	16.572	0.158	0	226.709	209.262	0.117547	0.582361	NA	NA	NA	NA	12.209	0.00203061	0.012399	0.65248	114.909	115.672	uaguggagaccggguuucaccacguugcccaggcuggucucgaacuccuggccucaagug	cacttgaggccaggagttcgagaccagcctgggcaacgtggtgaaacccggtctccacta	118	33	0	33	0	0	86	22	0	21	0	1	136	19	0	19	0	0	44	13
chr1031626679AG	10	31626679	A	G	+	AG	0	ZEB1	intronic	NA	16.572	0.198	0	280.369	63.6815	2.11341	4.30399e-16	NA	NA	NA	NA	12.537	0.000877415	0.00810435	1.47602e-14	NA	NA	ugucucccaggcuggagugcaauggcgcaaucucggcucacugcugccuccgucuccccg	tgtctcccaggctggagtgcaatggcgcaatctcggctcactgctgcctccgtctccccg	34	27	27	0	0	0	58	36	33	0	3	0	25	9	9	0	0	0	38	23
chr1262781982AG	12	62781982	A	G	+	AG	0	USP15	intronic	NA	16.572	0.204	0	535.014	314.425	0.738191	0.00178508	NA	NA	NA	NA	12.577	0.00132037	0.00991248	0.00436791	165.047	199.387	caaguuggaguacauuagggugugaucucagcucacugcaaccuccgccuccugggcuca	caagttggagtacattagggtgtgatctcagctcactgcaacctccgcctcctgggctca	35	11	11	0	0	0	55	12	10	0	2	0	84	15	15	0	0	0	47	17
chr1262782175AG	12	62782175	A	G	+	AG	0	USP15	intronic	NA	16.572	0.139	0	535.014	314.425	0.738191	0.00178508	NA	NA	NA	NA	12.026	0.00164133	0.0110714	0.00436791	165.047	199.387	uaagcgauucaccugccuuggccucccaaaguguugggauuacaggcgugagccacuggg	taagcgattcacctgccttggcctcccaaagtgttgggattacaggcgtgagccactggg	47	23	23	0	0	0	57	14	11	0	3	0	87	20	20	0	0	0	53	23
chr1563875588AG	15	63875588	A	G	+	AG	0	USP3	intronic	NA	16.572	0.151	0	441.104	139.143	1.64351	1.30827e-11	NA	NA	NA	NA	12.149	0.00101776	0.00867549	2.03275e-10	153.691	183.513	ucagcuacuggggaggauugcuugagcccaggaguuugaggcuucagugagcuauuuuau	tcagctactggggaggattgcttgagcccaggagtttgaggcttcagtgagctattttat	79	27	27	0	0	0	115	19	18	0	1	0	84	19	19	0	0	0	131	53
chr2219095203AG	2	219095203	A	G	+	AG	0	ARPC2	intronic	NA	16.572	0.227	0	422.345	291.464	0.511018	0.0279199	NA	NA	NA	NA	12.733	0.000798811	0.00770263	0.0486837	625.392	586.69	cuggcuuauuuuuuguuuguuuguucuuuagagagaggagguuucacuauguugcccagg	ctggcttattttttgtttgtttgttctttagagagaggaggtttcactatgttgcccagg	203	21	21	0	0	0	184	36	33	0	3	0	287	13	13	0	0	0	202	31
chr3152096074AG	3	152096074	A	G	+	AG	0	MBNL1	intronic	NA	16.572	0.078	0	1114	850.289	0.383624	0.173028	NA	NA	NA	NA	11.19	0.00176762	0.0114993	0.235529	441.01	488.568	ccuaggaauuagaggcugaaaugaggcacaauuucaccacugcacuccagccugagugau	cctaggaattagaggctgaaatgaggcacaatttcaccactgcactccagcctgagtgat	407	46	46	0	0	0	195	32	31	0	1	0	381	32	32	0	0	0	143	27
chr841822430TC	8	41822430	T	C	-	AG	0	KAT6A	intronic	NA	16.572	0.098	0	802.151	296.692	1.37568	4.96594e-07	NA	NA	NA	NA	11.522	0.00129074	0.00981683	2.99677e-06	89.1455	100.746	uuacccuuggcuugccaaggucugaauuuuauuaucaucgucuccuccuccucaucauca	tgatgatgaggaggaggagacgatgataataaaattcagaccttggcaagccaagggtaa	108	36	0	36	0	0	102	42	0	40	0	2	98	23	0	23	0	0	71	37
chr10103574308TC	10	103574308	T	C	-	AG	0	MGEA5	intronic	NA	16.571	0.153	0	1506.44	381.444	1.95435	1.82063e-12	NA	NA	NA	NA	12.161	0.000962204	0.00848288	3.43844e-11	228.622	262.606	guuuugcucugucaccuaggcuggaaugcaauggcgcggaucuuggcucaccgcagccuc	gaggctgcggtgagccaagatccgcgccattgcattccagcctaggtgacagagcaaaac	52	20	0	20	0	0	69	27	0	25	0	2	57	14	0	14	0	0	167	93
chr1269025979AG	12	69025979	A	G	+	AG	0	RAP1B	intronic	NA	16.571	0.179	0	200.939	116.671	0.753938	0.000521703	NA	NA	NA	NA	12.388	0.00101306	0.00866693	0.00149063	85.3177	138.017	uuggcugucacccaggcuggaaugcagccacggucucagcucacugcaaccuccgccucc	ttggctgtcacccaggctggaatgcagccacggtctcagctcactgcaacctccgcctcc	52	24	24	0	0	0	30	22	19	0	3	0	63	14	14	0	0	0	42	24
chr1296724762TC	12	96724762	T	C	-	AG	0	CDK17	intronic	NA	16.571	0.16	0	219.026	123.09	0.811889	0.000273486	NA	NA	NA	NA	12.233	0.00154855	0.0107242	0.000843806	25.8201	43.607	agauggcaccccugcauuccagccuggguaacagagcuagacugcaucucaaaaacaaac	gtttgtttttgagatgcagtctagctctgttacccaggctggaatgcaggggtgccatct	82	31	0	31	0	0	88	37	0	34	0	3	83	19	0	19	0	0	57	20
chr1341523242TC	13	41523242	T	C	-	AG	0	ELF1	intronic	NA	16.571	0.162	0	544.68	243.418	1.09802	1.97983e-05	NA	NA	NA	NA	12.251	0.00139514	0.0101967	8.16033e-05	150.089	166.816	acaggugccuguaaucccagcuacuugggaagcugaggcaggagaaucacuugaacccag	ctgggttcaagtgattctcctgcctcagcttcccaagtagctgggattacaggcacctgt	182	18	0	18	0	0	99	19	0	18	0	1	200	19	0	19	0	0	144	42
chr1348813561AG	13	48813561	A	G	+	AG	0	ITM2B	intronic	NA	16.571	0.112	0	520.531	455.784	0.195187	0.428616	NA	NA	NA	NA	11.718	0.00142678	0.0102732	0.507957	885.209	876.903	auacugaggcugguggaucaccugaggucaggaguucgagauaagccuggccaacauagc	atactgaggctggtggatcacctgaggtcaggagttcgagataagcctggccaacatagc	111	37	37	0	0	0	219	34	32	0	2	0	180	22	22	0	0	0	105	24
chr1563840196AG	15	63840196	A	G	+	AG	0	USP3	intronic	NA	16.571	0.191	0	441.104	139.143	1.64351	1.30827e-11	NA	NA	NA	NA	12.484	0.00129137	0.00981683	2.03275e-10	153.691	183.513	ccaagcaugguagcgugccugcagucccaacuacuugggaggcugaggugggaggaucac	ccaagcatggtagcgtgcctgcagtcccaactacttgggaggctgaggtgggaggatcac	105	27	27	0	0	0	138	40	39	0	1	0	117	14	14	0	0	0	94	21
chr182753832AG	18	2753832	A	G	+	AG	0	SMCHD1	intronic	NA	16.571	0.099	0	1836.92	845.469	1.11738	3.63517e-05	NA	NA	NA	NA	11.541	0.00172514	0.0113626	0.000140029	230.062	269.117	ccucagccucccaaaauggugggauuacaagcaugagccaccgugcccggcccuucccaa	cctcagcctcccaaaatggtgggattacaagcatgagccaccgtgcccggcccttcccaa	147	35	35	0	0	0	182	38	35	0	3	0	204	33	33	0	0	0	96	16
chr191485213TC	1	91485213	T	C	-	AG	0	ZNF644	intronic	NA	16.571	0.121	0	195.165	174.267	0.170612	0.432316	NA	NA	NA	NA	11.832	0.00132894	0.00994184	0.511509	31.6654	38.9883	aggcaggagaaucacuugaacccggaaggcagagguugcagagagcugagaucguggcac	gtgccacgatctcagctctctgcaacctctgccttccgggttcaagtgattctcctgcct	52	25	0	25	0	0	44	35	0	32	0	3	45	23	0	23	0	0	29	22
chr440203700AG	4	40203700	A	G	+	AG	0	RHOH	intronic	NA	16.571	0.079	0	123.897	66.4389	0.861126	0.000678307	NA	NA	NA	NA	11.206	0.0016461	0.0110758	0.00187767	5.16314	11.93	uuugauccuccugccuuagccucccaaguagcugggaccacaggcgugugccaccacacu	tttgatcctcctgccttagcctcccaagtagctgggaccacaggcgtgtgccaccacact	101	65	65	0	0	0	68	38	36	0	2	0	65	31	31	0	0	0	76	41
chr614121647AG	6	14121647	A	G	+	AG	0	CD83	intronic	NA	16.571	0.096	0	315.533	137.028	0.923849	0.00390794	NA	NA	NA	NA	11.498	0.00136483	0.0100888	0.00872922	274.8	337.74	ggcuggucuccaacuccugagcucaagccauccucccacuucagccucccaaagugcuag	ggctggtctccaactcctgagctcaagccatcctcccacttcagcctcccaaagtgctag	85	34	34	0	0	0	32	20	17	0	3	0	125	46	46	0	0	0	136	108
chr7139866222TC	7	139866222	T	C	-	AG	0	KDM7A	intronic	NA	16.571	0.189	0	NA	NA	NA	NA	NA	NA	NA	NA	12.469	0.00192483	0.012049	NA	NA	NA	cgggaggauugcuugagcuugggagguugaagcugcagugagccaugaucccaccagugc	gcactggtgggatcatggctcactgcagcttcaacctcccaagctcaagcaatcctcccg	65	28	0	28	0	0	74	28	0	26	0	2	40	15	0	15	0	0	58	23
chr871489893TC	8	71489893	T	C	-	AG	0	TRAM1	intronic	NA	16.571	0.277	0	305.934	276.075	0.157446	0.503496	NA	NA	NA	NA	13.023	0.00135012	0.0100418	0.579816	292.073	298.605	aggggcauguuucagccuuguuugugcuauagcccuuucagucccaccauucagcagguc	gacctgctgaatggtgggactgaaagggctatagcacaaacaaggctgaaacatgcccct	210	24	0	24	0	0	148	23	0	22	0	1	258	13	0	13	0	0	121	28
chr9132679792TC	9	132679792	T	C	-	AG	0	FNBP1	intronic	NA	16.571	0.143	0	739.718	250.357	1.49872	4.22407e-08	NA	NA	NA	NA	12.067	0.00253784	0.013826	3.30073e-07	218.794	201.771	gggcaacauggugaaacccccaucucuaccaaaaaauacaaaacuuagcuggacguggug	caccacgtccagctaagttttgtattttttggtagagatgggggtttcaccatgttgccc	120	32	0	32	0	0	89	31	0	30	0	1	113	22	0	22	0	0	147	32
chr1028838948AG	10	28838948	A	G	+	AG	0	WAC	intronic	NA	16.57	0.201	0	360.422	177.042	0.996347	1.26273e-05	NA	NA	NA	NA	12.56	0.00135682	0.0100781	5.44389e-05	214.251	232.28	cccuaucucuacuaaaaauacaaaaaguuagcugggugugguggccagcaccuguaaucc	ccctatctctactaaaaatacaaaaagttagctgggtgtggtggccagcacctgtaatcc	115	19	19	0	0	0	104	14	13	0	1	0	148	9	9	0	0	0	72	26
chr1563869592AG	15	63869592	A	G	+	AG	0	USP3	intronic	NA	16.57	0.166	0	441.104	139.143	1.64351	1.30827e-11	NA	NA	NA	NA	12.279	0.00117824	0.00941401	2.03275e-10	153.691	183.513	ugccuguagucccagcacuuuggaaggcuaaggugggagcauugcuugaccccaggaguu	tgcctgtagtcccagcactttggaaggctaaggtgggagcattgcttgaccccaggagtt	79	27	27	0	0	0	120	24	22	0	2	0	84	19	19	0	0	0	110	31
chr3152031003AG	3	152031003	A	G	+	AG	0	MBNL1	intronic	NA	16.57	0.082	0	1114	850.289	0.383624	0.173028	NA	NA	NA	NA	11.267	0.00296729	0.0149581	0.235529	441.01	488.568	gcugauuuuuuuuuaucuuuaauagagacaggguuucaccauguuggccaggcuggucuc	gctgatttttttttatctttaatagagacagggtttcaccatgttggccaggctggtctc	308	27	27	0	0	0	175	49	47	0	2	0	357	33	33	0	0	0	114	10
chr4103734498TC	4	103734498	T	C	-	AG	0	UBE2D3	intronic	NA	16.57	0.112	0	397.864	216.984	0.856644	0.000132992	NA	NA	NA	NA	11.719	0.00207398	0.0124948	0.000442832	296.994	359.139	acauuuauuguucaacaaauugcuguacauagugaugcguaccugcaacuccagcugcuu	aagcagctggagttgcaggtacgcatcactatgtacagcaatttgttgaacaataaatgt	44	17	0	17	0	0	31	31	0	30	0	1	60	28	0	28	0	0	63	29
chr4103734842TC	4	103734842	T	C	-	AG	0	UBE2D3	intronic	NA	16.57	0.162	0	397.864	216.984	0.856644	0.000132992	NA	NA	NA	NA	12.252	0.00111577	0.00912513	0.000442832	296.994	359.139	uagcguuaaauuaguccaguguuaacuccuaggaccuucuguuccaggagugcucucacc	ggtgagagcactcctggaacagaaggtcctaggagttaacactggactaatttaacgcta	41	13	0	13	0	0	25	25	0	22	0	3	58	25	0	25	0	0	75	36
chr10103572064TC	10	103572064	T	C	-	AG	0	MGEA5	intronic	NA	16.569	0.088	0	1506.44	381.444	1.95435	1.82063e-12	NA	NA	NA	NA	11.371	0.000914909	0.00827642	3.43844e-11	228.622	262.606	ccucccgaguucaagagauucugcugccucagccucccaaagugcugggauuacaggcuu	aagcctgtaatcccagcactttgggaggctgaggcagcagaatctcttgaactcgggagg	113	38	0	38	0	0	137	63	0	59	0	4	94	29	0	29	0	0	135	79
chr1027049737TC	10	27049737	T	C	-	AG	0	ABI1	intronic	NA	16.569	0.12	0	227.378	134.772	0.727912	0.00102262	NA	NA	NA	NA	11.815	0.00229447	0.0130603	0.00268658	162.886	168.688	uggcucacgcaaccuccaucucccggguucaagugauucuccugucucaaccucccgagu	actcgggaggttgagacaggagaatcacttgaacccgggagatggaggttgcgtgagcca	99	35	1	34	0	0	70	28	0	26	0	2	103	22	0	22	0	0	55	27
chr1028898212AG	10	28898212	A	G	+	AG	0	WAC	intronic	NA	16.569	0.141	0	360.422	177.042	0.996347	1.26273e-05	NA	NA	NA	NA	12.049	0.00145371	0.0103608	5.44389e-05	214.251	232.28	ucgggaggcugagguacgagaaucgcuugaacccaggagacggagguugcagugagcuga	tcgggaggctgaggtacgagaatcgcttgaacccaggagacggaggttgcagtgagctga	42	16	16	0	0	0	46	21	20	0	1	0	60	22	22	0	0	0	74	43
chr1113198224AG	1	113198224	A	G	+	AG	0	CAPZA1	intronic	NA	16.569	0.129	0	332.082	257.45	0.358945	0.11108	NA	NA	NA	NA	11.918	0.00135865	0.0100781	0.161758	312.406	352.965	uguuuuuugagacuaagucuuacucugucacccaggcuagaaugcaggggcaccguguca	tgttttttgagactaagtcttactctgtcacccaggctagaatgcaggggcaccgtgtca	149	32	32	0	0	0	93	27	25	0	2	0	150	20	20	0	0	0	77	32
chr1296724785TC	12	96724785	T	C	-	AG	0	CDK17	intronic	NA	16.569	0.209	0	219.026	123.09	0.811889	0.000273486	NA	NA	NA	NA	12.616	0.00146055	0.0103734	0.000843806	25.8201	43.607	gaggcggagguugcagugagccgagauggcaccccugcauuccagccuggguaacagagc	gctctgttacccaggctggaatgcaggggtgccatctcggctcactgcaacctccgcctc	79	27	0	27	0	0	87	34	0	32	0	2	79	16	0	16	0	0	54	17
chr1593454821AG	15	93454821	A	G	+	AG	0	CHD2	intronic	NA	16.569	0.146	0	1824.28	452.031	1.96449	9.16185e-11	NA	NA	NA	NA	12.095	0.00173887	0.0114118	1.24693e-09	201.232	244.705	acccugugucuacuaaaaauacaaaaauuagcuggaugugguggugcacuccuguaauac	accctgtgtctactaaaaatacaaaaattagctggatgtggtggtgcactcctgtaatac	116	42	42	0	0	0	115	28	26	0	2	0	88	9	9	0	0	0	132	17
chr1747375693TC	17	47375693	T	C	-	AG	0	ZNF652	UTR3	NA	16.569	0.132	0	253.548	171.686	0.550177	0.0191115	NA	NA	NA	NA	11.947	0.00377213	0.0169632	0.0351483	42.847	38.6785	ugcacagagggagucggugagcauuuccuuaguucucagacucuccuccgccucuaccaa	ttggtagaggcggaggagagtctgagaactaaggaaatgctcaccgactccctctgtgca	43	41	0	41	0	0	39	39	0	38	0	1	23	22	0	22	0	0	12	10
chr182675530AG	18	2675530	A	G	+	AG	0	SMCHD1	intronic	NA	16.569	0.148	0	1836.92	845.469	1.11738	3.63517e-05	NA	NA	NA	NA	12.117	0.00121044	0.00952726	0.000140029	230.062	269.117	auccgcccuccucagccucccauagugcuaggauuacaggcgugagccacugcaccuggc	atccgccctcctcagcctcccatagtgctaggattacaggcgtgagccactgcacctggc	212	37	37	0	0	0	162	28	26	0	2	0	112	13	13	0	0	0	129	29
chr1860963716TC	18	60963716	T	C	-	AG	0	BCL2	intronic	NA	16.569	0.112	0	155.591	149.76	0.0426536	0.848587	NA	NA	NA	NA	11.721	0.00208925	0.0125213	0.881865	10.8097	12.6471	ugagcaacuuagcaaaacccugccucuacaaaacacaaaacaauuaagccaaucauggug	caccatgattggcttaattgttttgtgttttgtagaggcagggttttgctaagttgctca	83	47	0	47	0	0	29	14	0	13	0	1	48	19	0	19	0	0	41	27
chr188619951AG	18	8619951	A	G	+	AG	0	RAB12	intronic	NA	16.569	0.138	0	85.4218	36.7366	1.21955	1.32754e-07	NA	NA	NA	NA	12.011	0.00262538	0.0140777	9.24728e-07	51.0822	72.1467	cgcuugaguuugagaccagccugggcaacauagugagaugcuaucucuacaaaaaccaaa	cgcttgagtttgagaccagcctgggcaacatagtgagatgctatctctacaaaaaccaaa	43	22	22	0	0	0	27	18	17	0	1	0	42	16	16	0	0	0	43	30
chr2219094811AG	2	219094811	A	G	+	AG	0	ARPC2	intronic	NA	16.569	0.106	0	422.345	291.464	0.511018	0.0279199	NA	NA	NA	NA	11.631	0.00151376	0.0105843	0.0486837	625.392	586.69	cuccuggguucaagcaguucaucugccucagccuccugaguagcugggauuacaggcaug	ctcctgggttcaagcagttcatctgcctcagcctcctgagtagctgggattacaggcatg	225	43	43	0	0	0	173	27	24	0	3	0	291	18	18	0	0	0	219	46
chr3152093527AG	3	152093527	A	G	+	AG	0	MBNL1	intronic	NA	16.569	0.092	0	1114	850.289	0.383624	0.173028	NA	NA	NA	NA	11.426	0.00278951	0.0145109	0.235529	441.01	488.568	cuugggagucugagguggggggauugcuuaagcccuggagguugaggcugcagugagucg	cttgggagtctgaggtggggggattgcttaagccctggaggttgaggctgcagtgagtcg	405	44	44	0	0	0	181	18	17	0	1	0	377	27	27	0	0	0	134	18
chr5130698585AG	5	130698585	A	G	+	AG	0	CDC42SE2	intronic	NA	16.569	0.126	0	785.428	463.634	0.762262	0.0018087	NA	NA	NA	NA	11.881	0.00165662	0.0111265	0.00441685	218.511	246.458	agggcugggcgcaguggcuaacaccuguaauccuagcacuuugagaggccaaggcagggg	agggctgggcgcagtggctaacacctgtaatcctagcactttgagaggccaaggcagggg	243	34	34	0	0	0	284	29	28	0	1	0	222	21	21	0	0	0	175	26
chr5150423298TC	5	150423298	T	C	-	AG	0	TNIP1	intronic	NA	16.569	0.243	0	429.85	120.197	1.74538	1.152e-09	NA	NA	NA	NA	12.835	0.00139873	0.0102081	1.24574e-08	198.988	241.389	gucucacuuugguugcccaggcuagagugcagugccaugaucucggcuuacugcagccuc	gaggctgcagtaagccgagatcatggcactgcactctagcctgggcaaccaaagtgagac	91	21	0	21	0	0	104	27	0	26	0	1	106	12	0	12	0	0	97	21
chr7130784101TC	7	130784101	T	C	-	AG	0	LINC-PINT	ncRNA_intronic	NA	16.569	0.093	0	NA	NA	NA	NA	NA	NA	NA	NA	11.443	0.0028528	0.0146997	NA	NA	NA	cccgccccagccucccaaagugcugggauuacaggaaugagcuacugugccugaacuauu	aatagttcaggcacagtagctcattcctgtaatcccagcactttgggaggctggggcggg	94	46	0	46	0	0	71	26	0	23	0	3	62	21	0	21	0	0	36	15
chr10103547944TC	10	103547944	T	C	-	AG	0	MGEA5	intronic	NA	16.568	0.138	0	1506.44	381.444	1.95435	1.82063e-12	NA	NA	NA	NA	12.012	0.00107968	0.00895757	3.43844e-11	228.622	262.606	agucugccugccucagccuccuaaagugcuaggauuacaggcgugagcuacuagacccaa	ttgggtctagtagctcacgcctgtaatcctagcactttaggaggctgaggcaggcagact	171	44	0	44	0	0	190	56	0	53	0	3	91	17	0	17	0	0	175	38
chr1148003898AG	11	48003898	A	G	+	AG	0	PTPRJ	intronic	NA	16.568	0.132	0	444.977	266.389	0.740083	0.00182632	NA	NA	NA	NA	11.957	0.00181944	0.0116853	0.00445906	351.736	336.987	cuucucuacccucaguuaaccgcaucuguagaaugaguauagcacccucugcccaaugga	cttctctaccctcagttaaccgcatctgtagaatgagtatagcaccctctgcccaatgga	61	27	27	0	0	0	45	25	24	0	1	0	45	21	21	0	0	0	56	37
chr1269040972AG	12	69040972	A	G	+	AG	0	RAP1B	intronic	NA	16.568	0.185	0	200.939	116.671	0.753938	0.000521703	NA	NA	NA	NA	12.435	0.00279435	0.0145239	0.00149063	85.3177	138.017	augccucggcuuugcgaguagcugugauuacaggcguguaccaccacacccagcuaauuu	atgcctcggctttgcgagtagctgtgattacaggcgtgtaccaccacacccagctaattt	52	23	23	0	0	0	33	24	23	0	1	0	62	13	13	0	0	0	44	24
chr14103956421AG	14	103956421	A	G	+	AG	0	MARK3	intronic	NA	16.568	0.132	0	160.347	93.726	0.744192	0.00159966	NA	NA	NA	NA	11.956	0.00188889	0.0119334	0.00397514	98.443	115.396	ugccuguaaucccaacacuuugggaggccaaggcaggcguaucguuugagcccaggaguu	tgcctgtaatcccaacactttgggaggccaaggcaggcgtatcgtttgagcccaggagtt	49	18	18	0	0	0	24	14	13	0	1	0	65	25	25	0	0	0	32	30
chr2145167379TC	2	145167379	T	C	-	AG	0	ZEB2	intronic	NA	16.568	0.148	0	897.216	471.279	0.871264	0.000939121	NA	NA	NA	NA	12.117	0.00232138	0.0131667	0.00249212	415.908	498.792	aucacagcucucugcagccucaaccucccaagcucaagcguuucugcuaccucugccucc	ggaggcagaggtagcagaaacgcttgagcttgggaggttgaggctgcagagagctgtgat	112	24	0	24	0	0	87	14	0	13	0	1	144	18	0	18	0	0	112	10
chr244450206AG	2	44450206	A	G	+	AG	0	PPM1B	intronic	NA	16.568	0.118	0	180.225	102.326	0.820411	0.00024488	NA	NA	NA	NA	11.796	0.00253864	0.013826	0.000765585	65.6426	85.8473	ccagggcuagucuugaacuccugggcucaaguuaucuuccuaccucagccucccaaaguu	ccagggctagtcttgaactcctgggctcaagttatcttcctacctcagcctcccaaagtt	87	39	39	0	0	0	69	37	32	0	5	0	81	14	14	0	0	0	33	8
chr5130497895TC	5	130497895	T	C	-	AG	0	HINT1	intronic	NA	16.568	0.129	0	174.257	99.7572	0.782692	0.000394713	NA	NA	NA	NA	11.916	0.00175981	0.0114635	0.00116528	113.145	100.479	uccugccucagccucccgaguagugggacaacaggcgcccgccaccaaggcuggcuaauu	aattagccagccttggtggcgggcgcctgttgtcccactactcgggaggctgaggcagga	209	27	0	27	0	0	138	22	0	20	0	2	244	15	0	15	0	0	142	21
chr5138632710AG	5	138632710	A	G	+	AG	0	MATR3	intronic	NA	16.568	0.119	0	634.386	406.859	0.610677	0.010791	NA	NA	NA	NA	11.807	0.00181358	0.011661	0.0213166	285.996	323.108	gaaaccccauuucuacuaaaaauuacaaaaauuagccgggcgugguggcaggcaccugua	gaaaccccatttctactaaaaattacaaaaattagccgggcgtggtggcaggcacctgta	81	28	28	0	0	0	50	17	15	0	2	0	110	18	18	0	0	0	56	30
chr7139794193TC	7	139794193	T	C	-	AG	0	KDM7A	intronic	NA	16.568	0.116	0	NA	NA	NA	NA	NA	NA	NA	NA	11.764	0.0019976	0.0123134	NA	NA	NA	aagugauucucgugccucggccucccaaguagcugagauuacaggcguccgccaccauac	gtatggtggcggacgcctgtaatctcagctacttgggaggccgaggcacgagaatcactt	87	56	0	56	0	0	104	68	0	67	0	1	73	24	0	24	0	0	73	49
chrX100880763AG	X	100880763	A	G	+	AG	0	ARMCX3	exonic	nonsynonymous SNV	16.568	0.124	0	137.07	42.0208	1.68055	1.07998e-13	ARMCX3:NM_016607:exon5:c.A794G:p.K265R,ARMCX3:NM_177947:exon5:c.A794G:p.K265R,ARMCX3:NM_177948:exon5:c.A794G:p.K265R	0.173	NA	NA	11.859	0.0022431	0.0129442	2.53173e-12	46.2299	50.345	aaaugaagaaaccaaacuucagguucugaaacuccuuuugaauuuggcugaaaauccagc	aaatgaagaaaccaaacttcaggttctgaaactccttttgaatttggctgaaaatccagc	26	26	26	0	0	0	36	36	35	0	1	0	22	22	22	0	0	0	17	17
chr1022859889TC	10	22859889	T	C	-	AG	0	PIP4K2A	intronic	NA	16.567	0.073	0	226.709	209.262	0.117547	0.582361	NA	NA	NA	NA	11.09	0.00153966	0.0106775	0.65248	114.909	115.672	cuacuuguaugacacaccaucuuagccagaaguucagcaacucguacacagcucacaagu	acttgtgagctgtgtacgagttgctgaacttctggctaagatggtgtgtcatacaagtag	232	50	0	50	0	0	127	56	0	53	0	3	198	38	0	38	0	0	71	47
chr1028898263AG	10	28898263	A	G	+	AG	0	WAC	intronic	NA	16.567	0.119	0	360.422	177.042	0.996347	1.26273e-05	NA	NA	NA	NA	11.801	0.00154371	0.0106956	5.44389e-05	214.251	232.28	gugagcugagauggugccuguacacuccaaccuggcugacagagcaagaccccaucucaa	gtgagctgagatggtgcctgtacactccaacctggctgacagagcaagaccccatctcaa	46	19	19	0	0	0	53	28	27	0	1	0	65	27	27	0	0	0	91	60
chr1148008494AG	11	48008494	A	G	+	AG	0	PTPRJ	intronic	NA	16.567	0.262	0	444.977	266.389	0.740083	0.00182632	NA	NA	NA	NA	12.942	0.00116482	0.00935123	0.00445906	351.736	336.987	ccccuaauguuaagaauuauuggcugggcagggugacucauuccuuuaaucucagcacuu	cccctaatgttaagaattattggctgggcagggtgactcattcctttaatctcagcactt	59	25	25	0	0	0	50	30	26	1	3	0	33	9	9	0	0	0	51	31
chr1333084902TC	13	33084902	T	C	-	AG	0	N4BP2L2	intronic	NA	16.567	0.054	0	364.106	244.59	0.572082	0.0124789	NA	NA	NA	NA	10.673	0.00318834	0.0155491	0.0242211	87.4992	101.275	ccaggugcaguggcucacgccuguaaucccagcauuuucggaggccggguggguagauca	tgatctacccacccggcctccgaaaatgctgggattacaggcgtgagccactgcacctgg	91	78	0	78	0	0	79	60	0	58	0	2	55	47	0	47	0	0	38	27
chr1560815985TC	15	60815985	T	C	-	AG	0	RORA	intronic	NA	16.567	0.168	0	623.958	363.506	0.776778	0.00748581	NA	NA	NA	NA	12.299	0.00174601	0.0114262	0.0154617	8.05276	12.0707	accuguggucccagcugcugagaaggcugaagugggaggaucacuugaguccaggaaguu	aacttcctggactcaagtgatcctcccacttcagccttctcagcagctgggaccacaggt	90	23	0	23	0	0	95	30	0	29	0	1	55	15	0	15	0	0	62	31
chr2101894670TC	2	101894670	T	C	-	AG	0	RNF149	intronic	NA	16.567	0.186	0	269.426	93.7947	1.50117	3.43883e-10	NA	NA	NA	NA	12.444	0.00157815	0.0108386	4.18813e-09	106.789	155.419	ucgaggaugcagcgagccgugaccaugaucaugucacugcacugcagccugggugagaga	tctctcacccaggctgcagtgcagtgacatgatcatggtcacggctcgctgcatcctcga	144	25	0	25	0	0	113	20	0	19	0	1	90	14	0	14	0	0	76	30
chr2101913585TC	2	101913585	T	C	-	AG	0	RNF149	intronic	NA	16.567	0.164	0	269.426	93.7947	1.50117	3.43883e-10	NA	NA	NA	NA	12.262	0.00168174	0.0111956	4.18813e-09	106.789	155.419	caccgcagccucugccuccuggguucaagcaauucuccuaucucugucuccugaguagcu	agctactcaggagacagagataggagaattgcttgaacccaggaggcagaggctgcggtg	84	36	0	36	0	0	81	49	0	48	0	1	42	11	0	11	0	0	97	65
chr2113043163AG	2	113043163	A	G	+	AG	0	ZC3H6	intronic	NA	16.567	0.245	0	233.267	106.396	1.12837	4.65764e-07	NA	NA	NA	NA	12.843	0.00186691	0.0118359	2.83018e-06	27.0889	32.1339	cauguuggccaggcuggucuccaacucccaaccucaagggaucugcuggccucagucuuc	catgttggccaggctggtctccaactcccaacctcaagggatctgctggcctcagtcttc	30	23	23	0	0	0	36	29	28	0	1	0	26	10	10	0	0	0	31	30
chr2115916549TC	21	15916549	T	C	-	AG	0	SAMSN1	intronic	NA	16.567	0.098	0	240.983	149.571	0.677183	0.00252536	NA	NA	NA	NA	11.526	0.00204709	0.0124289	0.00594185	195.877	196.139	ggcaauguggcaaaaccccaucucuacaaaaaauucaaaaauuaccugggcaugguggca	tgccaccatgcccaggtaatttttgaattttttgtagagatggggttttgccacattgcc	146	37	0	37	0	0	96	35	0	34	0	1	215	25	0	25	0	0	116	37
chr822387821AG	8	22387821	A	G	+	AG	0	PPP3CC	intronic	NA	16.567	0.141	0	190.64	60.7189	1.62545	2.42789e-12	NA	NA	NA	NA	12.048	0.00208593	0.0125166	4.43537e-11	24.5617	30.2652	accccaucucuacuaaaaaugcagaaaucaaccagaugugauggcgagugcuucuggucc	accccatctctactaaaaatgcagaaatcaaccagatgtgatggcgagtgcttctggtcc	89	32	32	0	0	0	89	24	23	0	1	0	82	22	22	0	0	0	63	28
chr1167428999TC	1	167428999	T	C	-	AG	0	CD247	intronic	NA	16.566	0.078	0	309.243	130.206	1.19313	1.04215e-05	NA	NA	NA	NA	11.201	0.00323118	0.0156824	4.59528e-05	2.11978	2.82407	auaaacuuacuuuaaaacagaacuuuagccacauuuucaaauaauaugcucauguuuuuc	gaaaaacatgagcatattatttgaaaatgtggctaaagttctgttttaaagtaagtttat	124	37	0	37	0	0	95	39	0	38	0	1	96	22	0	22	0	0	91	30
chr1185709052TC	11	85709052	T	C	-	AG	0	PICALM	intronic	NA	16.566	0.182	0	485.274	284.648	0.76427	0.000963166	NA	NA	NA	NA	12.418	0.00196443	0.0121997	0.00254937	685.195	590.752	gaggcucagguggguggaucaucugaggucaggaguucgaggccagccugggcagugugg	ccacactgcccaggctggcctcgaactcctgacctcagatgatccacccacctgagcctc	187	21	0	21	0	0	114	12	0	11	0	1	227	12	0	12	0	0	165	36
chr1269030256AG	12	69030256	A	G	+	AG	0	RAP1B	intronic	NA	16.566	0.087	0	200.939	116.671	0.753938	0.000521703	NA	NA	NA	NA	11.348	0.00224838	0.0129546	0.00149063	85.3177	138.017	uagaaacaaguucuugcgucacccaugauagagugcaguaaugcagucauagcucacugu	tagaaacaagttcttgcgtcacccatgatagagtgcagtaatgcagtcatagctcactgt	52	24	24	0	0	0	26	18	17	0	1	0	87	38	38	0	0	0	50	32
chr1269031145AG	12	69031145	A	G	+	AG	0	RAP1B	intronic	NA	16.566	0.236	0	200.939	116.671	0.753938	0.000521703	NA	NA	NA	NA	12.787	0.00178049	0.0115528	0.00149063	85.3177	138.017	gccuguaaucccagcacuuugggaggcccaggcggguggaucaccuuaggucaggaguuu	gcctgtaatcccagcactttgggaggcccaggcgggtggatcaccttaggtcaggagttt	51	22	22	0	0	0	28	20	19	0	1	0	57	7	7	0	0	0	36	18
chr189146287AG	18	9146287	A	G	+	AG	0	ANKRD12	intronic	NA	16.566	0.106	0	631.671	484.632	0.369911	0.159596	NA	NA	NA	NA	11.635	0.00217714	0.0127893	0.219964	175.113	172.686	ucuauuuuaaaaauaaaaccaagccuggcacaguggcacaugccuguaauuccagcuacu	tctattttaaaaataaaaccaagcctggcacagtggcacatgcctgtaattccagctact	60	30	30	0	0	0	111	24	23	0	1	0	112	24	24	0	0	0	81	43
chr2101897451TC	2	101897451	T	C	-	AG	0	RNF149	intronic	NA	16.566	0.077	0	269.426	93.7947	1.50117	3.43883e-10	NA	NA	NA	NA	11.185	0.00259977	0.0140141	4.18813e-09	106.789	155.419	cucugucacccuggcuggaguguagugaugagaacacagcucacugcagccucaaacucc	ggagtttgaggctgcagtgagctgtgttctcatcactacactccagccagggtgacagag	166	48	0	48	0	0	133	40	0	36	0	4	97	21	0	21	0	0	86	41
chr2219094839AG	2	219094839	A	G	+	AG	0	ARPC2	intronic	NA	16.566	0.138	0	422.345	291.464	0.511018	0.0279199	NA	NA	NA	NA	12.012	0.00173227	0.0113835	0.0486837	625.392	586.69	cagccuccugaguagcugggauuacaggcaugcaccgcuacaccuggcuaauuuuuugua	cagcctcctgagtagctgggattacaggcatgcaccgctacacctggctaattttttgta	213	31	31	0	0	0	168	22	20	0	2	0	291	18	18	0	0	0	209	38
chr323879768AG	3	23879768	A	G	+	AG	0	UBE2E1	intronic	NA	16.566	0.148	0	79.9072	69.1884	0.211731	0.388248	NA	NA	NA	NA	12.121	0.00224282	0.0129442	0.467562	108.878	134.468	ugguagaaaauguuucgccauguugcccaagcuagucuugaacuucugggcucaagugau	tggtagaaaatgtttcgccatgttgcccaagctagtcttgaacttctgggctcaagtgat	76	29	29	0	0	0	63	25	22	0	3	0	79	8	8	0	0	0	37	16
chr822387883AG	8	22387883	A	G	+	AG	0	PPP3CC	intronic	NA	16.566	0.148	0	190.64	60.7189	1.62545	2.42789e-12	NA	NA	NA	NA	12.121	0.00174779	0.0114262	4.43537e-11	24.5617	30.2652	gcuacuugggggccugaggugggaggauuacuugaaccugggaggcagagguugcaauga	gctacttgggggcctgaggtgggaggattacttgaacctgggaggcagaggttgcaatga	86	24	24	0	0	0	86	24	23	0	1	0	73	17	17	0	0	0	75	39
chr9132672517TC	9	132672517	T	C	-	AG	0	FNBP1	intronic	NA	16.566	0.118	0	739.718	250.357	1.49872	4.22407e-08	NA	NA	NA	NA	11.79	0.00162535	0.0110107	3.30073e-07	218.794	201.771	ccuuaugauccacccaccucggccucccaaagugcuggaauuacaggcaugagccaccgu	acggtggctcatgcctgtaattccagcactttgggaggccgaggtgggtggatcataagg	140	49	0	49	0	0	98	40	0	39	0	1	117	25	0	25	0	0	182	64
chr1028827756AG	10	28827756	A	G	+	AG	0	WAC	intronic	NA	16.565	0.134	0	360.422	177.042	0.996347	1.26273e-05	NA	NA	NA	NA	11.974	0.00172835	0.0113677	5.44389e-05	214.251	232.28	gguuaacagugagcugugguugugccaccacacucuaaccuggguugauagagugagacc	ggttaacagtgagctgtggttgtgccaccacactctaacctgggttgatagagtgagacc	122	26	26	0	0	0	116	26	23	0	3	0	157	18	18	0	0	0	67	23
chr1167457247TC	1	167457247	T	C	-	AG	0	CD247	intronic	NA	16.565	0.091	0	309.243	130.206	1.19313	1.04215e-05	NA	NA	NA	NA	11.412	0.0038158	0.0171036	4.59528e-05	2.11978	2.82407	ggggcuggcacacaguggcucaugcuugcaaucccagcccuuugggggccgaguggggaa	ttccccactcggcccccaaagggctgggattgcaagcatgagccactgtgtgccagcccc	129	42	0	42	0	0	73	18	0	16	0	2	95	22	0	22	0	0	93	28
chr1328805967AG	13	28805967	A	G	+	AG	0	PAN3	intronic	NA	16.565	0.132	0	245.26	139.477	0.806613	0.000227159	NA	NA	NA	NA	11.957	0.00290083	0.0147971	0.000715016	71.6031	75.3847	uugaggcgggaggauugauugagcucaggaguucaaggcuggagugagcuaugaucacac	ttgaggcgggaggattgattgagctcaggagttcaaggctggagtgagctatgatcacac	76	39	39	0	0	0	63	24	23	0	1	0	64	19	19	0	0	0	47	18
chr2034324924TC	20	34324924	T	C	-	AG	0	RBM39	intronic	NA	16.565	0.143	0	583.621	316.947	0.852463	0.000441371	NA	NA	NA	NA	12.065	0.00144216	0.0103229	0.00128632	220.823	218.256	cccgccuuggcuucccaaagugcugggauuacaggcgugagacauggacccaacugagac	gtctcagttgggtccatgtctcacgcctgtaatcccagcactttgggaagccaaggcggg	156	26	0	26	0	0	246	26	0	23	0	3	314	17	0	17	0	0	108	46
chr205554327TC	20	5554327	T	C	-	AG	0	GPCPD1	intronic	NA	16.565	0.268	0	1108.9	159.869	2.71499	2.39165e-18	NA	NA	NA	NA	12.974	0.00111609	0.00912513	1.09827e-16	503.541	625.785	gaaugcaguggugcgaacauggcucacugcagccucaaccuccugggcucaggcauuccu	aggaatgcctgagcccaggaggttgaggctgcagtgagccatgttcgcaccactgcattc	84	21	0	21	0	0	88	21	0	18	0	3	75	7	0	7	0	0	264	81
chr2143745596AG	2	143745596	A	G	+	AG	0	KYNU	intronic	NA	16.565	0.078	0	240.114	80.3786	1.5046	8.89739e-09	NA	NA	NA	NA	11.192	0.00236704	0.0133243	8.02321e-08	130.747	251.188	ucccagucaugcuuccugcacagccugcaaaaccaugaacaaauuaaaccucuuuucuuu	tcccagtcatgcttcctgcacagcctgcaaaaccatgaacaaattaaacctcttttcttt	85	31	31	0	0	0	78	50	47	0	3	0	137	40	40	0	0	0	90	56
chr2238901195TC	22	38901195	T	C	-	AG	0	DDX17	intronic	NA	16.565	0.123	0	1738.54	916.179	0.914344	0.000721664	NA	NA	NA	NA	11.848	0.00301443	0.0150794	0.0019858	471.689	511.848	cuugguauuguggaccgggcguggugccucaggccuguaaucccagcgauuugggaggcc	ggcctcccaaatcgctgggattacaggcctgaggcaccacgcccggtccacaataccaag	322	13	0	13	0	0	243	12	0	11	0	1	250	25	0	25	0	0	195	16
chr3152112734AG	3	152112734	A	G	+	AG	0	MBNL1	intronic	NA	16.565	0.066	0	1114	850.289	0.383624	0.173028	NA	NA	NA	NA	10.949	0.00232954	0.0131879	0.235529	441.01	488.568	uggagcgaucucggcucacugcaaucuccaccucccagguucaagcgauucugcugccuc	tggagcgatctcggctcactgcaatctccacctcccaggttcaagcgattctgctgcctc	426	65	65	0	0	0	224	61	59	0	2	0	376	27	27	0	0	0	150	32
chr5130701414AG	5	130701414	A	G	+	AG	0	CDC42SE2	intronic	NA	16.565	0.134	0	785.428	463.634	0.762262	0.0018087	NA	NA	NA	NA	11.977	0.00174797	0.0114262	0.00441685	218.511	246.458	ccuuaucagggccuggcgugguggcucacaccuguauccccagcacuuugggaggccaag	ccttatcagggcctggcgtggtggctcacacctgtatccccagcactttgggaggccaag	230	19	19	0	0	0	281	26	22	0	4	0	222	21	21	0	0	0	180	31
chr598197565TC	5	98197565	T	C	-	AG	0	CHD1	intronic	NA	16.565	0.18	0	650.484	278.457	1.16402	3.26257e-06	NA	NA	NA	NA	12.401	0.0023392	0.0132115	1.64095e-05	109.524	127.931	uuuauuuuuaaugcagaaacaagaaaaaaaaguaccuuauauuaagaccuaucauuggcu	agccaatgataggtcttaatataaggtacttttttttcttgtttctgcattaaaaataaa	46	17	0	17	0	0	36	19	0	18	0	1	18	10	0	10	0	0	31	20
chr915499689TC	9	15499689	T	C	-	AG	0	PSIP1	intronic	NA	16.565	0.177	0	218.358	129.674	0.73267	0.00315493	NA	NA	NA	NA	12.375	0.00281949	0.0145936	0.00723153	54.1139	53.864	uuguacuuucaguagaaaugggguuucaccauguuggccaggcgggucuugaacuccugg	ccaggagttcaagacccgcctggccaacatggtgaaaccccatttctactgaaagtacaa	71	21	0	21	0	0	51	20	0	15	0	5	60	11	0	11	0	0	21	13
chr1185757879TC	11	85757879	T	C	-	AG	0	PICALM	intronic	NA	16.564	0.136	0	485.274	284.648	0.76427	0.000963166	NA	NA	NA	NA	11.997	0.00206785	0.0124859	0.00254937	685.195	590.752	ccaggaguuugagaccagccugggcaacauagugagaccuuguaucuacagaaaauuuaa	ttaaattttctgtagatacaaggtctcactatgttgcccaggctggtctcaaactcctgg	106	19	0	19	0	0	94	15	0	13	0	2	142	16	0	16	0	0	78	30
chr1276474235TC	12	76474235	T	C	-	AG	0	NAP1L1	intronic	NA	16.564	0.102	0	580.856	282.177	1.0339	7.65434e-06	NA	NA	NA	NA	11.576	0.0024876	0.0136866	3.497e-05	325.123	380.124	guauagccuguuuguuguuccuaggcuacaaaccuguauagcauguugcuauguugaaua	tattcaacatagcaacatgctatacaggtttgtagcctaggaacaacaaacaggctatac	75	30	0	30	0	0	101	40	0	36	0	4	74	25	0	25	0	0	101	32
chr1650780211AG	16	50780211	A	G	+	AG	0	CYLD	intronic	NA	16.564	0.167	0	566.063	460.757	0.292209	0.21171	NA	NA	NA	NA	12.287	0.00224744	0.0129542	0.280073	136.136	156.16	caagcuguccacucaccuuggcuucccaaaguguugggauuacaggcgugagucacugug	caagctgtccactcaccttggcttcccaaagtgttgggattacaggcgtgagtcactgtg	74	22	22	0	0	0	31	14	13	0	1	0	91	13	13	0	0	0	53	25
chr2049524354TC	20	49524354	T	C	-	AG	0	ADNP	intronic	NA	16.564	0.15	0	114.867	142.003	-0.3061	0.154018	NA	NA	NA	NA	12.133	0.00280402	0.0145489	0.213284	78.2943	87.1783	agccagcagaucacuugagcucaggaguucaggaccagcuugggcaacauggcaacaccc	gggtgttgccatgttgcccaagctggtcctgaactcctgagctcaagtgatctgctggct	40	30	0	30	0	0	40	31	0	30	0	1	28	13	0	13	0	0	24	15
chr2138799679AG	21	38799679	A	G	+	AG	0	DYRK1A	intronic	NA	16.564	0.12	0	325.07	205.183	0.634291	0.00614173	NA	NA	NA	NA	11.811	0.00190467	0.0119732	0.0129876	75.9259	98.5146	gaccagccuuaagugauucuuccgccuuaaccucccaaagugcugggauuacagguguga	gaccagccttaagtgattcttccgccttaacctcccaaagtgctgggattacaggtgtga	56	27	27	0	0	0	64	31	29	0	2	0	70	24	24	0	0	0	41	28
chr4123198422AG	4	123198422	A	G	+	AG	0	KIAA1109	intronic	NA	16.564	0.131	0	730.043	455.452	0.679185	0.00452995	NA	NA	NA	NA	11.94	0.00456036	0.0187548	0.00993329	131.607	139.502	gacugaguugggaggaucacuugagcccaagagguccaggcuauagugagcuaugauggu	gactgagttgggaggatcacttgagcccaagaggtccaggctatagtgagctatgatggt	54	32	32	0	0	0	62	50	48	0	2	0	60	20	20	0	0	0	12	10
chr556125250AG	5	56125250	A	G	+	AG	0	MAP3K1	intronic	NA	16.564	0.124	0	532.858	311.404	0.775146	0.000698589	NA	NA	NA	NA	11.866	0.00219141	0.0128203	0.00192943	106.366	110.885	ccuaagccggucuccaacuccugggcucaagcaguccacccgccuuggccucccagaaug	cctaagccggtctccaactcctgggctcaagcagtccacccgccttggcctcccagaatg	62	25	25	0	0	0	44	18	17	0	1	0	46	20	20	0	0	0	50	31
chr7139813741TC	7	139813741	T	C	-	AG	0	KDM7A	intronic	NA	16.564	0.23	0	NA	NA	NA	NA	NA	NA	NA	NA	12.753	0.00140494	0.0102231	NA	NA	NA	ugcauauuuaacuuauuuuaaaaucuggccagauacaguggcucaugccuauaaucccag	ctgggattataggcatgagccactgtatctggccagattttaaaataagttaaatatgca	89	20	0	20	0	0	94	31	0	29	0	2	71	12	0	12	0	0	158	50
chr112995101TC	11	2995101	T	C	-	AG	0	NAP1L4	intronic	NA	16.563	0.143	0	213.132	146.02	0.542843	0.0149694	NA	NA	NA	NA	12.063	0.00274265	0.0143906	0.0284354	52.8081	49.6054	aacuauucaggaugcugaggugggaguaucauuugagcccagaaaguugaggcuacagug	cactgtagcctcaactttctgggctcaaatgatactcccacctcagcatcctgaatagtt	60	29	0	29	0	0	64	21	0	20	0	1	63	15	0	15	0	0	47	33
chr1333093735TC	13	33093735	T	C	-	AG	0	N4BP2L2	intronic	NA	16.563	0.091	0	364.106	244.59	0.572082	0.0124789	NA	NA	NA	NA	11.413	0.00448344	0.0185881	0.0242211	87.4992	101.275	ucccaggcuggaguucaguggggcgaucucagcuuacuucugccucccagguucaagcga	tcgcttgaacctgggaggcagaagtaagctgagatcgccccactgaactccagcctggga	135	31	0	31	0	0	168	65	0	64	0	1	170	34	0	34	0	0	71	36
chr205569113TC	20	5569113	T	C	-	AG	0	GPCPD1	intronic	NA	16.563	0.061	0	1108.9	159.869	2.71499	2.39165e-18	NA	NA	NA	NA	10.833	0.00146459	0.0103734	1.09827e-16	503.541	625.785	agucucacucugucgcccacgcugaagugcaguggugugaucuuggcucacugcaaccuc	gaggttgcagtgagccaagatcacaccactgcacttcagcgtgggcgacagagtgagact	46	42	0	42	0	0	121	79	0	76	0	3	77	47	0	47	0	0	272	141
chr5130624257AG	5	130624257	A	G	+	AG	0	CDC42SE2	intronic	NA	16.563	0.147	0	785.428	463.634	0.762262	0.0018087	NA	NA	NA	NA	12.103	0.00262304	0.0140777	0.00441685	218.511	246.458	uccaggcugaagugcaguggugcagucauaccucacuacagccccaaaccccuggcuuca	tccaggctgaagtgcagtggtgcagtcatacctcactacagccccaaacccctggcttca	107	29	29	0	0	0	90	31	30	0	1	0	137	12	12	0	0	0	112	18
chr7138791167TC	7	138791167	T	C	-	AG	0	ZC3HAV1	intronic	NA	16.563	0.11	0	493.113	325.635	0.589585	0.0153249	NA	NA	NA	NA	11.687	0.00271959	0.0143099	0.0290119	180.008	190.43	uaguagagaugggguuucgcgauguuggccaggccggucucgaacuccugagcucaagcg	cgcttgagctcaggagttcgagaccggcctggccaacatcgcgaaaccccatctctacta	93	34	0	34	0	0	77	15	0	14	0	1	81	26	0	26	0	0	59	25
chrX100880762AG	X	100880762	A	G	+	AG	0	ARMCX3	exonic	nonsynonymous SNV	16.563	0.114	0	137.07	42.0208	1.68055	1.07998e-13	ARMCX3:NM_016607:exon5:c.A793G:p.K265E,ARMCX3:NM_177947:exon5:c.A793G:p.K265E,ARMCX3:NM_177948:exon5:c.A793G:p.K265E	0.194	NA	NA	11.744	0.00325431	0.0157302	2.53173e-12	46.2299	50.345	gaaaugaagaaaccaaacuucagguucugaaacuccuuuugaauuuggcugaaaauccag	gaaatgaagaaaccaaacttcaggttctgaaactccttttgaatttggctgaaaatccag	26	26	26	0	0	0	35	35	34	0	1	0	22	22	22	0	0	0	17	17
chr1167450320TC	1	167450320	T	C	-	AG	0	CD247	intronic	NA	16.562	0.064	0	309.243	130.206	1.19313	1.04215e-05	NA	NA	NA	NA	10.904	0.00405547	0.0176076	4.59528e-05	2.11978	2.82407	gguuucaccauguugcccaggcugaccucaaauuccuaggcuccagcaaucuacccaccu	aggtgggtagattgctggagcctaggaatttgaggtcagcctgggcaacatggtgaaacc	136	48	0	48	0	0	87	32	0	29	0	3	102	29	0	29	0	0	88	23
chr1269012753AG	12	69012753	A	G	+	AG	0	RAP1B	intronic	NA	16.562	0.125	0	200.939	116.671	0.753938	0.000521703	NA	NA	NA	NA	11.874	0.00265992	0.0141865	0.00149063	85.3177	138.017	cuauuaaaaaaaaaaaaguuaguguggucaugcacaucuacagcuacucuggaggcugag	ctattaaaaaaaaaaaagttagtgtggtcatgcacatctacagctactctggaggctgag	42	17	17	0	0	0	28	17	14	0	3	0	70	23	23	0	0	0	37	19
chr12865098AG	12	865098	A	G	+	AG	0	WNK1	intronic	NA	16.562	0.15	0	693.481	395.963	0.807126	0.000722841	NA	NA	NA	NA	12.141	0.00322066	0.0156543	0.00198822	356.08	405.029	agguggagguugcagugagcggagaucgcaccaucgcacugcagcguggugacagagcga	aggtggaggttgcagtgagcggagatcgcaccatcgcactgcagcgtggtgacagagcga	113	17	17	0	0	0	104	14	12	0	2	0	147	17	17	0	0	0	89	23
chr2034324609TC	20	34324609	T	C	-	AG	0	RBM39	intronic	NA	16.562	0.071	0	583.621	316.947	0.852463	0.000441371	NA	NA	NA	NA	11.052	0.0024695	0.0136335	0.00128632	220.823	218.256	gauuaugccauuguacuccagccuggagacagagcgagacuccgucucaaacaaacauaa	ttatgtttgtttgagacggagtctcgctctgtctccaggctggagtacaatggcataatc	168	38	0	38	0	0	263	43	0	39	0	4	339	42	0	42	0	0	122	60
chr255206445TC	2	55206445	T	C	-	AG	0	RTN4	intronic	NA	16.562	0.17	0	266.349	136.936	0.925712	6.69448e-05	NA	NA	NA	NA	12.313	0.00247391	0.0136478	0.000240145	370.534	480.66	acgccuguaaucccagcacuuugggaggccaaggcggaaggauugcuugaggccaggagu	actcctggcctcaagcaatccttccgccttggcctcccaaagtgctgggattacaggcgt	114	25	0	25	0	0	82	22	0	21	0	1	107	9	0	9	0	0	64	25
chr5130699623AG	5	130699623	A	G	+	AG	0	CDC42SE2	intronic	NA	16.562	0.102	0	785.428	463.634	0.762262	0.0018087	NA	NA	NA	NA	11.578	0.00193728	0.0120966	0.00441685	218.511	246.458	gccaggcagaugucgaacuccugaccucaaaugauccuccugccucagccuuccaaagug	gccaggcagatgtcgaactcctgacctcaaatgatcctcctgcctcagccttccaaagtg	237	28	28	0	0	0	291	35	33	0	2	0	226	25	25	0	0	0	196	47
chr6128081709TC	6	128081709	T	C	-	AG	0	THEMIS	intronic	NA	16.562	0.137	0	629.323	97.8624	2.66036	2.33807e-24	NA	NA	NA	NA	12.009	0.00426078	0.018113	2.20783e-22	NA	NA	cuggcuguucuugaacuccuagccucaaguaguccucccacccaagccucccaaagugcu	agcactttgggaggcttgggtgggaggactacttgaggctaggagttcaagaacagccag	42	14	0	14	0	0	152	52	0	51	0	1	52	23	0	23	0	0	101	41
chr9132680137TC	9	132680137	T	C	-	AG	0	FNBP1	intronic	NA	16.562	0.077	0	739.718	250.357	1.49872	4.22407e-08	NA	NA	NA	NA	11.174	0.00224715	0.0129542	3.30073e-07	218.794	201.771	caaugaauuccaguugugauaaguagaucuaugcucaaguucacaggcgggcuggaauca	tgattccagcccgcctgtgaacttgagcatagatctacttatcacaactggaattcattg	131	43	0	43	0	0	115	58	0	57	0	1	121	29	0	29	0	0	180	65
chr1763021266TC	17	63021266	T	C	-	AG	0	GNA13	intronic	NA	16.561	0.175	0	1080.12	293.946	1.74338	7.43469e-09	NA	NA	NA	NA	12.361	0.00253519	0.013826	6.84696e-08	388.557	531.112	ugcuuguaaucccagcacucccggaggccgaaguggguggguugcuugaguccaggaguu	aactcctggactcaagcaacccacccacttcggcctccgggagtgctgggattacaagca	89	14	0	14	0	0	80	7	0	6	0	1	121	20	0	20	0	0	151	29
chr189141996AG	18	9141996	A	G	+	AG	0	ANKRD12	intronic	NA	16.561	0.083	0	631.671	484.632	0.369911	0.159596	NA	NA	NA	NA	11.291	0.00273624	0.0143721	0.219964	175.113	172.686	uggucuuggucuugaacuccugaccucaaacaguccuccugcuucacccucccuaguagc	tggtcttggtcttgaactcctgacctcaaacagtcctcctgcttcaccctccctagtagc	70	37	37	0	0	0	113	25	24	0	1	0	115	27	27	0	0	0	98	60
chr2101903640TC	2	101903640	T	C	-	AG	0	RNF149	intronic	NA	16.561	0.099	0	269.426	93.7947	1.50117	3.43883e-10	NA	NA	NA	NA	11.532	0.00303836	0.0151432	4.18813e-09	106.789	155.419	cugggauuacagguguccaccaacacacccagcuaauuuuuguauuuuuaguguagagcg	cgctctacactaaaaatacaaaaattagctgggtgtgttggtggacacctgtaatcccag	67	43	0	43	0	0	82	60	0	59	0	1	81	18	0	18	0	0	49	47
chr3107781730TC	3	107781730	T	C	-	AG	0	CD47	intronic	NA	16.561	0.109	0	480.067	332.719	0.525904	0.0322507	NA	NA	NA	NA	11.676	0.00205501	0.0124533	0.0551875	164.769	187.768	gggaggccguggcagguggaucaugagguaaggagcucgagaucagccuggccaacaaug	cattgttggccaggctgatctcgagctccttacctcatgatccacctgccacggcctccc	273	52	0	52	0	0	245	40	0	39	0	1	324	18	0	18	0	0	194	73
chr81730375AG	8	1730375	A	G	+	AG	0	CLN8	UTR3	NA	16.561	0.261	0	259.458	40.4667	2.57093	5.7052e-11	NA	NA	NA	NA	12.937	0.00216847	0.0127553	8.04428e-10	41.0052	83.3879	uggcucccaggcuggaguccaguggugugaucucggcucacugcaaccuccaccucccgg	tggctcccaggctggagtccagtggtgtgatctcggctcactgcaacctccacctcccgg	30	26	26	0	0	0	24	24	23	0	1	0	7	7	7	0	0	0	41	37
chr1269007009AG	12	69007009	A	G	+	AG	0	RAP1B	intronic	NA	16.56	0.123	0	200.939	116.671	0.753938	0.000521703	NA	NA	NA	NA	11.847	0.00271082	0.014294	0.00149063	85.3177	138.017	aaauacaaaacauagccggguguaguggcacgcgccugcaaucccagcuauucgggaggc	aaatacaaaacatagccgggtgtagtggcacgcgcctgcaatcccagctattcgggaggc	62	38	38	0	0	0	46	37	36	0	1	0	67	20	20	0	0	0	52	34
chr167403188AG	1	67403188	A	G	+	AG	0	MIER1	intronic	NA	16.56	0.151	0	221.652	128.329	0.796019	0.000334344	NA	NA	NA	NA	12.145	0.00260685	0.0140141	0.00100521	76.8633	97.4403	uugguaggcugaggcaggagaaucgauugaaucugagagauggaggcugcagugagccaa	ttggtaggctgaggcaggagaatcgattgaatctgagagatggaggctgcagtgagccaa	52	24	24	0	0	0	42	19	17	0	2	0	52	11	11	0	0	0	35	22
chr2048558703AG	20	48558703	A	G	+	AG	0	RNF114	intronic	NA	16.56	0.118	0	111.87	70.8233	0.660407	0.00234864	NA	NA	NA	NA	11.79	0.00296421	0.0149581	0.00557363	123.279	121.471	uaggcccagcuacucaggaggcagaggccagaggaucacuugagcccaggaguuugggau	taggcccagctactcaggaggcagaggccagaggatcacttgagcccaggagtttgggat	90	25	25	0	0	0	70	23	20	0	3	0	86	18	18	0	0	0	41	22
chr205545373TC	20	5545373	T	C	-	AG	0	GPCPD1	intronic	NA	16.56	0.153	0	1108.9	159.869	2.71499	2.39165e-18	NA	NA	0.01	rs115000140	12.163	0.00178962	0.0115768	1.09827e-16	503.541	625.785	gcgauccucccaccucacucagucucucaaauagcuggaacugcaguugugcaccaccau	atggtggtgcacaactgcagttccagctatttgagagactgagtgaggtgggaggatcgc	83	20	0	20	0	0	68	37	0	35	0	2	103	13	0	13	0	0	287	96
chr2201720120TC	2	201720120	T	C	-	AG	0	CLK1	intronic	NA	16.56	0.252	0	1506.5	308.832	2.2259	8.75986e-15	NA	NA	NA	NA	12.882	0.00207268	0.0124948	2.42688e-13	126.052	141.717	gauggucuugaucuccugcccucguguuccaccugccucagccucccaaagggcugggau	atcccagccctttgggaggctgaggcaggtggaacacgagggcaggagatcaagaccatc	161	21	0	21	0	0	405	30	0	29	0	1	203	9	0	9	0	0	282	54
chr261629409TC	2	61629409	T	C	-	AG	0	USP34	intronic	NA	16.56	0.193	0	893.013	531.772	0.748715	0.00246813	NA	NA	NA	NA	12.499	0.0025635	0.0138954	0.00582661	180.272	201.865	cuaguuuuaauuuuuuuccccuuaagagacagggucuugcucugucucccaggcuggagu	actccagcctgggagacagagcaagaccctgtctcttaaggggaaaaaaattaaaactag	104	20	0	20	0	0	106	35	0	33	0	2	138	12	0	12	0	0	44	16
chr286690094AG	2	86690094	A	G	+	AG	0	KDM3A	intronic	NA	16.56	0.177	0	1958.93	130.006	3.84823	3.30523e-30	NA	NA	NA	NA	12.378	0.00130979	0.00989284	5.09423e-28	173.382	197.136	cuagccgagcauggugguacaugccuguaaucccagcuacucgggaggcugagcccugag	ctagccgagcatggtggtacatgcctgtaatcccagctactcgggaggctgagccctgag	49	23	23	0	0	0	264	144	135	0	9	0	40	11	11	0	0	0	315	249
chr417807502TC	4	17807502	T	C	-	AG	0	DCAF16	intronic	NA	16.56	0.12	0	83.4396	72.2438	0.173974	0.486517	NA	NA	NA	NA	11.815	0.0047559	0.0191225	0.564061	31.6597	34.7089	ccacacagccuccaacuccugggcucaagcaguccgccugccucagccucccaaguagcu	agctacttgggaggctgaggcaggcggactgcttgagcccaggagttggaggctgtgtgg	40	22	0	22	0	0	33	21	0	20	0	1	22	12	0	12	0	0	18	16
chr5140987865TC	5	140987865	T	C	-	AG	0	DIAPH1	intronic	NA	16.56	0.206	0	321.017	254.811	0.319588	0.165033	NA	NA	NA	NA	12.598	0.00336854	0.0159887	0.226085	405.448	364.994	aaccccuuuauuuuuuauuuuuuaagagucagagucuuacucuguugcccaggcuggagc	gctccagcctgggcaacagagtaagactctgactcttaaaaaataaaaaataaaggggtt	75	21	0	21	0	0	40	22	0	20	0	2	86	19	0	19	0	0	27	10
chr842179284AG	8	42179284	A	G	+	AG	0	IKBKB	intronic	NA	16.56	0.189	0	153.586	108.402	0.512811	0.0196175	NA	NA	NA	NA	12.467	0.00323948	0.0157044	0.0359163	86.6739	72.0224	ucccagcaccuugggaugccaaggcaagaagauugcuugugagcccagaaguucgagacc	tcccagcaccttgggatgccaaggcaagaagattgcttgtgagcccagaagttcgagacc	115	30	30	0	0	0	71	26	25	0	1	0	87	15	15	0	0	0	21	14
chr1167457060TC	1	167457060	T	C	-	AG	0	CD247	intronic	NA	16.559	0.121	0	309.243	130.206	1.19313	1.04215e-05	NA	NA	NA	NA	11.823	0.00288301	0.0147737	4.59528e-05	2.11978	2.82407	gaggcugaggcagaaggauugauugagcccaggaauuugaggccacagugcacagugauc	gatcactgtgcactgtggcctcaaattcctgggctcaatcaatccttctgcctcagcctc	110	23	0	23	0	0	76	21	0	19	0	2	90	17	0	17	0	0	95	30
chr1341585753TC	13	41585753	T	C	-	AG	0	ELF1	intronic	NA	16.559	0.085	0	544.68	243.418	1.09802	1.97983e-05	NA	NA	NA	NA	11.324	0.00357091	0.0164305	8.16033e-05	150.089	166.816	auacgaugaaaccccuucucuacuaaaaauacaaaaauaagccaggcaugauggugagug	cactcaccatcatgcctggcttatttttgtatttttagtagagaaggggtttcatcgtat	100	32	0	32	0	0	68	24	0	23	0	1	149	27	0	27	0	0	120	31
chr16266858TC	16	266858	T	C	-	AG	0	LUC7L	intronic	NA	16.559	0.158	0	71.4892	40.4276	0.82365	0.000456503	NA	NA	NA	NA	12.215	0.00244442	0.0136059	0.0013238	23.6232	21.3218	accccgucucuacaaaaaaaugccagaguuagccaggcgugguggcaugugccuugagag	ctctcaaggcacatgccaccacgcctggctaactctggcatttttttgtagagacggggt	52	14	0	14	0	0	41	26	0	20	0	6	64	12	0	12	0	0	26	18
chr189146446AG	18	9146446	A	G	+	AG	0	ANKRD12	intronic	NA	16.559	0.148	0	631.671	484.632	0.369911	0.159596	NA	NA	NA	NA	12.118	0.00239052	0.0134059	0.219964	175.113	172.686	acaccugcaaucccaucacugugggaggcagaggugagaggauugcuugaggccaggagu	acacctgcaatcccatcactgtgggaggcagaggtgagaggattgcttgaggccaggagt	58	28	28	0	0	0	117	30	27	0	3	0	98	10	10	0	0	0	64	23
chr2034314867TC	20	34314867	T	C	-	AG	0	RBM39	intronic	NA	16.559	0.149	0	583.621	316.947	0.852463	0.000441371	NA	NA	NA	NA	12.131	0.00293226	0.014888	0.00128632	220.823	218.256	gcgcgugcguguaaucccaguuacucgggaagagaggcaggagaauugcuugaacccgug	cacgggttcaagcaattctcctgcctctcttcccgagtaactgggattacacgcacgcgc	263	20	0	20	0	0	248	23	0	22	0	1	237	16	0	16	0	0	122	45
chr483291283TC	4	83291283	T	C	-	AG	0	HNRNPD	intronic	NA	16.559	0.096	0	369.491	140.709	1.34477	1.36684e-08	NA	NA	NA	NA	11.494	0.00410387	0.0177392	1.1979e-07	144.246	139.565	cagguuuauuuuauuuuugagacggaguuuagcuuuuguugcccaggcuggagugcagug	cactgcactccagcctgggcaacaaaagctaaactccgtctcaaaaataaaataaacctg	72	21	0	21	0	0	86	23	0	22	0	1	121	29	0	29	0	0	100	31
chr699869587TC	6	99869587	T	C	-	AG	0	PNISR	intronic	NA	16.559	0.122	0	762.73	267.52	1.50598	3.22959e-10	NA	NA	NA	NA	11.835	0.00276156	0.0144417	3.96571e-09	182.721	204.894	auuaccacaaacuggcugauuucaaacaacagaaauuuauucuuccacaguucugaaggc	gccttcagaactgtggaagaataaatttctgttgtttgaaatcagccagtttgtggtaat	99	25	0	25	0	0	122	26	0	25	0	1	74	12	0	12	0	0	117	54
chr9134589075TC	9	134589075	T	C	-	AG	0	RAPGEF1	intronic	NA	16.559	0.1	0	640.199	274.039	1.15518	0.000249875	NA	NA	NA	NA	11.549	0.00347764	0.0162383	0.000777838	729.546	749.071	cuccugggcucaaaugauucuccugccucaaccucccaccucagccucccaagucugaau	attcagacttgggaggctgaggtgggaggttgaggcaggagaatcatttgagcccaggag	135	32	0	32	0	0	71	20	0	18	0	2	97	16	0	16	0	0	136	34
chr10103547586TC	10	103547586	T	C	-	AG	0	MGEA5	intronic	NA	16.558	0.085	0	1506.44	381.444	1.95435	1.82063e-12	NA	NA	NA	NA	11.313	0.00276031	0.0144417	3.43844e-11	228.622	262.606	agcacuucaggaggccgagauagaaggaucacucgagcccaggaauucgagaccagcccu	agggctggtctcgaattcctgggctcgagtgatccttctatctcggcctcctgaagtgct	165	37	0	37	0	0	213	78	0	77	0	1	98	24	0	24	0	0	209	69
chr10103570599TC	10	103570599	T	C	-	AG	0	MGEA5	intronic	NA	16.558	0.069	0	1506.44	381.444	1.95435	1.82063e-12	NA	NA	NA	NA	11.013	0.00289115	0.0147971	3.43844e-11	228.622	262.606	acuaaacaaaaauuagccggguaugccuguaaucccaccuacucaggagguggagguugc	gcaacctccacctcctgagtaggtgggattacaggcatacccggctaatttttgtttagt	129	47	0	47	0	0	135	60	0	59	0	1	100	30	0	30	0	0	117	58
chr2219096776AG	2	219096776	A	G	+	AG	0	ARPC2	intronic	NA	16.558	0.185	0	422.345	291.464	0.511018	0.0279199	NA	NA	NA	NA	12.44	0.00331303	0.0158706	0.0486837	625.392	586.69	gaggucaggauuucgagcccagccugggcaacauggugaaaccccaucucuacuaaaaaa	gaggtcaggatttcgagcccagcctgggcaacatggtgaaaccccatctctactaaaaaa	204	20	20	0	0	0	177	24	22	0	2	0	283	7	7	0	0	0	186	9
chr469184136TC	4	69184136	T	C	-	AG	0	YTHDC1	intronic	NA	16.558	0.156	0	615.442	147.009	1.96915	1.85807e-12	NA	NA	NA	NA	12.197	0.00306697	0.0151995	3.49928e-11	98.6378	118.571	gaauaugauuguuacaguuacucauuaaagagacuuaaacuggccaggcgccguggcuca	tgagccacggcgcctggccagtttaagtctctttaatgagtaactgtaacaatcatattc	62	14	0	14	0	0	99	12	0	11	0	1	94	9	0	9	0	0	82	34
chr687885115AG	6	87885115	A	G	+	AG	0	ZNF292	intronic	NA	16.558	0.204	0	1214.23	261.727	2.16865	2.24624e-13	NA	NA	NA	NA	12.577	0.00209713	0.0125434	4.92959e-12	84.6742	97.5016	gucucacuuuuacccaggagugcagugguacagucauggcuaccugcagccuugaacucc	gtctcacttttacccaggagtgcagtggtacagtcatggctacctgcagccttgaactcc	38	22	22	0	0	0	145	35	32	0	3	0	36	14	14	0	0	0	107	49
chr866647797TC	8	66647797	T	C	-	AG	0	PDE7A	intronic	NA	16.558	0.148	0	308.204	245.745	0.326503	0.149707	NA	NA	NA	NA	12.12	0.00400226	0.0174897	0.20826	54.6825	56.4658	acaccuguaaugcuagcacuuugggaggccaaggcagguggacuccuugagcccaggggu	acccctgggctcaaggagtccacctgccttggcctcccaaagtgctagcattacaggtgt	126	17	0	17	0	0	59	7	0	6	0	1	120	9	0	9	0	0	41	26
chr10111882480AG	10	111882480	A	G	+	AG	0	ADD3	intronic	NA	16.557	0.095	0	464.51	260.297	0.838273	0.000586235	NA	NA	NA	NA	11.475	0.00239482	0.0134199	0.00165195	83.2814	70.2427	ucacuugcagucucaaccugcugggcucaaaccauucuuccaccucagccuccuguguau	tcacttgcagtctcaacctgctgggctcaaaccattcttccacctcagcctcctgtgtat	105	33	33	0	0	0	105	62	58	0	4	0	86	23	23	0	0	0	62	49
chr14103952070AG	14	103952070	A	G	+	AG	0	MARK3	intronic	NA	16.557	0.119	0	160.347	93.726	0.744192	0.00159966	NA	NA	NA	NA	11.8	0.0047654	0.0191468	0.00397514	98.443	115.396	uuuaguaaccuuaaguggauuaauguuuuagaaaagauagucaagacugggcacaguggc	tttagtaaccttaagtggattaatgttttagaaaagatagtcaagactgggcacagtggc	52	22	22	0	0	0	22	12	10	0	2	0	62	22	22	0	0	0	29	28
chr1534829669TC	15	34829669	T	C	-	AG	0	GOLGA8B(dist=1447),GJD2(dist=214973)	intergenic	NA	16.557	0.073	0	NA	NA	NA	NA	NA	NA	NA	NA	11.103	0.00344123	0.0161435	NA	NA	NA	uuguauuuuuaguagagacgggguuucaccauguugggcaggcuagucuuggaacuacug	cagtagttccaagactagcctgcccaacatggtgaaaccccgtctctactaaaaatacaa	222	59	0	59	0	0	371	123	0	121	0	2	92	29	0	29	0	0	358	89
chr16262849TC	16	262849	T	C	-	AG	0	LUC7L	intronic	NA	16.557	0.114	0	71.4892	40.4276	0.82365	0.000456503	NA	NA	NA	NA	11.742	0.00271764	0.0143097	0.0013238	23.6232	21.3218	guuugaaccugagaggucaacgcuaaagugagccgugaucgugccacuguauucuagccu	aggctagaatacagtggcacgatcacggctcactttagcgttgacctctcaggttcaaac	67	29	0	29	0	0	57	42	0	38	0	4	67	15	0	15	0	0	29	23
chr2048558547AG	20	48558547	A	G	+	AG	0	RNF114	intronic	NA	16.557	0.102	0	111.87	70.8233	0.660407	0.00234864	NA	NA	NA	NA	11.581	0.00463832	0.018889	0.00557363	123.279	121.471	auggccaggcgcgguggcucauuccuguaaccccagcucuuugggaguccgaggcaagag	atggccaggcgcggtggctcattcctgtaaccccagctctttgggagtccgaggcaagag	88	23	23	0	0	0	78	32	31	0	1	0	90	23	23	0	0	0	55	36
chr2101903648TC	2	101903648	T	C	-	AG	0	RNF149	intronic	NA	16.557	0.103	0	269.426	93.7947	1.50117	3.43883e-10	NA	NA	NA	NA	11.59	0.0029871	0.0149929	4.18813e-09	106.789	155.419	cugaguagcugggauuacagguguccaccaacacacccagcuaauuuuuguauuuuuagu	actaaaaatacaaaaattagctgggtgtgttggtggacacctgtaatcccagctactcag	65	40	0	40	0	0	79	58	0	57	0	1	82	19	0	19	0	0	49	45
chr2135482630AG	21	35482630	A	G	+	AG	0	MRPS6	intronic	NA	16.557	0.095	0	76.0894	34.016	1.09537	2.27417e-05	NA	NA	NA	NA	11.476	0.00405549	0.0176076	9.22393e-05	56.9476	76.498	aaauacacaaaaguuagccacaugugcagaugcacaccuguagucccagcuacucaagag	aaatacacaaaagttagccacatgtgcagatgcacacctgtagtcccagctactcaagag	62	28	28	0	0	0	51	26	22	0	4	0	65	17	17	0	0	0	102	63
chr261134548AG	2	61134548	A	G	+	AG	0	REL	intronic	NA	16.557	0.192	0	432.946	100.221	2.04951	1.38506e-16	NA	NA	NA	NA	12.491	0.00225433	0.0129703	5.08831e-15	36.5175	38.3978	ugccuguaaucccagcccuuggggaggccaagauggguggaucacuugagucuaguucga	tgcctgtaatcccagcccttggggaggccaagatgggtggatcacttgagtctagttcga	71	10	10	0	0	0	127	17	14	0	3	0	98	10	10	0	0	0	155	27
chr510382756AG	5	10382756	A	G	+	AG	0	MARCH6	intronic	NA	16.557	0.29	0	522.799	212.239	1.29318	3.87965e-08	NA	NA	NA	NA	13.088	0.00246051	0.0136116	3.05474e-07	182.081	208.193	gucaggaguuugaguccagcugaccaacaaggugaaacccuagcucuacugaaaauacaa	gtcaggagtttgagtccagctgaccaacaaggtgaaaccctagctctactgaaaatacaa	72	24	24	0	0	0	74	37	36	0	1	0	43	7	7	0	0	0	67	36
chr699865597TC	6	99865597	T	C	-	AG	0	PNISR	intronic	NA	16.557	0.074	0	762.73	267.52	1.50598	3.22959e-10	NA	NA	NA	NA	11.119	0.00306574	0.0151984	3.96571e-09	182.721	204.894	ucagguaauccaccugccuuggccucccaaagugcugggauuacacacgugagcuaccgc	gcggtagctcacgtgtgtaatcccagcactttgggaggccaaggcaggtggattacctga	122	48	0	48	0	0	133	37	0	34	0	3	80	18	0	18	0	0	125	64
chr699869579TC	6	99869579	T	C	-	AG	0	PNISR	intronic	NA	16.557	0.109	0	762.73	267.52	1.50598	3.22959e-10	NA	NA	NA	NA	11.68	0.00290548	0.0148125	3.96571e-09	182.721	204.894	aaacuggcugauuucaaacaacagaaauuuauucuuccacaguucugaaggcuaacagug	cactgttagccttcagaactgtggaagaataaatttctgttgtttgaaatcagccagttt	100	25	0	25	0	0	120	24	0	22	0	2	75	12	0	12	0	0	128	67
chr9123679877TC	9	123679877	T	C	-	AG	0	TRAF1	intronic	NA	16.557	0.113	0	637.41	192.094	1.66419	2.16826e-09	NA	NA	NA	NA	11.725	0.00189319	0.0119418	2.22279e-08	42.2418	42.766	caggagcaacgcaguccugcugacauuuccauguuaggaccccuggccuccagaacugua	tacagttctggaggccaggggtcctaacatggaaatgtcagcaggactgcgttgctcctg	115	19	0	19	0	0	120	34	0	31	0	3	100	17	0	17	0	0	155	84
chr1028837095AG	10	28837095	A	G	+	AG	0	WAC	intronic	NA	16.556	0.15	0	360.422	177.042	0.996347	1.26273e-05	NA	NA	NA	NA	12.135	0.00333481	0.0159187	5.44389e-05	214.251	232.28	ggucuugaacuccuuaccucaggugauccaccugccucugccucccaaagugcugggauu	ggtcttgaactccttacctcaggtgatccacctgcctctgcctcccaaagtgctgggatt	124	28	28	0	0	0	116	26	25	0	1	0	150	11	11	0	0	0	79	35
chr1235992338TC	1	235992338	T	C	-	AG	0	LYST	intronic	NA	16.556	0.083	0	1058.49	488.517	1.12551	1.19445e-05	NA	NA	NA	NA	11.29	0.00302227	0.0150882	5.18496e-05	147.757	148.452	ccacacccagugaauuuuuguauuuucaguagagaugggguuucaccguguugaccagcu	agctggtcaacacggtgaaaccccatctctactgaaaatacaaaaattcactgggtgtgg	77	30	0	30	0	0	104	37	0	35	0	2	93	22	0	22	0	0	72	45
chr140858895AG	1	40858895	A	G	+	AG	0	SMAP2	intronic	NA	16.556	0.112	0	612.625	178.7	1.71148	1.43832e-10	NA	NA	NA	NA	11.715	0.00300898	0.015063	1.86927e-09	254.439	265.488	cacaugccuguagucccagcuacucaagaagcugaggugggaggauugcuugagcauagg	cacatgcctgtagtcccagctactcaagaagctgaggtgggaggattgcttgagcatagg	133	24	24	0	0	0	77	27	25	0	2	0	146	22	22	0	0	0	137	44
chr1558896522TC	15	58896522	T	C	-	AG	0	ADAM10	intronic	NA	16.556	0.128	0	385.621	187.285	1.04017	4.20597e-06	NA	NA	NA	NA	11.913	0.00353741	0.0163622	2.05094e-05	264.952	312.507	agucucacucagccaccuaggcuggagugcaguggcguaaucucggcucacugcaaccac	gtggttgcagtgagccgagattacgccactgcactccagcctaggtggctgagtgagact	80	24	0	24	0	0	60	24	0	23	0	1	67	16	0	16	0	0	54	36
chr2138747957AG	21	38747957	A	G	+	AG	0	DYRK1A	intronic	NA	16.556	0.117	0	325.07	205.183	0.634291	0.00614173	NA	NA	NA	NA	11.774	0.00471147	0.0190208	0.0129876	75.9259	98.5146	agcaauucuccugccucagccucccgaguagcuggaauuacaggugccugucacauaccc	agcaattctcctgcctcagcctcccgagtagctggaattacaggtgcctgtcacataccc	54	33	33	0	0	0	38	15	14	0	1	0	55	20	20	0	0	0	37	24
chr5156715081AG	5	156715081	A	G	+	AG	0	CYFIP2	intronic	NA	16.556	0.116	0	385.491	275.59	0.47558	0.0396294	NA	NA	NA	NA	11.772	0.00312037	0.0153722	0.0660933	27.8895	25.7215	ugaucguaucacugcauuccagccugggcaacagagcaagacccuaucucaaaaaaauaa	tgatcgtatcactgcattccagcctgggcaacagagcaagaccctatctcaaaaaaataa	111	18	18	0	0	0	50	17	15	0	2	0	98	15	15	0	0	0	54	28
chr7130700958TC	7	130700958	T	C	-	AG	0	LINC-PINT	ncRNA_intronic	NA	16.556	0.071	0	NA	NA	NA	NA	NA	NA	NA	NA	11.063	0.00442109	0.0184795	NA	NA	NA	acaguuucagaccagcuugggcaacacggcaagacccugucucuaccaaaacaaaacaaa	tttgttttgttttggtagagacagggtcttgccgtgttgcccaagctggtctgaaactgt	140	41	0	41	0	0	83	27	0	26	0	1	137	33	0	33	0	0	79	29
chr7130785241TC	7	130785241	T	C	-	AG	0	LINC-PINT	ncRNA_intronic	NA	16.556	0.104	0	NA	NA	NA	NA	NA	NA	NA	NA	11.602	0.00553187	0.0207552	NA	NA	NA	cuauguugcccaggguugacuugaacuccuaggcuccagugacccacccccucggccucc	ggaggccgagggggtgggtcactggagcctaggagttcaagtcaaccctgggcaacatag	71	24	0	24	0	0	62	16	0	15	0	1	51	10	0	10	0	0	40	20
chr8101317289TC	8	101317289	T	C	-	AG	0	RNF19A	intronic	NA	16.556	0.07	0	583.76	165.617	1.7416	2.61213e-11	NA	NA	NA	NA	11.043	0.00314637	0.015429	3.85749e-10	88.8872	117.905	ugguggcaggcaccugucaugccagcuacuagggaggcugaggcaggagaauugcuugaa	ttcaagcaattctcctgcctcagcctccctagtagctggcatgacaggtgcctgccacca	63	37	0	36	1	0	65	34	0	32	1	1	71	32	0	32	0	0	118	63
chr9132676188TC	9	132676188	T	C	-	AG	0	FNBP1	intronic	NA	16.556	0.098	0	739.718	250.357	1.49872	4.22407e-08	NA	NA	NA	NA	11.521	0.00296818	0.0149581	3.30073e-07	218.794	201.771	aggcugcuccagccuugggugauagaaugaaacccugucucaaaaaaaaaaacuauaaaa	ttttatagtttttttttttgagacagggtttcattctatcacccaaggctggagcagcct	111	20	0	20	0	0	94	36	0	33	0	3	114	21	0	21	0	0	149	34
chr1148038533AG	11	48038533	A	G	+	AG	0	PTPRJ	intronic	NA	16.555	0.131	0	444.977	266.389	0.740083	0.00182632	NA	NA	NA	NA	11.944	0.00362333	0.0165364	0.00445906	351.736	336.987	cagggucucauguuguggcccaggucuugagcuccugggcucaagcaauccucccaccuc	cagggtctcatgttgtggcccaggtcttgagctcctgggctcaagcaatcctcccacctc	54	19	19	0	0	0	40	20	17	0	3	0	51	26	26	0	0	0	46	26
chr1246351822TC	12	46351822	T	C	-	AG	0	SCAF11	intronic	NA	16.555	0.067	0	458.272	450.303	0.0272699	0.907035	NA	NA	NA	NA	10.975	0.00628384	0.0222178	0.928146	242.409	256.623	aauuagccaggcaugguggaguaugccuguagucccagcuacuugggaagcugauggggg	cccccatcagcttcccaagtagctgggactacaggcatactccaccatgcctggctaatt	113	35	0	35	0	0	74	21	0	20	0	1	135	28	0	28	0	0	39	17
chr140842703AG	1	40842703	A	G	+	AG	0	SMAP2	intronic	NA	16.555	0.1	0	612.625	178.7	1.71148	1.43832e-10	NA	NA	NA	NA	11.545	0.00519568	0.020079	1.86927e-09	254.439	265.488	gaggcugggugugguggcucaaaccuguaaucccagcacuuugagaggccaaggagggag	gaggctgggtgtggtggctcaaacctgtaatcccagcactttgagaggccaaggagggag	138	32	32	0	0	0	95	45	44	0	1	0	145	21	21	0	0	0	153	56
chr1541581033AG	15	41581033	A	G	+	AG	0	OIP5-AS1	ncRNA_intronic	NA	16.555	0.106	0	100.225	56.8667	0.818209	0.000161575	NA	NA	NA	NA	11.641	0.00363873	0.0165941	0.000526248	47.5658	55.751	ucuggaaacugagguaguaggauugcuugaggccugaaguucaaggcugcaguaugcuga	tctggaaactgaggtagtaggattgcttgaggcctgaagttcaaggctgcagtatgctga	63	27	27	0	0	0	58	35	32	0	3	0	68	9	9	0	0	0	39	30
chr1593434147AG	15	93434147	A	G	+	AG	0	LOC100507217	ncRNA_intronic	NA	16.555	0.102	0	433.573	76.8542	2.40497	6.8858e-20	NA	NA	NA	NA	11.576	0.00308202	0.0152487	3.89848e-18	93.5419	103.041	uguuggucaggucucgaacuccugacuucaggugacccacccagcuuggacucccaaaag	tgttggtcaggtctcgaactcctgacttcaggtgacccacccagcttggactcccaaaag	106	19	19	0	0	0	236	67	65	0	2	0	132	23	23	0	0	0	251	99
chr2101921596TC	2	101921596	T	C	-	AG	0	RNF149	intronic	NA	16.555	0.102	0	269.426	93.7947	1.50117	3.43883e-10	NA	NA	NA	NA	11.576	0.0034611	0.0161928	4.18813e-09	106.789	155.419	ggccugccuguaaaauugaauacuaggccgagugcguuggcucaugccuguaauccccag	ctggggattacaggcatgagccaacgcactcggcctagtattcaattttacaggcaggcc	68	22	0	22	0	0	70	41	0	40	0	1	53	22	0	22	0	0	74	41
chr687948009AG	6	87948009	A	G	+	AG	0	ZNF292	intronic	NA	16.555	0.183	0	1214.23	261.727	2.16865	2.24624e-13	NA	NA	NA	NA	12.423	0.00247284	0.013647	4.92959e-12	84.6742	97.5016	guaucaccugaggucaggaguuugagaccagccugggcaacauggugaaaccccgucucu	gtatcacctgaggtcaggagtttgagaccagcctgggcaacatggtgaaaccccgtctct	39	21	21	0	0	0	148	63	60	0	3	0	27	8	8	0	0	0	80	44
chr699868025TC	6	99868025	T	C	-	AG	0	PNISR	intronic	NA	16.555	0.147	0	762.73	267.52	1.50598	3.22959e-10	NA	NA	NA	NA	12.107	0.00328592	0.0157914	3.96571e-09	182.721	204.894	ccgggagcgauagcucacgucuguaaucccagcacuuuggggacugaggcgggaggauca	tgatcctcccgcctcagtccccaaagtgctgggattacagacgtgagctatcgctcccgg	96	21	0	21	0	0	123	27	0	25	0	2	72	10	0	10	0	0	78	15
chr915502531TC	9	15502531	T	C	-	AG	0	PSIP1	intronic	NA	16.555	0.102	0	218.358	129.674	0.73267	0.00315493	NA	NA	NA	NA	11.583	0.0054969	0.0207275	0.00723153	54.1139	53.864	acugggacaugucuguagucccagcuacucaggaggcugaggcaggaggaucccuugauc	gatcaagggatcctcctgcctcagcctcctgagtagctgggactacagacatgtcccagt	79	27	0	27	0	0	79	47	0	46	0	1	73	24	0	24	0	0	44	35
chr1031626826AG	10	31626826	A	G	+	AG	0	ZEB1	intronic	NA	16.554	0.075	0	280.369	63.6815	2.11341	4.30399e-16	NA	NA	NA	NA	11.133	0.00466892	0.0189483	1.47602e-14	NA	NA	gagacaggguuucaccaucuuggccaggcaggucuugaacuccugacccucaugauccac	gagacagggtttcaccatcttggccaggcaggtcttgaactcctgaccctcatgatccac	60	53	53	0	0	0	46	24	23	0	1	0	36	20	20	0	0	0	49	34
chr1069789166TC	10	69789166	T	C	-	AG	0	HERC4	intronic	NA	16.554	0.122	0	215.656	110.994	0.957042	8.8308e-06	NA	NA	NA	NA	11.843	0.00339453	0.0160293	3.97142e-05	72.2635	81.541	gcccacuguaacguccaccucuuggguucaagugauucuccugccucagccuccugagua	tactcaggaggctgaggcaggagaatcacttgaacccaagaggtggacgttacagtgggc	60	38	0	38	0	0	81	51	0	50	0	1	59	16	0	16	0	0	53	44
chr1089631493AG	10	89631493	A	G	+	AG	0	PTEN	intronic	NA	16.554	0.097	0	248.176	170.975	0.546136	0.0132036	NA	NA	NA	NA	11.514	0.00631246	0.0222873	0.0254707	125.604	135.77	ggucaggcuggccucgaacucuugaccucagguaaucugccugucucagccugcuaaagu	ggtcaggctggcctcgaactcttgacctcaggtaatctgcctgtctcagcctgctaaagt	47	23	23	0	0	0	71	37	35	0	2	0	81	24	24	0	0	0	61	12
chr1145231198AG	1	145231198	A	G	+	AG	0	NBPF20,NBPF9,NOTCH2NL	intronic	NA	16.554	0.053	0	NA	NA	NA	NA	NA	NA	NA	NA	10.64	0.00630699	0.0222733	NA	NA	NA	ggagggcaguggugcgauguuggcuuaccacaaccuccaccucccaggcucaagcgauuc	ggagggcagtggtgcgatgttggcttaccacaacctccacctcccaggctcaagcgattc	262	60	60	0	0	0	175	31	29	0	2	0	174	27	27	0	0	0	221	51
chr140844206AG	1	40844206	A	G	+	AG	0	SMAP2	intronic	NA	16.554	0.088	0	612.625	178.7	1.71148	1.43832e-10	NA	NA	NA	NA	11.361	0.00277855	0.0144974	1.86927e-09	254.439	265.488	gucucacuauguuucucaggcuaguucuaacuccugggcugaagcaguccucccaucuca	gtctcactatgtttctcaggctagttctaactcctgggctgaagcagtcctcccatctca	129	24	24	0	0	0	95	46	43	0	3	0	147	21	21	0	0	0	164	68
chr140845387AG	1	40845387	A	G	+	AG	0	SMAP2	intronic	NA	16.554	0.092	0	612.625	178.7	1.71148	1.43832e-10	NA	NA	NA	NA	11.439	0.0039334	0.0173605	1.86927e-09	254.439	265.488	ggcaccugacuaauuuuuauauuuuuagcagagagaagguuucaccauguuguccaggcu	ggcacctgactaatttttatatttttagcagagagaaggtttcaccatgttgtccaggct	127	22	22	0	0	0	88	38	37	0	1	0	143	19	19	0	0	0	133	37
chr1843599549TC	18	43599549	T	C	-	AG	0	PSTPIP2	intronic	NA	16.554	0.098	0	183.273	128.52	0.481504	0.0309175	NA	NA	NA	NA	11.527	0.00388848	0.0172943	0.053164	126.989	174.983	ggccuggcuggucuugaacuccugaccucaaaugauccucccgccuuggccucgcaacgu	acgttgcgaggccaaggcgggaggatcatttgaggtcaggagttcaagaccagccaggcc	73	19	0	19	0	0	52	38	0	32	0	6	91	25	0	25	0	0	34	21
chr189138391AG	18	9138391	A	G	+	AG	0	ANKRD12	intronic	NA	16.554	0.11	0	631.671	484.632	0.369911	0.159596	NA	NA	NA	NA	11.689	0.00757795	0.0243251	0.219964	175.113	172.686	uuagccaggcgugguggcgcaugucuguaaucccagcuacuugggaagccgaggcagggg	ttagccaggcgtggtggcgcatgtctgtaatcccagctacttgggaagccgaggcagggg	55	24	24	0	0	0	98	11	9	0	2	0	100	12	12	0	0	0	49	11
chr2203163757AG	2	203163757	A	G	+	AG	0	NOP58	intronic	NA	16.554	0.061	0	193.536	81.0766	1.16438	2.00442e-06	NA	NA	NA	NA	10.841	0.00343538	0.0161326	1.05649e-05	41.9562	43.2447	gcuggagugcaguggcacgauugcggcucacugcaaccucugacuccccgguucaaguua	gctggagtgcagtggcacgattgcggctcactgcaacctctgactccccggttcaagtta	70	49	49	0	0	0	67	58	55	1	2	0	69	29	29	0	0	0	51	44
chr286689982AG	2	86689982	A	G	+	AG	0	KDM3A	intronic	NA	16.554	0.14	0	1958.93	130.006	3.84823	3.30523e-30	NA	NA	NA	NA	12.037	0.00191019	0.0120027	5.09423e-28	173.382	197.136	ugccuguaaucccagcacuuuaggaggccaaggcaggcagauuacuugaggccaagaguu	tgcctgtaatcccagcactttaggaggccaaggcaggcagattacttgaggccaagagtt	59	33	33	0	0	0	251	130	123	0	7	0	41	12	12	0	0	0	268	203
chr6111987801TC	6	111987801	T	C	-	AG	0	FYN	intronic	NA	16.554	0.131	0	503.954	231.809	1.10111	7.71338e-06	NA	NA	NA	NA	11.94	0.00278143	0.0145023	3.5158e-05	44.8554	49.3494	acuccugagcucaagcggucugccugccucagcuucccgaagugcuggagguguuuuaug	cataaaacacctccagcacttcgggaagctgaggcaggcagaccgcttgagctcaggagt	133	38	0	38	0	0	136	51	0	47	0	4	134	15	0	15	0	0	77	34
chr7106812867AG	7	106812867	A	G	+	AG	0	HBP1	intronic	NA	16.554	0.094	0	305.991	100.368	1.53526	1.60878e-09	NA	NA	NA	NA	11.465	0.0035923	0.016468	1.69726e-08	105.423	133.872	gaaaauuauguuucuaguuucuccauagaaaaugauaauagaaauuaugaagcaccaaag	gaaaattatgtttctagtttctccatagaaaatgataatagaaattatgaagcaccaaag	17	13	13	0	0	0	42	26	24	0	2	0	43	20	20	0	0	0	57	38
chr1544809102AG	15	44809102	A	G	+	AG	0	CTDSPL2	intronic	NA	16.553	0.199	0	273.473	85.8529	1.64156	7.58351e-13	NA	NA	NA	NA	12.541	0.00368552	0.0167359	1.53144e-11	49.8347	58.4968	ugucacccagccuggagugcaguggugcgaucuuggcucacuguaaacucggccucccag	tgtcacccagcctggagtgcagtggtgcgatcttggctcactgtaaactcggcctcccag	47	22	22	0	0	0	74	25	21	0	4	0	51	7	7	0	0	0	56	20
chr1563489841AG	15	63489841	A	G	+	AG	0	RAB8B	intronic	NA	16.553	0.101	0	593.984	208.841	1.46582	4.18323e-10	NA	NA	NA	NA	11.561	0.00372477	0.0168169	5.01277e-09	154.099	234.721	aucugucugccucggccucccaaaguguuagcauuacagugagccaccacaccuggcuga	atctgtctgcctcggcctcccaaagtgttagcattacagtgagccaccacacctggctga	56	21	21	0	0	0	89	18	17	0	1	0	123	21	21	0	0	0	137	58
chr1069798997TC	10	69798997	T	C	-	AG	0	HERC4	intronic	NA	16.552	0.154	0	215.656	110.994	0.957042	8.8308e-06	NA	NA	NA	NA	12.171	0.00560322	0.0209065	3.97142e-05	72.2635	81.541	gaucuuggcucacugcagccucugccucccagguccaagucauuuuccugccucagcuuc	gaagctgaggcaggaaaatgacttggacctgggaggcagaggctgcagtgagccaagatc	51	25	0	25	0	0	76	25	0	22	0	3	37	8	0	8	0	0	30	11
chr1269006989AG	12	69006989	A	G	+	AG	0	RAP1B	intronic	NA	16.552	0.068	0	200.939	116.671	0.753938	0.000521703	NA	NA	NA	NA	10.99	0.00599052	0.0216705	0.00149063	85.3177	138.017	ugaaaccccgucuuuacuaaaaauacaaaacauagccggguguaguggcacgcgccugca	tgaaaccccgtctttactaaaaatacaaaacatagccgggtgtagtggcacgcgcctgca	67	42	42	0	0	0	48	39	36	0	3	0	73	26	26	0	0	0	45	29
chr1563489808AG	15	63489808	A	G	+	AG	0	RAB8B	intronic	NA	16.552	0.089	0	593.984	208.841	1.46582	4.18323e-10	NA	NA	NA	NA	11.388	0.00456135	0.0187548	5.01277e-09	154.099	234.721	uccaggcuggucucaaacuccugagcucaaguaaucugucugccucggccucccaaagug	tccaggctggtctcaaactcctgagctcaagtaatctgtctgcctcggcctcccaaagtg	61	24	24	0	0	0	87	16	15	0	1	0	127	25	25	0	0	0	133	52
chr1631194139AG	16	31194139	A	G	+	AG	0	FUS	intronic	NA	16.552	0.106	0	119.293	113.867	0.0475051	0.844269	NA	NA	NA	NA	11.63	0.00605943	0.0217753	0.87833	166.769	138.247	ucacugcaacaucagccuaccggguucaaacgauucuccugccucagccuccugaguagc	tcactgcaacatcagcctaccgggttcaaacgattctcctgcctcagcctcctgagtagc	110	20	20	0	0	0	41	18	15	0	3	0	102	14	14	0	0	0	35	12
chr205569424TC	20	5569424	T	C	-	AG	0	GPCPD1	intronic	NA	16.552	0.099	0	1108.9	159.869	2.71499	2.39165e-18	NA	NA	NA	NA	11.544	0.00368158	0.0167289	1.09827e-16	503.541	625.785	cuaucgcccaggcuggagugcaguggcgcaaucucagcucacugcagccuccgccuccca	tgggaggcggaggctgcagtgagctgagattgcgccactgcactccagcctgggcgatag	21	17	0	17	0	0	97	55	0	53	0	2	57	29	0	29	0	0	221	90
chr2128090662TC	2	128090662	T	C	-	AG	0	MAP3K2	intronic	NA	16.552	0.114	0	914.197	243.312	1.83161	2.32707e-10	NA	NA	NA	NA	11.737	0.00373955	0.0168734	2.94097e-09	233.815	336.297	gcugucacccaggcuguaguacagaggcacagucauggcuuacuggagccuugaccuccc	gggaggtcaaggctccagtaagccatgactgtgcctctgtactacagcctgggtgacagc	53	20	0	20	0	0	76	18	0	17	0	1	93	21	0	21	0	0	144	76
chr3179089178AG	3	179089178	A	G	+	AG	0	MFN1	intronic	NA	16.552	0.154	0	92.39	68.2343	0.426516	0.0757269	NA	NA	NA	NA	12.174	0.00533327	0.0204097	0.116035	38.332	40.5839	aaaaaauccagauaugauagcucaugacuauagucacagcuaccccagaggcugagguag	aaaaaatccagatatgatagctcatgactatagtcacagctaccccagaggctgaggtag	39	21	21	0	0	0	37	30	29	0	1	0	35	11	11	0	0	0	19	14
chr5130698679AG	5	130698679	A	G	+	AG	0	CDC42SE2	intronic	NA	16.552	0.075	0	785.428	463.634	0.762262	0.0018087	NA	NA	NA	NA	11.145	0.00416641	0.0178749	0.00441685	218.511	246.458	agcaacauggugaaacccugucucuacuaaaaaaaaaaauuagccggugugauguuaugu	agcaacatggtgaaaccctgtctctactaaaaaaaaaaattagccggtgtgatgttatgt	260	51	51	0	0	0	299	44	42	0	2	0	224	23	23	0	0	0	190	41
chr6155068595AG	6	155068595	A	G	+	AG	0	SCAF8	intronic	NA	16.552	0.078	0	200.842	161.814	0.310924	0.146076	NA	NA	NA	NA	11.201	0.00609468	0.0218447	0.20395	84.5114	87.4727	uccagggagguggagguugcagugaguugagguugugccacuuuacuccagccuggguga	tccagggaggtggaggttgcagtgagttgaggttgtgccactttactccagcctgggtga	67	31	31	0	0	0	44	23	21	0	2	0	46	19	19	0	0	0	33	27
chr6160173871AG	6	160173871	A	G	+	AG	0	WTAP	intronic	NA	16.552	0.112	0	228.708	129.951	0.794412	0.00047659	NA	NA	NA	NA	11.715	0.00556949	0.0208115	0.00137728	123.446	177.806	cauggucacagcgucaaccacuugggcuuaagcaguccucucaccucagccuuuccagag	catggtcacagcgtcaaccacttgggcttaagcagtcctctcacctcagcctttccagag	54	26	26	0	0	0	63	27	26	0	1	0	77	13	13	0	0	0	71	24
chr679776881TC	6	79776881	T	C	-	AG	0	PHIP	intronic	NA	16.552	0.115	0	635.557	309.518	1.01786	1.69599e-05	NA	NA	NA	NA	11.753	0.00572496	0.0211858	7.09134e-05	127.118	162.325	gggaugagagcuaggcaugguggcucauacauguaauccuagcuacuugagaggcugagg	cctcagcctctcaagtagctaggattacatgtatgagccaccatgcctagctctcatccc	84	12	0	12	0	0	43	16	0	14	0	2	57	19	0	19	0	0	55	23
chr7130642654TC	7	130642654	T	C	-	AG	0	LINC-PINT	ncRNA_intronic	NA	16.552	0.1	0	NA	NA	NA	NA	NA	NA	NA	NA	11.546	0.00683495	0.0231235	NA	NA	NA	uacaaaaguuagcugcacgugguggugcacaccuguaaucccagcuacuugggagacuga	tcagtctcccaagtagctgggattacaggtgtgcaccaccacgtgcagctaacttttgta	116	22	0	22	0	0	58	13	0	11	0	2	89	21	0	21	0	0	72	26
chr140842772AG	1	40842772	A	G	+	AG	0	SMAP2	intronic	NA	16.551	0.082	0	612.625	178.7	1.71148	1.43832e-10	NA	NA	NA	NA	11.263	0.00432551	0.0182272	1.86927e-09	254.439	265.488	aguccaggaguucaagaccagccugggcaacauagugugaccuugucucuacaaauaguu	agtccaggagttcaagaccagcctgggcaacatagtgtgaccttgtctctacaaatagtt	134	28	28	0	0	0	90	41	40	0	1	0	144	20	20	0	0	0	170	74
chr5138663321AG	5	138663321	A	G	+	AG	0	MATR3	intronic	NA	16.551	0.145	0	634.386	406.859	0.610677	0.010791	NA	NA	NA	NA	12.087	0.0068101	0.0230828	0.0213166	285.996	323.108	uggaaaugggguuucuccauguuggucagacuggucuugaacucccagcuucagaugauc	tggaaatggggtttctccatgttggtcagactggtcttgaactcccagcttcagatgatc	88	20	20	0	0	0	81	13	12	0	1	0	112	5	5	0	0	0	52	19
chr9134600930TC	9	134600930	T	C	-	AG	0	RAPGEF1	intronic	NA	16.551	0.099	0	640.199	274.039	1.15518	0.000249875	NA	NA	NA	NA	11.538	0.00723849	0.0237053	0.000777838	729.546	749.071	agugggaggauugcuuuagcccgcaaggucaagacugcagugagcucugauagcgcugcu	agcagcgctatcagagctcactgcagtcttgaccttgcgggctaaagcaatcctcccact	130	27	0	27	0	0	63	12	0	11	0	1	96	15	0	15	0	0	126	24
chr1028834315AG	10	28834315	A	G	+	AG	0	WAC	intronic	NA	16.55	0.117	0	360.422	177.042	0.996347	1.26273e-05	NA	NA	NA	NA	11.775	0.00637286	0.0223682	5.44389e-05	214.251	232.28	guaaucccagcuacuugggaggcugaggcaggagaauugcuugaacccgugaggcagagg	gtaatcccagctacttgggaggctgaggcaggagaattgcttgaacccgtgaggcagagg	121	25	25	0	0	0	111	21	20	0	1	0	150	11	11	0	0	0	75	31
chr112995096TC	11	2995096	T	C	-	AG	0	NAP1L4	intronic	NA	16.55	0.074	0	213.132	146.02	0.542843	0.0149694	NA	NA	NA	NA	11.118	0.00687461	0.0231338	0.0284354	52.8081	49.6054	uucaggaugcugaggugggaguaucauuugagcccagaaaguugaggcuacagugagccg	cggctcactgtagcctcaactttctgggctcaaatgatactcccacctcagcatcctgaa	63	33	0	33	0	0	67	28	0	27	0	1	64	20	0	20	0	0	48	35
chr1243932945TC	1	243932945	T	C	-	AG	0	AKT3	intronic	NA	16.55	0.096	0	269.315	144.149	0.894696	0.000158176	NA	NA	NA	NA	11.489	0.00708437	0.0234268	0.000516935	27.6023	40.2207	uauuaaaaauucuuauaucucaacaaugaaaagacaacccaauuaagaaaucugaauaga	tctattcagatttcttaattgggttgtcttttcattgttgagatataagaatttttaata	56	21	0	21	0	0	93	40	0	38	0	2	64	15	0	15	0	0	40	12
chr1269018501AG	12	69018501	A	G	+	AG	0	RAP1B	intronic	NA	16.55	0.057	0	200.939	116.671	0.753938	0.000521703	NA	NA	NA	NA	10.752	0.00650973	0.0226304	0.00149063	85.3177	138.017	uguagucccagcuacucgggaggcugagcaggagaaucgcuggaaccuggcaggcagaac	tgtagtcccagctactcgggaggctgagcaggagaatcgctggaacctggcaggcagaac	80	56	56	0	0	0	32	23	22	0	1	0	76	29	28	1	0	0	57	41
chr1269639646AG	12	69639646	A	G	+	AG	0	CPSF6	intronic	NA	16.55	0.103	0	206.827	168.67	0.28026	0.236615	NA	NA	NA	NA	11.591	0.00667845	0.0228651	0.308104	83.5131	80.6005	gcaguuugggaggcugaaguaggcggaucacuugaggucaggaguuugagaccugccugg	gcagtttgggaggctgaagtaggcggatcacttgaggtcaggagtttgagacctgcctgg	65	29	29	0	0	0	59	36	34	0	2	0	45	13	13	0	0	0	23	19
chr154513605TC	1	54513605	T	C	-	AG	0	TMEM59	intronic	NA	16.55	0.132	0	111.381	80.4479	0.473014	0.0297305	NA	NA	NA	NA	11.956	0.00548391	0.0207153	0.0514064	228.524	284.993	agggucucacuuuguaccccaagcuggaguacaguggugugauuauagcucacuguaccc	gggtacagtgagctataatcacaccactgtactccagcttggggtacaaagtgagaccct	81	13	0	13	0	0	102	21	0	16	0	5	133	13	0	13	0	0	45	18
chr1628179549TC	16	28179549	T	C	-	AG	0	XPO6	intronic	NA	16.55	0.083	0	361.395	209.077	0.794403	0.000564293	NA	NA	NA	NA	11.284	0.00481581	0.0191653	0.00159667	167.093	137.761	ccugccuuagccucccaaagugcugaaguuacaggcaugagccacugugccuggucucaa	ttgagaccaggcacagtggctcatgcctgtaacttcagcactttgggaggctaaggcagg	74	37	0	37	0	0	88	54	0	49	0	5	51	11	0	11	0	0	55	41
chr5130724643AG	5	130724643	A	G	+	AG	0	CDC42SE2	intronic	NA	16.55	0.056	0	785.428	463.634	0.762262	0.0018087	NA	NA	NA	NA	10.713	0.00854082	0.0258787	0.00441685	218.511	246.458	cgccuaggcucaaucgaucauccugccucagccucccccaguagcugggacuacaggccu	cgcctaggctcaatcgatcatcctgcctcagcctcccccagtagctgggactacaggcct	275	56	56	0	0	0	212	36	34	0	2	0	191	24	24	0	0	0	137	13
chr7104736468AG	7	104736468	A	G	+	AG	0	KMT2E	intronic	NA	16.55	0.112	0	NA	NA	NA	NA	NA	NA	NA	NA	11.714	0.00590374	0.0215551	NA	NA	NA	cgccugcaaccccagcacuuugggaggccaagguggguggaucacuugaguccacgaguu	cgcctgcaaccccagcactttgggaggccaaggtgggtggatcacttgagtccacgagtt	73	22	22	0	0	0	152	36	34	0	2	0	132	20	20	0	0	0	95	20
chr1069789180TC	10	69789180	T	C	-	AG	0	HERC4	intronic	NA	16.549	0.088	0	215.656	110.994	0.957042	8.8308e-06	NA	NA	NA	NA	11.37	0.00567427	0.0210872	3.97142e-05	72.2635	81.541	guggugcgaucucggcccacuguaacguccaccucuuggguucaagugauucuccugccu	aggcaggagaatcacttgaacccaagaggtggacgttacagtgggccgagatcgcaccac	59	37	0	37	0	0	83	53	0	49	0	4	60	17	0	17	0	0	51	42
chr11102308962TC	11	102308962	T	C	-	AG	0	TMEM123	intronic	NA	16.549	0.101	0	859.851	514.881	0.744696	0.00290266	NA	NA	NA	NA	11.572	0.00497749	0.0195446	0.00671413	458.273	410.963	ggccaacauggugaaacccccucucuacugaaaauacaaaaauuagcuggguguggugau	atcaccacacccagctaatttttgtattttcagtagagagggggtttcaccatgttggcc	259	44	0	44	0	0	310	43	0	41	0	2	224	11	0	11	0	0	127	22
chr2197971087TC	2	197971087	T	C	-	AG	0	ANKRD44	intronic	NA	16.549	0.082	0	595.173	432.902	0.450986	0.0689562	NA	NA	NA	NA	11.273	0.010192	0.0283278	0.106993	145.467	140.825	ggcucacugcuaucucugccucccggguugaagaaauuccccugccucagccucucaagu	acttgagaggctgaggcaggggaatttcttcaacccgggaggcagagatagcagtgagcc	306	43	0	43	0	0	260	20	0	18	0	2	256	10	0	10	0	0	148	28
chr189184621AG	18	9184621	A	G	+	AG	0	ANKRD12	intronic	NA	16.548	0.119	0	631.671	484.632	0.369911	0.159596	NA	NA	NA	NA	11.797	0.00578908	0.0213062	0.219964	175.113	172.686	cuccuggccucaagugagccaccugccucagccucccaaagugcugggauuacaagugug	ctcctggcctcaagtgagccacctgcctcagcctcccaaagtgctgggattacaagtgtg	134	24	24	0	0	0	204	21	19	0	2	0	202	13	13	0	0	0	92	32
chr10133763009AG	10	133763009	A	G	+	AG	0	PPP2R2D	intronic	NA	16.547	0.117	0	111.681	40.1252	1.45373	4.73373e-09	NA	NA	NA	NA	11.782	0.00515813	0.0200012	4.51455e-08	30.2491	29.7444	aucuaaacaugagcucacaggugaaaauuaccaagcacauacaggaaaagccaccgugag	atctaaacatgagctcacaggtgaaaattaccaagcacatacaggaaaagccaccgtgag	42	25	25	0	0	0	66	46	42	0	4	0	29	12	12	0	0	0	40	23
chr1148078468AG	11	48078468	A	G	+	AG	0	PTPRJ	intronic	NA	16.547	0.123	0	444.977	266.389	0.740083	0.00182632	NA	NA	NA	NA	11.854	0.00459023	0.01877	0.00445906	351.736	336.987	gagguugcagugagccgagauugugcuauagcacuccauucugggcgacaagagcgaaac	gaggttgcagtgagccgagattgtgctatagcactccattctgggcgacaagagcgaaac	58	21	21	0	0	0	53	33	29	0	4	0	39	12	12	0	0	0	90	71
chr1235990259TC	1	235990259	T	C	-	AG	0	LYST	intronic	NA	16.547	0.082	0	1058.49	488.517	1.12551	1.19445e-05	NA	NA	NA	NA	11.275	0.00655169	0.0226707	5.18496e-05	147.757	148.452	agaugaauagugacaaauacaccucacaucaguagucccaauccuuugggaggccgaggu	acctcggcctcccaaaggattgggactactgatgtgaggtgtatttgtcactattcatct	69	23	0	23	0	0	96	31	0	30	0	1	94	25	0	25	0	0	61	34
chr1462178062AG	14	62178062	A	G	+	AG	0	HIF1A	intronic	NA	16.547	0.06	0	545.5	219.17	1.14067	0.000247937	NA	NA	NA	NA	10.82	0.00498783	0.0195698	0.000773167	309.704	334.329	cugccucagccuccugaguaucuggaacuacaggagugcaccauuacacucggcuaguaa	ctgcctcagcctcctgagtatctggaactacaggagtgcaccattacactcggctagtaa	70	36	36	0	0	0	87	72	71	0	1	0	74	26	26	0	0	0	151	126
chr1725627833AG	17	25627833	A	G	+	AG	0	WSB1	intronic	NA	16.547	0.11	0	1154.36	147.065	2.97264	1.28883e-30	NA	NA	NA	NA	11.696	0.00549494	0.0207254	2.08216e-28	185.634	260.757	cuccaagauucaaacaguucuuaugcuucagccuuccaagaagcugggauuacagacaca	ctccaagattcaaacagttcttatgcttcagccttccaagaagctgggattacagacaca	94	16	16	0	0	0	268	34	32	0	2	0	100	20	20	0	0	0	213	63
chr205545437TC	20	5545437	T	C	-	AG	0	GPCPD1	intronic	NA	16.547	0.129	0	1108.9	159.869	2.71499	2.39165e-18	NA	NA	NA	NA	11.916	0.00429445	0.0181623	1.09827e-16	503.541	625.785	gacaucuaggcugagugcaguggcgugaucagggcucacugcagccucaacuuccuuggc	gccaaggaagttgaggctgcagtgagccctgatcacgccactgcactcagcctagatgtc	87	24	0	24	0	0	63	30	0	27	0	3	104	13	0	13	0	0	284	79
chr7104682672AG	7	104682672	A	G	+	AG	0	KMT2E	intronic	NA	16.547	0.069	0	NA	NA	NA	NA	NA	NA	NA	NA	11.018	0.00538715	0.0205055	NA	NA	NA	gaccaggcuggccucgaacuccugggcucaagcgaucugcccaccuuggccccccaaagu	gaccaggctggcctcgaactcctgggctcaagcgatctgcccaccttggccccccaaagt	167	44	44	0	0	0	194	45	43	0	2	0	133	25	25	0	0	0	208	71
chr7121008799TC	7	121008799	T	C	-	AG	0	FAM3C	intronic	NA	16.547	0.089	0	46.2401	21.9712	0.975315	0.00100368	NA	NA	NA	NA	11.383	0.00650976	0.0226304	0.00264355	11.3097	17.0639	caggaggaagaagccugcucgaaggcccuaagauuggauagcucuggagagaagugaauu	aattcacttctctccagagctatccaatcttagggccttcgagcaggcttcttcctcctg	23	23	0	23	0	0	21	20	0	19	0	1	10	10	0	10	0	0	42	42
chr7158582266TC	7	158582266	T	C	-	AG	0	ESYT2	intronic	NA	16.547	0.128	0	636.439	210.109	1.59893	8.09974e-12	NA	NA	NA	NA	11.908	0.00380626	0.0170917	1.32582e-10	156.541	214.346	gguggguggaucccuugagguuaggauuucaagaccaccuuggccaacauggugaaaccc	gggtttcaccatgttggccaaggtggtcttgaaatcctaacctcaagggatccacccacc	85	22	0	22	0	0	166	91	0	87	0	4	81	19	0	19	0	0	87	58
chr1148056265AG	11	48056265	A	G	+	AG	0	PTPRJ	intronic	NA	16.546	0.117	0	444.977	266.389	0.740083	0.00182632	NA	NA	NA	NA	11.773	0.00643512	0.0224862	0.00445906	351.736	336.987	cacagacaguuaaauaaggucacccaacuaacaagcaguagagcuaggauuugaacuggg	cacagacagttaaataaggtcacccaactaacaagcagtagagctaggatttgaactggg	59	24	24	0	0	0	59	39	38	0	1	0	40	13	13	0	0	0	50	29
chr1269014097AG	12	69014097	A	G	+	AG	0	RAP1B	intronic	NA	16.546	0.054	0	200.939	116.671	0.753938	0.000521703	NA	NA	NA	NA	10.662	0.00657464	0.0227025	0.00149063	85.3177	138.017	aucucagcucauuguaaccuccuccucccagguucaagcgauucucuugccucagccucc	atctcagctcattgtaacctcctcctcccaggttcaagcgattctcttgcctcagcctcc	83	59	59	0	0	0	45	36	35	0	1	0	74	27	27	0	0	0	85	69
chr1455521937AG	14	55521937	A	G	+	AG	0	MAPK1IP1L	intronic	NA	16.546	0.094	0	138.68	112.914	0.298413	0.189867	NA	NA	NA	NA	11.456	0.00811319	0.0251145	0.255205	101.004	108.418	cuacuggccucaagcggucuucccaccucagccuccugagaagcugggauuacaggugca	ctactggcctcaagcggtcttcccacctcagcctcctgagaagctgggattacaggtgca	37	22	22	0	0	0	25	20	18	0	2	0	28	20	20	0	0	0	28	18
chr1544895510TC	15	44895510	T	C	-	AG	0	SPG11	intronic	NA	16.546	0.063	0	510.818	298.096	0.77234	0.000771742	NA	NA	NA	NA	10.887	0.0070224	0.0233201	0.00210502	212.801	288.462	gguggaaggauugcuugaggcgaggaauucaagaccagcuuggacaacauagcaagacac	gtgtcttgctatgttgtccaagctggtcttgaattcctcgcctcaagcaatccttccacc	63	33	0	33	0	0	73	45	0	41	0	4	68	26	0	26	0	0	60	43
chr1728083733TC	17	28083733	T	C	-	AG	0	SSH2	intronic	NA	16.546	0.064	0	251.885	198.641	0.343415	0.130051	NA	NA	NA	NA	10.914	0.00696095	0.023272	0.184965	80.1685	68.2261	gaggcagagguugccaugagcgaagaucucaccacugcacuccagccugggcgacagggu	accctgtcgcccaggctggagtgcagtggtgagatcttcgctcatggcaacctctgcctc	70	31	0	31	0	0	83	34	0	32	0	2	70	24	0	24	0	0	50	34
chr205571078TC	20	5571078	T	C	-	AG	0	GPCPD1	intronic	NA	16.546	0.121	0	1108.9	159.869	2.71499	2.39165e-18	NA	NA	NA	NA	11.826	0.00477224	0.0191572	1.09827e-16	503.541	625.785	caagugauucuucugccucagccuccaaguagcugagauuacaggcaugcaaccacuaug	catagtggttgcatgcctgtaatctcagctacttggaggctgaggcagaagaatcacttg	25	21	0	21	0	0	92	51	0	49	0	2	45	17	0	17	0	0	196	65
chr5138638816AG	5	138638816	A	G	+	AG	0	MATR3	intronic	NA	16.546	0.079	0	634.386	406.859	0.610677	0.010791	NA	NA	NA	NA	11.216	0.00639232	0.0223918	0.0213166	285.996	323.108	uuuuuuuauuuguuuuguuuuuugagacgauguuugcucuguggcccaggcuggagugca	tttttttatttgttttgttttttgagacgatgtttgctctgtggcccaggctggagtgca	82	29	29	0	0	0	54	21	20	0	1	0	122	30	30	0	0	0	77	53
chr140842717AG	1	40842717	A	G	+	AG	0	SMAP2	intronic	NA	16.545	0.08	0	612.625	178.7	1.71148	1.43832e-10	NA	NA	NA	NA	11.223	0.00629397	0.0222409	1.86927e-09	254.439	265.488	uggcucaaaccuguaaucccagcacuuugagaggccaaggagggaggaucacuugagucc	tggctcaaacctgtaatcccagcactttgagaggccaaggagggaggatcacttgagtcc	134	28	28	0	0	0	81	29	27	0	2	0	140	16	16	0	0	0	145	43
chr1622483475AG	16	22483475	A	G	+	AG	0	SMG1P1	ncRNA_intronic	NA	16.545	0.083	0	831.96	515.653	0.684837	0.00773894	NA	NA	NA	NA	11.292	0.00710469	0.0234576	0.0159037	38.6639	41.2491	gaucgauuaagcccaggaacuugagguugaagugagcucugauugugccacugcacucag	gatcgattaagcccaggaacttgaggttgaagtgagctctgattgtgccactgcactcag	470	27	27	0	0	0	303	29	28	0	1	0	478	23	23	0	0	0	205	40
chr2219100738AG	2	219100738	A	G	+	AG	0	ARPC2	intronic	NA	16.545	0.077	0	422.345	291.464	0.511018	0.0279199	NA	NA	0.011	NA	11.174	0.00551343	0.0207381	0.0486837	625.392	586.69	uggcugaagcacgagaaucgcuugaacccaggaggcagagguugcagugagcugagauug	tggctgaagcacgagaatcgcttgaacccaggaggcagaggttgcagtgagctgagattg	322	25	25	0	0	0	145	49	44	0	5	0	198	21	21	0	0	0	124	45
chr10103571046TC	10	103571046	T	C	-	AG	0	MGEA5	intronic	NA	16.544	0.079	0	1506.44	381.444	1.95435	1.82063e-12	NA	NA	NA	NA	11.218	0.00843977	0.0257069	3.43844e-11	228.622	262.606	ccuccaggguucaagcaauucuccugccucagccucccuaguaguugggauuacaaguau	atacttgtaatcccaactactagggaggctgaggcaggagaattgcttgaaccctggagg	125	44	0	44	0	0	113	38	0	37	0	1	84	16	0	16	0	0	91	34
chr1269011929AG	12	69011929	A	G	+	AG	0	RAP1B	intronic	NA	16.544	0.103	0	200.939	116.671	0.753938	0.000521703	NA	NA	NA	NA	11.601	0.007752	0.0245992	0.00149063	85.3177	138.017	gucugucgcccaggcuagaaugcaguggcacaaucuucgcucagugcaaccucugcuccc	gtctgtcgcccaggctagaatgcagtggcacaatcttcgctcagtgcaacctctgctccc	46	22	22	0	0	0	35	26	25	0	1	0	59	12	12	0	0	0	37	20
chr1534825921TC	15	34825921	T	C	-	AG	0	GOLGA8B	intronic	NA	16.544	0.095	0	700.237	176.768	1.99054	4.91375e-16	NA	NA	NA	NA	11.473	0.00801369	0.0249853	1.66385e-14	60.4932	26.0314	gaaccuaggaggcggagcuugcagugagccaagaucacgccacugcacuccagccuggaa	ttccaggctggagtgcagtggcgtgatcttggctcactgcaagctccgcctcctaggttc	196	36	0	36	0	0	294	47	0	46	0	1	72	12	0	12	0	0	269	33
chr2146290244TC	21	46290244	T	C	-	AG	0	PTTG1IP	intronic	NA	16.544	0.136	0	561.406	116.811	2.2414	1.06305e-12	NA	NA	NA	NA	11.999	0.00573708	0.0212149	2.08093e-11	403.06	310.509	caugucggccaggccggucucgaacuccugaccucaggugaucugcccaccucggccucc	ggaggccgaggtgggcagatcacctgaggtcaggagttcgagaccggcctggccgacatg	46	21	0	21	0	0	97	58	0	56	0	2	43	13	0	13	0	0	134	75
chr5158617129TC	5	158617129	T	C	-	AG	0	RNF145	intronic	NA	16.544	0.119	0	470.343	97.1102	2.21477	1.62497e-18	NA	NA	NA	NA	11.808	0.00555986	0.0208071	7.75419e-17	112.277	110.149	aggaucgauugagccugggagguugaggcuacagugagcugggauugugccacugcacuc	gagtgcagtggcacaatcccagctcactgtagcctcaacctcccaggctcaatcgatcct	58	27	0	27	0	0	120	53	0	52	0	1	58	11	0	11	0	0	129	84
chr871489258TC	8	71489258	T	C	-	AG	0	TRAM1	intronic	NA	16.544	0.186	0	305.934	276.075	0.157446	0.503496	NA	NA	NA	NA	12.449	0.00571511	0.0211651	0.579816	292.073	298.605	gucccccugcucgccacguuguggaugacaagaaagagagaaaagcccccagaucuaggg	ccctagatctgggggcttttctctctttcttgtcatccacaacgtggcgagcagggggac	210	23	0	23	0	0	145	20	0	19	0	1	253	7	0	7	0	0	137	41
chr1028838991AG	10	28838991	A	G	+	AG	0	WAC	intronic	NA	16.543	0.115	0	360.422	177.042	0.996347	1.26273e-05	NA	NA	NA	NA	11.751	0.00692935	0.0232127	5.44389e-05	214.251	232.28	gccagcaccuguaaucccagcuacucgggaggcugaugaggcaggagaaucgcuugaacu	gccagcacctgtaatcccagctactcgggaggctgatgaggcaggagaatcgcttgaact	116	20	20	0	0	0	117	23	22	0	1	0	150	11	11	0	0	0	85	36
chr1246649828TC	12	46649828	T	C	-	AG	0	SLC38A1	intronic	NA	16.543	0.068	0	573.555	538.456	0.0895153	0.731899	NA	NA	NA	NA	11.004	0.0102064	0.0283415	0.784057	6.23417	22.4472	uccugccucagccucccaaguagcuggacuacaggcgccugccaccaugcccagcuaauu	aattagctgggcatggtggcaggcgcctgtagtccagctacttgggaggctgaggcagga	103	37	0	37	0	0	79	26	0	24	0	2	149	14	0	14	0	0	57	27
chr146122556TC	1	46122556	T	C	-	AG	0	GPBP1L1	intronic	NA	16.543	0.082	0	210.977	151.407	0.479779	0.0273004	NA	NA	NA	NA	11.269	0.00818378	0.0252483	0.0477027	140.498	168.12	ccaggaguuugagaccagcuugggcagcaaagugagaccuugucucuacaagaaaaauuu	aaatttttcttgtagagacaaggtctcactttgctgcccaagctggtctcaaactcctgg	67	24	0	24	0	0	70	40	0	39	0	1	87	17	0	17	0	0	57	37
chr1464979131AG	14	64979131	A	G	+	AG	0	ZBTB1	intronic	NA	16.543	0.079	0	620.547	170.811	1.84891	2.94693e-14	NA	NA	NA	NA	11.214	0.00717102	0.0235819	7.48398e-13	134.941	132.712	agccuugucccugucuuugaggcuucaguacaguaggcauugcuguaucacacugcuccu	agccttgtccctgtctttgaggcttcagtacagtaggcattgctgtatcacactgctcct	67	24	24	0	0	0	110	48	47	0	1	0	62	15	15	0	0	0	104	57
chr1544797576AG	15	44797576	A	G	+	AG	0	CTDSPL2	intronic	NA	16.543	0.114	0	273.473	85.8529	1.64156	7.58351e-13	NA	NA	NA	NA	11.737	0.00791837	0.024872	1.53144e-11	49.8347	58.4968	agagcuucaggcccuagugagcugugaucacgccacugcacuccacccugggugacagag	agagcttcaggccctagtgagctgtgatcacgccactgcactccaccctgggtgacagag	51	32	32	0	0	0	50	25	24	0	1	0	41	13	13	0	0	0	59	37
chr1563816760AG	15	63816760	A	G	+	AG	0	USP3	intronic	NA	16.543	0.081	0	441.104	139.143	1.64351	1.30827e-11	NA	NA	NA	NA	11.252	0.00600637	0.0216705	2.03275e-10	153.691	183.513	ugcaucagguggagaacguggacucacagaguuaccagacguguguuaagaagacacuuu	tgcatcaggtggagaacgtggactcacagagttaccagacgtgtgttaagaagacacttt	58	26	26	0	0	0	87	49	46	0	3	0	51	21	21	0	0	0	108	71
chr1578315107TC	15	78315107	T	C	-	AG	0	TBC1D2B	intronic	NA	16.543	0.093	0	291.53	122.548	1.24579	1.11724e-07	NA	NA	NA	NA	11.443	0.00858409	0.0259428	7.92229e-07	187.978	152.47	gggcacauugcuugagcccaggaauuugagaccaguguaggcaacauagugaaacccccg	cgggggtttcactatgttgcctacactggtctcaaattcctgggctcaagcaatgtgccc	42	18	0	18	0	0	56	26	0	25	0	1	58	17	0	17	0	0	53	36
chr1763032780TC	17	63032780	T	C	-	AG	0	GNA13	intronic	NA	16.543	0.097	0	1080.12	293.946	1.74338	7.43469e-09	NA	NA	NA	NA	11.506	0.00769042	0.0245231	6.84696e-08	388.557	531.112	acucuuucacccaggcuggagugcaguggcacgauguaggcucacuccaaccucugucuu	aagacagaggttggagtgagcctacatcgtgccactgcactccagcctgggtgaaagagt	92	17	0	17	0	0	89	16	0	15	0	1	121	20	0	20	0	0	169	46
chr2146284472TC	21	46284472	T	C	-	AG	0	PTTG1IP	intronic	NA	16.543	0.122	0	561.406	116.811	2.2414	1.06305e-12	NA	NA	NA	NA	11.835	0.00603455	0.0217383	2.08093e-11	403.06	310.509	gucucuacuaaaaauacaaaacaauuagcuaggcgugguggcgggugccuguaaucccag	ctgggattacaggcacccgccaccacgcctagctaattgttttgtatttttagtagagac	95	25	0	25	0	0	127	43	0	41	0	2	70	13	0	13	0	0	164	74
chr7151938504TC	7	151938504	T	C	-	AG	0	KMT2C	intronic	NA	16.543	0.12	0	NA	NA	NA	NA	NA	NA	NA	NA	11.814	0.00679915	0.0230828	NA	NA	NA	gggaugccaaggcugguggaucacaaggucagguguuugagaccagccugaccaacaugg	ccatgttggtcaggctggtctcaaacacctgaccttgtgatccaccagccttggcatccc	98	23	0	23	0	0	67	23	0	21	0	2	51	9	0	9	0	0	99	42
chr7158582145TC	7	158582145	T	C	-	AG	0	ESYT2	intronic	NA	16.543	0.089	0	636.439	210.109	1.59893	8.09974e-12	NA	NA	NA	NA	11.383	0.00553563	0.0207552	1.32582e-10	156.541	214.346	cucggaaggcugaggcaggagaaucaccugaacccagauagcggccguugcagugaguca	tgactcactgcaacggccgctatctgggttcaggtgattctcctgcctcagccttccgag	88	25	0	25	0	0	143	67	0	64	0	3	81	19	0	19	0	0	115	80
chr10103549628TC	10	103549628	T	C	-	AG	0	MGEA5	intronic	NA	16.542	0.093	0	1506.44	381.444	1.95435	1.82063e-12	NA	NA	NA	NA	11.44	0.00672949	0.0229661	3.43844e-11	228.622	262.606	gcucaaguuauccucuugcaucagcccugcaaguagcugggacuacaggugcaagccacu	agtggcttgcacctgtagtcccagctacttgcagggctgatgcaagaggataacttgagc	155	28	0	27	1	0	186	50	0	48	0	2	90	15	0	15	0	0	180	44
chr10103573964TC	10	103573964	T	C	-	AG	0	MGEA5	intronic	NA	16.542	0.101	0	1506.44	381.444	1.95435	1.82063e-12	NA	NA	NA	NA	11.57	0.00687949	0.0231376	3.43844e-11	228.622	262.606	uguuucucagccucccaaauagcugggauuacaggcauuugccaccauaccuggcuaauu	aattagccaggtatggtggcaaatgcctgtaatcccagctatttgggaggctgagaaaca	45	14	0	14	0	0	73	32	0	31	0	1	55	12	0	12	0	0	142	70
chr16266854TC	16	266854	T	C	-	AG	0	LUC7L	intronic	NA	16.542	0.096	0	71.4892	40.4276	0.82365	0.000456503	NA	NA	NA	NA	11.491	0.010357	0.0285365	0.0013238	23.6232	21.3218	cgucucuacaaaaaaaugccagaguuagccaggcgugguggcaugugccuugagagaaug	cattctctcaaggcacatgccaccacgcctggctaactctggcatttttttgtagagacg	52	14	0	14	0	0	41	26	0	25	0	1	66	14	0	14	0	0	26	18
chr2101901530TC	2	101901530	T	C	-	AG	0	RNF149	intronic	NA	16.542	0.084	0	269.426	93.7947	1.50117	3.43883e-10	NA	NA	NA	NA	11.301	0.00720927	0.0236348	4.18813e-09	106.789	155.419	uggugaaacccugucucuccuaaaaauacaaaaaaaauuagccggauaugauggcacgcu	agcgtgccatcatatccggctaattttttttgtatttttaggagagacagggtttcacca	125	24	0	24	0	0	110	36	0	34	0	2	77	22	0	22	0	0	64	37
chr2101921506TC	2	101921506	T	C	-	AG	0	RNF149	intronic	NA	16.542	0.104	0	269.426	93.7947	1.50117	3.43883e-10	NA	NA	NA	NA	11.608	0.00751386	0.0242033	4.18813e-09	106.789	155.419	gaggucaagaaauugagaccagccuggccaacauggugaaacccugucucuacuaaaaau	atttttagtagagacagggtttcaccatgttggccaggctggtctcaatttcttgacctc	70	24	0	24	0	0	59	30	0	29	0	1	41	10	0	10	0	0	67	37
chr2137722626AG	21	37722626	A	G	+	AG	0	MORC3	intronic	NA	16.542	0.095	0	398.042	206.67	0.927445	3.72374e-05	NA	NA	NA	NA	11.479	0.0102751	0.0284428	0.000143005	95.8496	118.928	cccgucucaggaaaaaaaagaccacguacaguggcuuacaccuguaaucccagcacuuua	cccgtctcaggaaaaaaaagaccacgtacagtggcttacacctgtaatcccagcacttta	80	18	18	0	0	0	53	12	11	0	1	0	82	13	13	0	0	0	57	30
chr5133717590AG	5	133717590	A	G	+	AG	0	UBE2B	intronic	NA	16.542	0.1	0	136.391	46.2487	1.49587	1.2731e-09	NA	NA	NA	NA	11.547	0.0110967	0.0296014	1.36568e-08	59.2725	72.1543	ggagacggagguugcagugagcugagcucacaacacugcacuucagccugggugacaaac	ggagacggaggttgcagtgagctgagctcacaacactgcacttcagcctgggtgacaaac	72	26	26	0	0	0	42	29	28	0	1	0	49	7	7	0	0	0	72	41
chr6112188423TC	6	112188423	T	C	-	AG	0	FYN	intronic	NA	16.542	0.102	0	503.954	231.809	1.10111	7.71338e-06	NA	NA	NA	NA	11.587	0.00660954	0.0227376	3.5158e-05	44.8554	49.3494	aucuaccuaccucagcuucccaaagugcugagauaauaggcaugagccacugcucccagc	gctgggagcagtggctcatgcctattatctcagcactttgggaagctgaggtaggtagat	70	22	0	22	0	0	73	32	0	30	0	2	62	12	0	12	0	0	90	38
chr7151940825TC	7	151940825	T	C	-	AG	0	KMT2C	intronic	NA	16.542	0.083	0	NA	NA	NA	NA	NA	NA	NA	NA	11.279	0.00918595	0.0268645	NA	NA	NA	uugcucuguugcccaggcuggaguuguggcacgaccucacucacugcagccucugccucc	ggaggcagaggctgcagtgagtgaggtcgtgccacaactccagcctgggcaacagagcaa	98	23	0	23	0	0	81	37	0	36	0	1	55	13	0	13	0	0	117	58
chr1269030369AG	12	69030369	A	G	+	AG	0	RAP1B	intronic	NA	16.541	0.071	0	200.939	116.671	0.753938	0.000521703	NA	NA	NA	NA	11.059	0.0103812	0.0285822	0.00149063	85.3177	138.017	ugggacucuaggcauguaccaccacacccagcuacuuuauaaauuuuuuguagaagugug	tgggactctaggcatgtaccaccacacccagctactttataaattttttgtagaagtgtg	56	28	28	0	0	0	30	22	21	0	1	0	63	14	14	0	0	0	46	28
chr140845413AG	1	40845413	A	G	+	AG	0	SMAP2	intronic	NA	16.541	0.094	0	612.625	178.7	1.71148	1.43832e-10	NA	NA	NA	NA	11.459	0.00926404	0.0269648	1.86927e-09	254.439	265.488	agcagagagaagguuucaccauguuguccaggcuggucuggaacuccugaccucaaguga	agcagagagaaggtttcaccatgttgtccaggctggtctggaactcctgacctcaagtga	122	17	17	0	0	0	75	26	25	0	1	0	135	11	11	0	0	0	124	28
chr16266869TC	16	266869	T	C	-	AG	0	LUC7L	intronic	NA	16.541	0.126	0	71.4892	40.4276	0.82365	0.000456503	NA	NA	NA	NA	11.88	0.0106782	0.0290064	0.0013238	23.6232	21.3218	aacauggggaaaccccgucucuacaaaaaaaugccagaguuagccaggcgugguggcaug	catgccaccacgcctggctaactctggcatttttttgtagagacggggtttccccatgtt	52	14	0	14	0	0	41	26	0	25	0	1	63	11	0	11	0	0	23	15
chr188631140AG	18	8631140	A	G	+	AG	0	RAB12	intronic	NA	16.541	0.095	0	85.4218	36.7366	1.21955	1.32754e-07	NA	NA	NA	NA	11.472	0.0104998	0.0287707	9.24728e-07	51.0822	72.1467	cucguggccucaggugacuugcccaccucagcuucacaaauugcugggauuacaggcaug	ctcgtggcctcaggtgacttgcccacctcagcttcacaaattgctgggattacaggcatg	36	11	11	0	0	0	52	21	19	0	2	0	46	16	16	0	0	0	33	11
chr265321371TC	2	65321371	T	C	-	AG	0	RAB1A	intronic	NA	16.541	0.125	0	218.281	108.865	0.981491	1.02659e-05	NA	NA	NA	NA	11.871	0.0100876	0.0281729	4.53259e-05	226.17	300.364	ccaggugcaguuguucaccccuguaaucccaguacuuugggaggcugaggcaggcagauc	gatctgcctgcctcagcctcccaaagtactgggattacaggggtgaacaactgcacctgg	112	23	0	23	0	0	85	29	0	25	0	4	79	5	0	5	0	0	63	22
chr3141269618AG	3	141269618	A	G	+	AG	0	RASA2	intronic	NA	16.541	0.079	0	199.358	101.61	0.963522	1.40695e-05	NA	NA	NA	NA	11.206	0.0122718	0.0312444	5.97963e-05	25.8679	28.3167	acagggaggcugaggcaggagaauggcguaaaaccgggaggcggagcuugcggggagccg	acagggaggctgaggcaggagaatggcgtaaaaccgggaggcggagcttgcggggagccg	84	24	24	0	0	0	67	19	18	0	1	0	81	21	21	0	0	0	56	20
chr730342659AG	7	30342659	A	G	+	AG	0	ZNRF2	intronic	NA	16.541	0.088	0	113.867	98.3816	0.210931	0.333016	NA	NA	NA	NA	11.374	0.0109372	0.029365	0.410764	47.3554	63.4009	cucaugccuguaauccuaacacuuugggaagcugaggcgaguggauagcuugaccccagg	ctcatgcctgtaatcctaacactttgggaagctgaggcgagtggatagcttgaccccagg	52	27	27	0	0	0	48	22	20	0	2	0	50	12	12	0	0	0	28	22
chr826163871AG	8	26163871	A	G	+	AG	0	PPP2R2A	intronic	NA	16.541	0.074	0	153.963	61.4554	1.29564	6.7749e-09	NA	NA	NA	NA	11.121	0.0100753	0.028161	6.29991e-08	38.7988	48.0158	auuagcugggcuugguggcgcuugccuguaaucccagcugcucagaaggcugaggcacga	attagctgggcttggtggcgcttgcctgtaatcccagctgctcagaaggctgaggcacga	44	32	32	0	0	0	34	22	21	0	1	0	40	16	16	0	0	0	39	26
chr1235374926TC	1	235374926	T	C	-	AG	0	ARID4B	intronic	NA	16.54	0.08	0	384.029	188.036	1.01028	7.60556e-06	NA	NA	NA	NA	11.228	0.0117082	0.0304221	3.47709e-05	72.6978	85.0981	augccacuguacuccagccugagugccagaaugagaccucaucucuuaaauuaagaaaua	tatttcttaatttaagagatgaggtctcattctggcactcaggctggagtacagtggcat	62	23	0	23	0	0	68	26	0	24	0	2	77	19	0	19	0	0	50	13
chr1235992382TC	1	235992382	T	C	-	AG	0	LYST	intronic	NA	16.54	0.071	0	1058.49	488.517	1.12551	1.19445e-05	NA	NA	NA	NA	11.068	0.00927687	0.0269913	5.18496e-05	147.757	148.452	ugugucucagccaccuaaguagccgggacuacaagugugcaucaccacacccagugaauu	aattcactgggtgtggtgatgcacacttgtagtcccggctacttaggtggctgagacaca	74	19	0	19	0	0	91	24	0	22	0	2	89	20	0	20	0	0	68	36
chr1541589630AG	15	41589630	A	G	+	AG	0	OIP5-AS1	ncRNA_intronic	NA	16.54	0.147	0	100.225	56.8667	0.818209	0.000161575	NA	NA	NA	NA	12.109	0.00844423	0.0257069	0.000526248	47.5658	55.751	gcacugcacuccagccugggcagcagaguaagacuuugucucaaagaaagaacaaaaaca	gcactgcactccagcctgggcagcagagtaagactttgtctcaaagaaagaacaaaaaca	50	16	16	0	0	0	48	25	24	0	1	0	65	7	7	0	0	0	40	31
chr1563843101AG	15	63843101	A	G	+	AG	0	USP3	intronic	NA	16.54	0.092	0	441.104	139.143	1.64351	1.30827e-11	NA	NA	NA	NA	11.425	0.0113378	0.02995	2.03275e-10	153.691	183.513	cuagucaggcgcgguggcucacaccuguaaucucagcacuuugggaggcugaggugggag	ctagtcaggcgcggtggctcacacctgtaatctcagcactttgggaggctgaggtgggag	105	27	27	0	0	0	151	55	54	0	1	0	120	17	17	0	0	0	117	39
chr2115915269TC	21	15915269	T	C	-	AG	0	SAMSN1	intronic	NA	16.54	0.051	0	240.983	149.571	0.677183	0.00252536	NA	NA	NA	NA	10.571	0.0104141	0.0286305	0.00594185	195.877	196.139	uuauucuugaauuuugccuuuaccuuggaaacagagucuugcucugucacccaggcugga	tccagcctgggtgacagagcaagactctgtttccaaggtaaaggcaaaattcaagaataa	160	52	0	52	0	0	105	44	0	43	0	1	219	29	0	29	0	0	163	82
chrX123485865AG	X	123485865	A	G	+	AG	0	SH2D1A	intronic	NA	16.54	0.073	0	87.193	50.3366	0.799571	0.00136504	NA	NA	NA	NA	11.107	0.00868828	0.026151	0.00345355	NA	NA	ugacacauacaaaaaucaaacuuuuuaguagucaaauacgucacucguuuucuuuguguu	tgacacatacaaaaatcaaactttttagtagtcaaatacgtcactcgttttctttgtgtt	62	32	32	0	0	0	52	32	30	0	2	0	41	15	15	0	0	0	40	28
chr1210010332TC	12	10010332	T	C	-	AG	0	CLEC2B	intronic	NA	16.539	0.081	0	602.174	74.3157	2.88364	7.17136e-24	NA	NA	NA	NA	11.243	0.0066265	0.0227574	6.54155e-22	73.1985	101.407	uaauagauauacaacuuucauagugaccauaaucuuuuacaucaaaaaccuguguccagu	actggacacaggtttttgatgtaaaagattatggtcactatgaaagttgtatatctatta	77	14	0	14	0	0	143	38	0	36	0	2	162	18	0	18	0	0	364	149
chr1435495675AG	14	35495675	A	G	+	AG	0	SRP54	intronic	NA	16.539	0.151	0	160.917	60.4595	1.36659	6.81714e-09	NA	NA	NA	NA	12.148	0.00822888	0.0253357	6.33479e-08	63.7053	71.644	cccaggcugaucuugaacuccugggcucaaguaaucagccuaccuucgccaccugaagug	cccaggctgatcttgaactcctgggctcaagtaatcagcctaccttcgccacctgaagtg	72	23	23	0	0	0	62	44	39	0	5	0	51	6	6	0	0	0	28	25
chr1464967717TC	14	64967717	T	C	-	AG	0	ZBTB25	intronic	NA	16.539	0.143	0	596.262	41.4143	3.76176	1.58173e-30	NA	NA	NA	NA	12.067	0.00682157	0.0231023	2.52493e-28	14.9084	15.6639	acccaggcuggagugcagugguguaauuucagcucacugcagccuccgccuccugcauuc	gaatgcaggaggcggaggctgcagtgagctgaaattacaccactgcactccagcctgggt	40	23	0	23	0	0	148	80	0	77	0	3	28	12	0	12	0	0	187	118
chr2048559799AG	20	48559799	A	G	+	AG	0	RNF114	intronic	NA	16.539	0.115	0	111.87	70.8233	0.660407	0.00234864	NA	NA	NA	NA	11.755	0.01247	0.0315336	0.00557363	123.279	121.471	augccuauauccuaucauuuggagaggccaaggcaagaggaucacugaccccaggaguuc	atgcctatatcctatcatttggagaggccaaggcaagaggatcactgaccccaggagttc	80	15	15	0	0	0	71	25	23	0	2	0	79	12	12	0	0	0	35	13
chr2175444708TC	2	175444708	T	C	-	AG	0	WIPF1	intronic	NA	16.539	0.056	0	591.274	414.337	0.512628	0.0337823	NA	NA	NA	NA	10.728	0.0126338	0.0317219	0.057493	340.363	340.09	ccacugcacuccagccugggcaacagagcaagacucugucucaaaaaaaaaaaaggaacu	agttccttttttttttttgagacagagtcttgctctgttgcccaggctggagtgcagtgg	56	37	0	37	0	0	70	33	0	31	0	2	73	21	0	21	0	0	58	23
chr2191940732TC	2	191940732	T	C	-	AG	0	STAT4	intronic	NA	16.539	0.072	0	200.902	148.133	0.439981	0.0550666	NA	NA	NA	NA	11.088	0.0119681	0.0307758	0.088092	12.2096	15.2111	aaaaaaaaaaaaauuaaaaauuaguuggcuaugguggcacaugccuauaguccuagcucu	agagctaggactataggcatgtgccaccatagccaactaatttttaattttttttttttt	119	30	0	30	0	0	62	30	0	29	0	1	78	21	0	21	0	0	38	26
chr286674135AG	2	86674135	A	G	+	AG	0	KDM3A	intronic	NA	16.539	0.147	0	1958.93	130.006	3.84823	3.30523e-30	NA	NA	NA	NA	12.112	0.00587974	0.0214895	5.09423e-28	173.382	197.136	uguauuuuuuguagagacgaaguuuccccacguugccuuggcugguuuagaacuccugga	tgtattttttgtagagacgaagtttccccacgttgccttggctggtttagaactcctgga	55	22	22	0	0	0	196	62	58	0	4	0	40	6	6	0	0	0	323	134
chr333843061AG	3	33843061	A	G	+	AG	0	PDCD6IP	intronic	NA	16.539	0.074	0	199.541	176.645	0.175175	0.420242	NA	NA	NA	NA	11.123	0.00884298	0.0263824	0.499502	264.877	287.241	cucauaauuccagcugaggcagaaggaucacuagagcccacgaguuggagaccagccuga	ctcataattccagctgaggcagaaggatcactagagcccacgagttggagaccagcctga	75	19	19	0	0	0	68	26	24	0	2	0	82	23	23	0	0	0	50	36
chr1148008513AG	11	48008513	A	G	+	AG	0	PTPRJ	intronic	NA	16.538	0.108	0	444.977	266.389	0.740083	0.00182632	NA	NA	NA	NA	11.659	0.00889578	0.0264349	0.00445906	351.736	336.987	uuggcugggcagggugacucauuccuuuaaucucagcacuuuggaaggcagaggugggag	ttggctgggcagggtgactcattcctttaatctcagcactttggaaggcagaggtgggag	62	28	28	0	0	0	56	36	34	0	2	0	39	15	15	0	0	0	63	44
chr1185760997TC	11	85760997	T	C	-	AG	0	PICALM	intronic	NA	16.538	0.085	0	485.274	284.648	0.76427	0.000963166	NA	NA	NA	NA	11.324	0.0108072	0.0291695	0.00254937	685.195	590.752	ucaggugauccacccacguugaccuccuaaagugcugggaucacaggcgugagccaccuc	gaggtggctcacgcctgtgatcccagcactttaggaggtcaacgtgggtggatcacctga	111	24	0	24	0	0	101	24	0	23	0	1	142	16	0	16	0	0	76	30
chr1185766138TC	11	85766138	T	C	-	AG	0	PICALM	intronic	NA	16.538	0.065	0	485.274	284.648	0.76427	0.000963166	NA	NA	NA	NA	10.938	0.0144665	0.0341438	0.00254937	685.195	590.752	acuacugaccucaggugauccacccaucucagccucccacaguguugagauuacaggcau	atgcctgtaatctcaacactgtgggaggctgagatgggtggatcacctgaggtcagtagt	121	34	0	34	0	0	103	26	0	25	0	1	141	15	0	15	0	0	73	27
chr1262714075AG	12	62714075	A	G	+	AG	0	USP15	intronic	NA	16.538	0.053	0	535.014	314.425	0.738191	0.00178508	NA	NA	NA	NA	10.648	0.0202475	0.0410541	0.00436791	165.047	199.387	cucaugagauacgguuguuuguguguagcacuucccccuucgcacucucuccugcuccuc	ctcatgagatacggttgtttgtgtgtagcacttcccccttcgcactctctcctgctcctc	224	42	42	0	0	0	143	23	21	0	2	0	223	15	15	0	0	0	148	41
chr1320654865AG	13	20654865	A	G	+	AG	0	ZMYM2	intronic	NA	16.538	0.092	0	850.111	214.536	1.97115	1.00648e-14	NA	NA	NA	NA	11.427	0.0108296	0.0292023	2.7549e-13	138.831	169.876	cccaggcuggucuugaacuccugagcucaagcugucugcuuggcuuggccucccaaagug	cccaggctggtcttgaactcctgagctcaagctgtctgcttggcttggcctcccaaagtg	68	23	23	0	0	0	110	47	46	0	1	0	41	12	12	0	0	0	107	44
chr1560871358TC	15	60871358	T	C	-	AG	0	RORA	intronic	NA	16.538	0.129	0	623.958	363.506	0.776778	0.00748581	NA	NA	NA	NA	11.915	0.0127766	0.0318138	0.0154617	8.05276	12.0707	agcauugguggguaaaacugcuggcaccuuagcaggaagcaggacgguaaugccaagcug	cagcttggcattaccgtcctgcttcctgctaaggtgccagcagttttacccaccaatgct	74	21	0	21	0	0	64	15	0	14	0	1	48	8	0	8	0	0	49	11
chr285220285AG	2	85220285	A	G	+	AG	0	KCMF1	intronic	NA	16.538	0.143	0	149.098	56.6454	1.34889	4.30896e-09	NA	NA	NA	NA	12.066	0.01013	0.028245	4.14359e-08	65.7849	78.5819	gccaugauugugccacugcacuccagcccaggcaauagagugagacccugugucagaaaa	gccatgattgtgccactgcactccagcccaggcaatagagtgagaccctgtgtcagaaaa	37	25	25	0	0	0	36	21	20	0	1	0	28	7	7	0	0	0	51	23
chr349398463TC	3	49398463	T	C	-	AG	0	RHOA	intronic	NA	16.538	0.097	0	638.3	329.014	0.896564	0.000426118	NA	0.089	NA	NA	11.509	0.00813024	0.0251566	0.00124647	703.371	757.824	cacugugucgccaggcuggagugcuguggcacgaucuuggcucaacugcaaccuccgccu	aggcggaggttgcagttgagccaagatcgtgccacagcactccagcctggcgacacagtg	30	23	0	23	0	0	40	29	0	28	0	1	124	16	0	16	0	0	188	123
chr1022891200TC	10	22891200	T	C	-	AG	0	PIP4K2A	intronic	NA	16.537	0.067	0	226.709	209.262	0.117547	0.582361	NA	NA	NA	NA	10.971	0.0137924	0.0332972	0.65248	114.909	115.672	gccacuucagcccccugaguaccugggacuacagguaugugccacuaugcccagcuaagu	acttagctgggcatagtggcacatacctgtagtcccaggtactcagggggctgaagtggc	103	18	0	18	0	0	88	24	0	23	0	1	132	15	0	15	0	0	51	20
chr1093713272AG	10	93713272	A	G	+	AG	0	BTAF1	intronic	NA	16.537	0.094	0	808.804	280.048	1.50973	7.24768e-10	NA	NA	NA	NA	11.466	0.00878702	0.0262575	8.19427e-09	165.589	173.625	cucauaauguagcauaaaaaaaguuaagaagcauauguguaucuguugggaguuggaaua	ctcataatgtagcataaaaaaagttaagaagcatatgtgtatctgttgggagttggaata	120	23	23	0	0	0	126	24	22	0	2	0	79	12	12	0	0	0	134	85
chr2034313498TC	20	34313498	T	C	-	AG	0	RBM39	intronic	NA	16.537	0.067	0	583.621	316.947	0.852463	0.000441371	NA	NA	NA	NA	10.967	0.0122493	0.0311976	0.00128632	220.823	218.256	acugaacauguuugagaauuauuuuaggccaggcguaguggcucacaccuguuaucccac	gtgggataacaggtgtgagccactacgcctggcctaaaataattctcaaacatgttcagt	263	20	0	20	0	0	247	19	0	17	0	2	236	18	0	18	0	0	120	44
chr1740470043TC	17	40470043	T	C	-	AG	0	STAT3	intronic	NA	16.536	0.09	0	486.006	248.922	0.920705	0.000182596	NA	NA	NA	NA	11.397	0.0127699	0.031812	0.000586451	279.779	359.411	guuuugaccugggaguaggagguugcgguaaccgagauugugccacugcacuugagccug	caggctcaagtgcagtggcacaatctcggttaccgcaacctcctactcccaggtcaaaac	118	24	0	24	0	0	71	22	0	21	0	1	118	16	0	16	0	0	74	28
chr7139823634TC	7	139823634	T	C	-	AG	0	KDM7A	intronic	NA	16.536	0.08	0	NA	NA	NA	NA	NA	NA	NA	NA	11.231	0.00920811	0.0268855	NA	NA	NA	cuccugaccucgugauccgcccaccaaaguacugggauuacaggcgugagccuccacgcc	ggcgtggaggctcacgcctgtaatcccagtactttggtgggcggatcacgaggtcaggag	95	15	0	15	0	0	127	50	0	48	0	2	74	17	0	17	0	0	114	67
chr871487722TC	8	71487722	T	C	-	AG	0	TRAM1	intronic	NA	16.536	0.072	0	305.934	276.075	0.157446	0.503496	NA	NA	NA	NA	11.07	0.0113624	0.0299832	0.579816	292.073	298.605	guccccgggaguucaagacugcauugagccaugaucgugccacuacacagccuuggugac	gtcaccaaggctgtgtagtggcacgatcatggctcaatgcagtcttgaactcccggggac	199	13	0	13	0	0	151	25	0	24	0	1	262	17	0	17	0	0	153	60
chr9123672713TC	9	123672713	T	C	-	AG	0	TRAF1	intronic	NA	16.536	0.074	0	637.41	192.094	1.66419	2.16826e-09	NA	NA	NA	NA	11.113	0.0135149	0.0329011	2.22279e-08	42.2418	42.766	uggugccacugaacuccaguccaggcaacaaagcaagacccucucaaaaaacaauuuuuu	aaaaaattgttttttgagagggtcttgctttgttgcctggactggagttcagtggcacca	75	10	0	10	0	0	101	43	0	42	0	1	76	22	0	21	1	0	151	93
chr9132675833TC	9	132675833	T	C	-	AG	0	FNBP1	intronic	NA	16.536	0.095	0	739.718	250.357	1.49872	4.22407e-08	NA	NA	NA	NA	11.485	0.0123625	0.0313841	3.30073e-07	218.794	201.771	uggccaggcuaaucucgagcuccugaccucaggugauccgcccaccucagccccccacag	ctgtggggggctgaggtgggcggatcacctgaggtcaggagctcgagattagcctggcca	122	31	0	31	0	0	85	28	0	27	0	1	104	12	0	12	0	0	141	26
chr1148015588AG	11	48015588	A	G	+	AG	0	PTPRJ	intronic	NA	16.535	0.095	0	444.977	266.389	0.740083	0.00182632	NA	NA	NA	NA	11.472	0.0118036	0.0305385	0.00445906	351.736	336.987	caggccgccacacccggcuaguuuuuuguauuuuaguagagacgggguuucaccauguuu	caggccgccacacccggctagttttttgtattttagtagagacggggtttcaccatgttt	62	28	28	0	0	0	49	28	27	0	1	0	36	11	11	0	0	0	68	46
chr1226255191AG	1	226255191	A	G	+	AG	0	H3F3AP4	ncRNA_intronic	NA	16.535	0.085	0	62.4438	36.2437	0.736351	0.00242164	NA	NA	NA	NA	11.312	0.0124913	0.0315664	0.00572897	41.6012	43.0971	gggcgccgugacucacaucuguaaucccaacacuuugggaggcugagguggguagaucac	gggcgccgtgactcacatctgtaatcccaacactttgggaggctgaggtgggtagatcac	24	24	24	0	0	0	22	22	21	0	1	0	16	16	16	0	0	0	38	38
chr1593432438AG	15	93432438	A	G	+	AG	0	LOC100507217	ncRNA_intronic	NA	16.535	0.075	0	433.573	76.8542	2.40497	6.8858e-20	NA	NA	NA	NA	11.132	0.0106982	0.0290263	3.89848e-18	93.5419	103.041	uuugccaggcgcgguggcucacgccuguaaucuuagcacucugggaggccgaggcaggug	tttgccaggcgcggtggctcacgcctgtaatcttagcactctgggaggccgaggcaggtg	114	26	26	0	0	0	221	52	49	0	3	0	118	9	9	0	0	0	228	78
chr261147395AG	2	61147395	A	G	+	AG	0	REL	intronic	NA	16.535	0.06	0	432.946	100.221	2.04951	1.38506e-16	NA	NA	NA	NA	10.817	0.0127259	0.0317819	5.08831e-15	36.5175	38.3978	ucucucugucacccaggcuggagugcaguagggcaaucucaacucacugcaaccucugcc	tctctctgtcacccaggctggagtgcagtagggcaatctcaactcactgcaacctctgcc	40	18	18	0	0	0	98	36	35	0	1	0	65	20	20	0	0	0	80	45
chr6163902964AG	6	163902964	A	G	+	AG	0	QKI	intronic	NA	16.535	0.058	0	821.284	318.288	1.35793	2.09167e-08	NA	NA	0.011	rs151096695	10.766	0.0132757	0.0325287	1.73882e-07	469.311	509.351	uaggcugggcacaguggcucacaccuguaaucucagcacuuugggaggcugaggcaggag	taggctgggcacagtggctcacacctgtaatctcagcactttgggaggctgaggcaggag	128	30	30	0	0	0	91	33	31	0	2	0	113	21	21	0	0	0	117	45
chr2128091592TC	2	128091592	T	C	-	AG	0	MAP3K2	intronic	NA	16.534	0.08	0	914.197	243.312	1.83161	2.32707e-10	NA	NA	NA	NA	11.222	0.00958632	0.0274362	2.94097e-09	233.815	336.297	cucacugcaaccuuugccucccaggacucaagcgaucuucccacgucagccuccugagua	tactcaggaggctgacgtgggaagatcgcttgagtcctgggaggcaaaggttgcagtgag	53	22	0	22	0	0	100	42	0	39	0	3	86	14	0	14	0	0	168	103
chr3197592094AG	3	197592094	A	G	+	AG	0	LRCH3	intronic	NA	16.534	0.09	0	128.962	60.6411	1.06148	9.22525e-06	NA	NA	NA	NA	11.408	0.016511	0.0367608	4.13026e-05	16.355	16.0441	gccuaggcuggucucaacuccugcucucaaguaauccucgcaccucagccucccaaagua	gcctaggctggtctcaactcctgctctcaagtaatcctcgcacctcagcctcccaaagta	49	22	22	0	0	0	41	29	28	0	1	0	36	15	15	0	0	0	27	20
chr7106813272AG	7	106813272	A	G	+	AG	0	HBP1	intronic	NA	16.534	0.075	0	305.991	100.368	1.53526	1.60878e-09	NA	NA	NA	NA	11.139	0.013126	0.0322575	1.69726e-08	105.423	133.872	gcccugguuggucuugaacuccuggcucaagcgaucuuccugucuuggucucccaaagug	gccctggttggtcttgaactcctggctcaagcgatcttcctgtcttggtctcccaaagtg	19	15	15	0	0	0	43	27	26	0	1	0	39	16	16	0	0	0	44	29
chr826166651AG	8	26166651	A	G	+	AG	0	PPP2R2A	intronic	NA	16.534	0.07	0	153.963	61.4554	1.29564	6.7749e-09	NA	NA	NA	NA	11.04	0.0176577	0.03813	6.29991e-08	38.7988	48.0158	ucaccuuggccucccaaagugcugggauuacaggagugagccaccaugcgcagccuauau	tcaccttggcctcccaaagtgctgggattacaggagtgagccaccatgcgcagcctatat	31	19	19	0	0	0	27	15	14	0	1	0	47	23	23	0	0	0	39	26
chr10103549468TC	10	103549468	T	C	-	AG	0	MGEA5	intronic	NA	16.533	0.066	0	1506.44	381.444	1.95435	1.82063e-12	NA	NA	NA	NA	10.962	0.0196155	0.0403466	3.43844e-11	228.622	262.606	ucggccucccauacugcuaggauuacaagcacgagccacugugccuggccaguauaugca	tgcatatactggccaggcacagtggctcgtgcttgtaatcctagcagtatgggaggccga	143	16	0	16	0	0	169	37	0	36	0	1	97	22	0	22	0	0	159	22
chr1276464125TC	12	76464125	T	C	-	AG	0	NAP1L1	intronic	NA	16.533	0.075	0	580.856	282.177	1.0339	7.65434e-06	NA	NA	NA	NA	11.128	0.0145545	0.0342614	3.497e-05	325.123	380.124	aggauuuuggaaggcggacgugggaggaucaccugaggccaggaguuugagaccagccca	tgggctggtctcaaactcctggcctcaggtgatcctcccacgtccgccttccaaaatcct	147	36	0	36	0	0	110	32	0	31	0	1	103	7	0	7	0	0	141	40
chr6128081758TC	6	128081758	T	C	-	AG	0	THEMIS	intronic	NA	16.533	0.067	0	629.323	97.8624	2.66036	2.33807e-24	NA	NA	NA	NA	10.977	0.017191	0.0375552	2.20783e-22	NA	NA	ccuggcuaguuuuuaauuuuuuguagagauagaguauugcuauguuucccuggcuguucu	agaacagccagggaaacatagcaatactctatctctacaaaaaattaaaaactagccagg	50	22	0	22	0	0	139	38	0	37	0	1	50	21	0	21	0	0	109	51
chr7158563637TC	7	158563637	T	C	-	AG	0	ESYT2	intronic	NA	16.533	0.077	0	636.439	210.109	1.59893	8.09974e-12	NA	NA	NA	NA	11.17	0.0109321	0.0293564	1.32582e-10	156.541	214.346	agaucucacucuguuucucaggcuggugucaacccccugggcucaagggaucuuccugcc	ggcaggaagatcccttgagcccagggggttgacaccagcctgagaaacagagtgagatct	60	25	0	25	0	0	95	59	0	56	0	3	45	11	0	11	0	0	88	58
chrX77373968AG	X	77373968	A	G	+	AG	0	PGK1	intronic	NA	16.533	0.118	0	2371.51	238.253	3.29176	7.95026e-30	NA	NA	NA	NA	11.795	0.00826345	0.0253797	1.15875e-27	762.94	995.081	ggugguaugcaccuguggucccaguuaccagagaggcugaggugggaggaucacuugagc	ggtggtatgcacctgtggtcccagttaccagagaggctgaggtgggaggatcacttgagc	257	29	29	0	0	0	826	321	313	0	8	0	303	8	8	0	0	0	794	545
chr10103573920TC	10	103573920	T	C	-	AG	0	MGEA5	intronic	NA	16.532	0.088	0	1506.44	381.444	1.95435	1.82063e-12	NA	NA	NA	NA	11.366	0.0138075	0.0333073	3.43844e-11	228.622	262.606	ccauaccuggcuaauuuuuguauuuuuaguagagacaugguuucaccauguuggccaggc	gcctggccaacatggtgaaaccatgtctctactaaaaatacaaaaattagccaggtatgg	39	8	0	8	0	0	64	22	0	21	0	1	55	12	0	12	0	0	127	56
chr489527520AG	4	89527520	A	G	+	AG	0	HERC3	intronic	NA	16.532	0.075	0	689.377	124.237	2.46652	1.1024e-20	NA	NA	NA	NA	11.138	0.0163176	0.0365264	6.79835e-19	76.6964	72.2566	cucccagguucaggcaauuuucaugccucagccaccugacuagcugggauuacagacaug	ctcccaggttcaggcaattttcatgcctcagccacctgactagctgggattacagacatg	78	29	29	0	0	0	117	28	26	0	2	0	61	9	9	0	0	0	144	54
chr5158617529TC	5	158617529	T	C	-	AG	0	RNF145	intronic	NA	16.532	0.094	0	470.343	97.1102	2.21477	1.62497e-18	NA	NA	NA	NA	11.457	0.0122475	0.0311976	7.75419e-17	112.277	110.149	gccuagcuaauuaaaaaaauauuuuuuuguagagauggguuucuugcuguguugcccaga	tctgggcaacacagcaagaaacccatctctacaaaaaaatatttttttaattagctaggc	60	28	0	28	0	0	104	36	0	34	0	2	57	9	0	9	0	0	109	65
chr7104701118AG	7	104701118	A	G	+	AG	0	KMT2E	intronic	NA	16.532	0.06	0	NA	NA	NA	NA	NA	NA	NA	NA	10.815	0.013274	0.0325287	NA	NA	NA	cccaagcuacuccugaacuccaggcuucaagugacccuccugucucagacucccaaagug	cccaagctactcctgaactccaggcttcaagtgaccctcctgtctcagactcccaaagtg	142	23	23	0	0	0	198	49	48	0	1	0	133	22	22	0	0	0	211	73
chr112261076AG	1	12261076	A	G	+	AG	0	TNFRSF1B	intronic	NA	16.531	0.061	0	895.718	142.385	2.5951	5.00464e-10	NA	NA	NA	NA	10.838	0.0143801	0.0340384	5.85578e-09	456.806	513.764	cgccugguaucccagcacuuugggaggccaggguaggaggauggcuugagcccaggagua	cgcctggtatcccagcactttgggaggccagggtaggaggatggcttgagcccaggagta	93	28	28	0	0	0	156	28	27	0	1	0	77	20	20	0	0	0	371	175
chr1276473088TC	12	76473088	T	C	-	AG	0	NAP1L1	intronic	NA	16.531	0.059	0	580.856	282.177	1.0339	7.65434e-06	NA	NA	NA	NA	10.794	0.0162587	0.0364661	3.497e-05	325.123	380.124	gcccaggcuggccuugaacuccuggccucaagcgauccuccugccccagccuuccaaagu	actttggaaggctggggcaggaggatcgcttgaggccaggagttcaaggccagcctgggc	70	24	0	24	0	0	110	48	0	46	0	2	65	16	0	16	0	0	105	36
chr1544801500AG	15	44801500	A	G	+	AG	0	CTDSPL2	intronic	NA	16.531	0.091	0	273.473	85.8529	1.64156	7.58351e-13	NA	NA	NA	NA	11.424	0.0166366	0.0369301	1.53144e-11	49.8347	58.4968	cucagugcaaccuccaccuucgcuguuccagugauucuccugcuucagccuuucaaguag	ctcagtgcaacctccaccttcgctgttccagtgattctcctgcttcagcctttcaagtag	40	21	21	0	0	0	48	23	21	0	2	0	43	15	15	0	0	0	56	33
chr2101915519TC	2	101915519	T	C	-	AG	0	RNF149	intronic	NA	16.531	0.104	0	269.426	93.7947	1.50117	3.43883e-10	NA	NA	NA	NA	11.607	0.0137356	0.0332515	4.18813e-09	106.789	155.419	aacucuggguucgagcaauucuucugccucagccuccagaguagcugggauuacaggcau	atgcctgtaatcccagctactctggaggctgaggcagaagaattgctcgaacccagagtt	74	28	0	28	0	0	65	36	0	34	0	2	40	9	0	9	0	0	65	35
chr5158617431TC	5	158617431	T	C	-	AG	0	RNF145	intronic	NA	16.531	0.113	0	470.343	97.1102	2.21477	1.62497e-18	NA	NA	NA	NA	11.732	0.0126953	0.0317641	7.75419e-17	112.277	110.149	ucagccucccaaagcuuugggauuacagguaugagucacugugccuggccccagguauuu	aaatacctggggccaggcacagtgactcatacctgtaatcccaaagctttgggaggctga	51	20	0	20	0	0	111	44	0	43	0	1	62	15	0	15	0	0	123	78
chr7151923442TC	7	151923442	T	C	-	AG	0	KMT2C	intronic	NA	16.531	0.076	0	NA	NA	NA	NA	NA	NA	NA	NA	11.165	0.0206	0.0414476	NA	NA	NA	gguggcucauuccuguaguccuaguuacucaggaggcugagccaggagaauuauuugaac	gttcaaataattctcctggctcagcctcctgagtaactaggactacaggaatgagccacc	27	24	0	24	0	0	25	21	0	19	0	2	16	12	0	12	0	0	26	26
chr1069815778TC	10	69815778	T	C	-	AG	0	HERC4	intronic	NA	16.53	0.086	0	215.656	110.994	0.957042	8.8308e-06	NA	NA	NA	NA	11.339	0.0210316	0.0419707	3.97142e-05	72.2635	81.541	aaagggccaggcgugguggcuuacgcuuguaaucccagcacuuugggagacugaggccag	ctggcctcagtctcccaaagtgctgggattacaagcgtaagccaccacgcctggcccttt	81	28	0	28	0	0	82	29	0	28	0	1	56	12	0	12	0	0	50	22
chr4154621069AG	4	154621069	A	G	+	AG	0	TLR2	intronic	NA	16.53	0.063	0	360.979	90.6301	1.97886	3.60346e-17	NA	NA	NA	NA	10.88	0.0197354	0.0404502	1.43379e-15	381.326	522.726	auuguguuagauuguuuugcauugcuauaagggaauaccugaagcuggguaauuuauaaa	attgtgttagattgttttgcattgctataagggaatacctgaagctgggtaatttataaa	34	14	14	0	0	0	82	67	64	0	3	0	35	15	15	0	0	0	54	44
chr7104701145AG	7	104701145	A	G	+	AG	0	KMT2E	intronic	NA	16.53	0.056	0	NA	NA	NA	NA	NA	NA	NA	NA	10.711	0.0148291	0.034653	NA	NA	NA	caagugacccuccugucucagacucccaaaguguugagaucauaggcaugagccaccaca	caagtgaccctcctgtctcagactcccaaagtgttgagatcataggcatgagccaccaca	143	24	24	0	0	0	197	48	45	0	3	0	127	19	19	0	0	0	204	66
chr2101914691TC	2	101914691	T	C	-	AG	0	RNF149	intronic	NA	16.529	0.093	0	269.426	93.7947	1.50117	3.43883e-10	NA	NA	NA	NA	11.44	0.0173632	0.0377818	4.18813e-09	106.789	155.419	aaguagagauaggguuuugccaugauggccaagcuggucucaaacuccugauccauccgc	gcggatggatcaggagtttgagaccagcttggccatcatggcaaaaccctatctctactt	69	23	0	23	0	0	51	22	0	21	0	1	39	8	0	8	0	0	64	34
chr205535948TC	20	5535948	T	C	-	AG	0	GPCPD1	intronic	NA	16.528	0.064	0	1108.9	159.869	2.71499	2.39165e-18	NA	NA	NA	NA	10.898	0.0222526	0.0433406	1.09827e-16	503.541	625.785	uugcugaccucaggugaucugccugccuuuaccucccaaagugcugggauuacagguggc	gccacctgtaatcccagcactttgggaggtaaaggcaggcagatcacctgaggtcagcaa	73	26	0	26	0	0	230	32	0	30	0	2	102	21	0	21	0	0	297	32
chr1226051358TC	1	226051358	T	C	-	AG	0	TMEM63A	intronic	NA	16.527	0.082	0	527.379	150.796	1.87525	2.2067e-10	NA	NA	NA	NA	11.272	0.0227673	0.043811	2.7994e-09	42.6199	55.7207	cggcucagccucccgaagugcugggauuacaggcaugagccaccgcaccuggccuugcug	cagcaaggccaggtgcggtggctcatgcctgtaatcccagcacttcgggaggctgagccg	135	24	0	24	0	0	119	29	0	28	0	1	65	10	0	10	0	0	97	20
chr1464975878AG	14	64975878	A	G	+	AG	0	ZBTB1	intronic	NA	16.527	0.075	0	620.547	170.811	1.84891	2.94693e-14	NA	NA	NA	NA	11.134	0.0190936	0.0397462	7.48398e-13	134.941	132.712	aggccuaggcaggcggauuguuugaucucaggaguuugagaccagccuggccaacauggc	aggcctaggcaggcggattgtttgatctcaggagtttgagaccagcctggccaacatggc	59	21	21	0	0	0	113	63	62	0	1	0	61	14	14	0	0	0	137	87
chr1544800584AG	15	44800584	A	G	+	AG	0	CTDSPL2	intronic	NA	16.527	0.078	0	273.473	85.8529	1.64156	7.58351e-13	NA	NA	NA	NA	11.197	0.0229943	0.0440209	1.53144e-11	49.8347	58.4968	cauuuuaggauuauagacauugagccaccacaccuggcugcaucucauucuuuauguucc	cattttaggattatagacattgagccaccacacctggctgcatctcattctttatgttcc	42	23	23	0	0	0	50	23	22	0	1	0	36	8	8	0	0	0	44	22
chr265319298TC	2	65319298	T	C	-	AG	0	RAB1A	intronic	NA	16.527	0.058	0	218.281	108.865	0.981491	1.02659e-05	NA	NA	NA	NA	10.77	0.0226578	0.0437098	4.53259e-05	226.17	300.364	gggcucaagcgauucugccucagccucucgaguagcugggaccacaggcgcacgccagca	tgctggcgtgcgcctgtggtcccagctactcgagaggctgaggcagaatcgcttgagccc	130	38	0	38	0	0	97	40	0	38	0	2	83	9	0	9	0	0	85	45
chr687932820AG	6	87932820	A	G	+	AG	0	ZNF292	intronic	NA	16.527	0.1	0	1214.23	261.727	2.16865	2.24624e-13	NA	NA	NA	NA	11.55	0.0216233	0.0426777	4.92959e-12	84.6742	97.5016	uguuuguuuguuuguuuguuuuuugagaaagggucucucacuccaucacucaggcuggag	tgtttgtttgtttgtttgttttttgagaaagggtctctcactccatcactcaggctggag	46	26	26	0	0	0	130	32	30	0	2	0	42	7	7	0	0	0	95	37
chr1320654892AG	13	20654892	A	G	+	AG	0	ZMYM2	intronic	NA	16.525	0.064	0	850.111	214.536	1.97115	1.00648e-14	NA	NA	NA	NA	10.904	0.0260503	0.0473147	2.7549e-13	138.831	169.876	caagcugucugcuuggcuuggccucccaaagugcugagauuauaggugugagccaccacu	caagctgtctgcttggcttggcctcccaaagtgctgagattataggtgtgagccaccact	66	21	21	0	0	0	115	52	51	0	1	0	40	11	11	0	0	0	97	34
chr1725627841AG	17	25627841	A	G	+	AG	0	WSB1	intronic	NA	16.522	0.062	0	1154.36	147.065	2.97264	1.28883e-30	NA	NA	NA	NA	10.854	0.0246868	0.0458715	2.08216e-28	185.634	260.757	uucaaacaguucuuaugcuucagccuuccaagaagcugggauuacagacacacuccagca	ttcaaacagttcttatgcttcagccttccaagaagctgggattacagacacactccagca	93	15	15	0	0	0	267	33	31	0	2	0	101	21	21	0	0	0	213	62
chr7104708339AG	7	104708339	A	G	+	AG	0	KMT2E	intronic	NA	16.52	0.112	0	NA	NA	NA	NA	NA	NA	NA	NA	11.714	0.0281737	0.049309	NA	NA	NA	uugggaggcugaggugggaggauagccugagccugugaguucgaggcugcagugaggcau	ttgggaggctgaggtgggaggatagcctgagcctgtgagttcgaggctgcagtgaggcat	127	22	22	0	0	0	131	30	29	0	1	0	116	5	5	0	0	0	136	69
chr838830477AG	8	38830477	A	G	+	AG	0	PLEKHA2	UTR3	NA	6.067	0.402	0.005	481.512	192.362	1.26793	6.27136e-07	NA	NA	NA	NA	12.737	6.31446e-07	0.00266342	3.70421e-06	114.57	119.455	uccauuauucuuuaauuuuuauuuuuagaaacaguguuucacucugucacccaggcugga	tccattattctttaatttttatttttagaaacagtgtttcactctgtcacccaggctgga	57	53	53	0	0	0	35	32	25	0	7	0	46	43	43	0	0	0	60	50
chr676351512AG	6	76351512	A	G	+	AG	0	SENP6	intronic	NA	6.048	0.217	0	152.905	168.57	-0.136173	0.526226	NA	NA	NA	NA	12.671	0.000247838	0.00452387	0.601344	79.8323	83.9967	caggaguuccagacuagccuuggcaacauaggaaggcccugucucuacaaaaaaauaaaa	caggagttccagactagccttggcaacataggaaggccctgtctctacaaaaaaataaaa	77	45	45	0	0	0	56	29	29	0	0	0	60	43	43	0	0	0	34	24
chr11108176269AG	11	108176269	A	G	+	AG	0	ATM	intronic	NA	6.01	0.38	0	1388.59	1278.67	0.120064	0.646531	NA	NA	NA	NA	13.476	0.000272975	0.00470293	0.709845	193.037	179.975	gaggcuccugaggcucacuagccaagauuacaccacugcauuccagacugaacgacacag	gaggctcctgaggctcactagccaagattacaccactgcattccagactgaacgacacag	146	43	43	0	0	0	77	23	23	0	0	0	174	25	25	0	0	0	45	9
chr1737920605TC	17	37920605	T	C	-	AG	0	IKZF3	UTR3	NA	5.978	0.142	0	242.261	353.441	-0.536338	0.0216145	NA	NA	NA	NA	12.057	0.000402577	0.00545918	0.0390027	3.67849	4.14208	aggugauccucccaccucagccucuugaguacugggacaacaagugcacaccaccauguc	gacatggtggtgtgcacttgttgtcccagtactcaagaggctgaggtgggaggatcacct	108	107	1	106	0	0	32	32	0	32	0	0	72	72	0	72	0	0	18	18
chr630460794AG	6	30460794	A	G	+	AG	0	HLA-E	UTR3	NA	5.91	0.061	0.001	2716.72	1366.37	0.982279	0.000492024	NA	NA	NA	NA	9.804	7.31544e-06	0.00266342	0.00141548	2073.94	2408.91	uuuucuauuaaaaauaagaaccugggcagagugcggcagcucaugccuguaaucccagca	ttttctattaaaaataagaacctgggcagagtgcggcagctcatgcctgtaatcccagca	470	459	458	0	1	0	562	509	507	0	2	0	622	598	597	1	0	0	411	315
chr630460869AG	6	30460869	A	G	+	AG	0	HLA-E	UTR3	NA	5.89	0.081	0.001	2716.72	1366.37	0.982279	0.000492024	NA	NA	NA	NA	10.285	7.44779e-08	0.00266342	0.00141548	2073.94	2408.91	gagggcagaucacgaggucaggagaucgaaaccauccuggcuaacacggugaaaccccgu	gagggcagatcacgaggtcaggagatcgaaaccatcctggctaacacggtgaaaccccgt	403	399	399	0	0	0	425	376	362	0	14	0	463	456	456	0	0	0	294	214
chr3195797802TC	3	195797802	T	C	-	AG	0	TFRC	intronic	NA	5.86	0.492	0	299.961	205.388	0.451648	0.142124	NA	NA	NA	NA	13.849	0.000190446	0.00394446	0.199137	318.649	438.323	uuuucuauuuuuguuuugagacagggugucacucuguugcccuagcuggagugcaguggc	gccactgcactccagctagggcaacagagtgacaccctgtctcaaaacaaaaatagaaaa	42	10	0	10	0	0	47	29	0	29	0	0	113	17	0	17	0	0	49	43
chr9117105576TC	9	117105576	T	C	-	AG	0	AKNA	intronic	NA	5.84	0.443	0	457.941	367.555	0.323311	0.169074	NA	NA	NA	NA	13.698	0.000285164	0.00478835	0.231008	86.9323	86.3751	aguucugccacugacuugcugugugaccuuaggccaguuccuugacuucucuguaccuca	tgaggtacagagaagtcaaggaactggcctaaggtcacacagcaagtcagtggcagaact	166	29	0	29	0	0	83	13	0	13	0	0	77	16	0	16	0	0	39	13
chr189199109AG	18	9199109	A	G	+	AG	0	ANKRD12	intronic	NA	5.786	0.284	0	631.671	484.632	0.369911	0.159596	NA	NA	NA	NA	13.055	0.000289507	0.0048204	0.219964	175.113	172.686	caggaguuugagaccagauuggccagcagagugagacccuauaucuauaagaaaauuaaa	caggagtttgagaccagattggccagcagagtgagaccctatatctataagaaaattaaa	144	36	36	0	0	0	176	33	33	0	0	0	196	30	30	0	0	0	154	36
chr3152024988AG	3	152024988	A	G	+	AG	0	MBNL1	intronic	NA	5.786	0.114	0	1114	850.289	0.383624	0.173028	NA	NA	NA	NA	11.737	0.000394895	0.00543927	0.235529	441.01	488.568	aguagagacaggguuucaccguguuggccaggcuggcuugaacucuugaccucaggugau	agtagagacagggtttcaccgtgttggccaggctggcttgaactcttgacctcaggtgat	376	97	97	0	0	0	186	62	62	0	0	0	393	71	71	0	0	0	129	25
chr10103570585TC	10	103570585	T	C	-	AG	0	MGEA5	intronic	NA	5.765	0.325	0.007	1506.44	381.444	1.95435	1.82063e-12	NA	NA	NA	NA	12.173	3.71892e-06	0.00266342	3.43844e-11	228.622	262.606	agccggguaugccuguaaucccaccuacucaggagguggagguugcagugagucaggauc	gatcctgactcactgcaacctccacctcctgagtaggtgggattacaggcatacccggct	144	62	0	62	0	0	167	92	0	86	0	6	116	48	0	47	0	1	161	95
chr9139335555TC	9	139335555	T	C	-	AG	0	SEC16A	UTR3	NA	5.746	0.216	0	240.579	149.251	0.678506	0.00522067	NA	NA	NA	NA	12.665	0.000433831	0.00565921	0.011233	172.811	149.831	gaauuucuuuccuguugcaaagacgcuuccagccucacuuuacuuucuguggccugauga	tcatcaggccacagaaagtaaagtgaggctggaagcgtctttgcaacaggaaagaaattc	37	37	0	37	0	0	16	16	0	16	0	0	43	39	0	39	0	0	18	17
chr1204520394AG	1	204520394	A	G	+	AG	0	MDM4	UTR3	NA	5.727	0.225	0.005	704.428	389.841	0.845363	0.000570342	NA	NA	NA	NA	11.856	2.68701e-05	0.00266342	0.00161208	116.708	137.722	cauuuugccauguugcccaggcuggucccaaacuucuagccucaagcaacccuccugccu	cattttgccatgttgcccaggctggtcccaaacttctagcctcaagcaaccctcctgcct	77	64	64	0	0	0	41	37	36	0	1	0	70	63	62	0	1	0	30	26
chr2049526892TC	20	49526892	T	C	-	AG	0	ADNP	intronic	NA	5.565	0.505	0.01	114.867	142.003	-0.3061	0.154018	NA	NA	NA	NA	12.851	1.00555e-05	0.00266342	0.213284	78.2943	87.1783	caugcugggauuaugggugugagacauugcacccacaccuaguuacuuucagucguaaau	atttacgactgaaagtaactaggtgtgggtgcaatgtctcacacccataatcccagcatg	32	22	0	22	0	0	35	26	0	18	0	8	47	32	0	31	0	1	14	9
chr1210270556TC	12	10270556	T	C	-	AG	0	CLEC7A	UTR3	NA	5.563	0.123	0	108.797	159.686	-0.581085	0.0240963	NA	NA	NA	NA	11.848	0.0012278	0.0095942	0.0428014	561.198	501.405	uuaagugaucugcccgccuuggccucccaaagugcugggauuacagaugugagccaccac	gtggtggctcacatctgtaatcccagcactttgggaggccaaggcgggcagatcacttaa	82	76	0	76	0	0	36	32	0	32	0	0	71	58	0	58	0	0	24	19
chr838829729AG	8	38829729	A	G	+	AG	0	PLEKHA2	UTR3	NA	5.501	0.354	0.008	481.512	192.362	1.26793	6.27136e-07	NA	NA	NA	NA	11.995	6.00133e-06	0.00266342	3.70421e-06	114.57	119.455	uaauuuuuuuuuuuuaauuuuuaaaagacagggucucacucucuuacccaggcuagagug	taattttttttttttaatttttaaaagacagggtctcactctcttacccaggctagagtg	83	83	82	0	1	0	53	51	48	0	3	0	83	82	81	0	1	0	35	35
chr679733011TC	6	79733011	T	C	-	AG	0	PHIP	intronic	NA	5.497	0.337	0	635.557	309.518	1.01786	1.69599e-05	NA	NA	NA	NA	13.304	0.000596434	0.00663757	7.09134e-05	127.118	162.325	gaacuuugagaccagccuaaguaacagagcaagaucuugucucuacagaaauucaaacaa	ttgtttgaatttctgtagagacaagatcttgctctgttacttaggctggtctcaaagttc	54	21	0	21	0	0	47	17	0	17	0	0	60	21	0	21	0	0	51	32
chr2238898231TC	22	38898231	T	C	-	AG	0	DDX17	intronic	NA	5.495	0.537	0.011	1738.54	916.179	0.914344	0.000721664	NA	NA	NA	NA	13.734	2.058e-05	0.00266342	0.0019858	471.689	511.848	uguuuuuaguaagagacaggguuucacuauauuggccaggcuggucucaaacuccugacc	ggtcaggagtttgagaccagcctggccaatatagtgaaaccctgtctcttactaaaaaca	345	30	0	29	0	1	247	12	0	9	0	3	255	27	0	27	0	0	193	14
chr1320246963AG	13	20246963	A	G	+	AG	0	MPHOSPH8	UTR3	NA	5.486	0.122	0	196.633	126.01	0.616502	0.00579366	NA	NA	NA	NA	11.843	0.00174434	0.0114262	0.012334	79.1182	81.7145	agagaguauuaaaugugaacuuuuagcagagcgugguggcucacaccuauaaucccagcg	agagagtattaaatgtgaacttttagcagagcgtggtggctcacacctataatcccagcg	96	94	94	0	0	0	57	55	52	0	3	0	58	57	57	0	0	0	16	16
chr12113408811AG	12	113408811	A	G	+	AG	0	OAS3	UTR3	NA	5.483	0.088	0	159.014	192.399	-0.517186	0.147373	NA	NA	NA	NA	11.37	0.00206653	0.0124859	0.205504	42.9758	55.9054	cgugcucagccuguuucucucugcccucuagagcaaggcccaccagguccauccaggagg	cgtgctcagcctgtttctctctgccctctagagcaaggcccaccaggtccatccaggagg	72	72	72	0	0	0	53	52	48	0	4	0	70	70	70	0	0	0	7	7
chr1028838002AG	10	28838002	A	G	+	AG	0	WAC	intronic	NA	5.471	0.428	0	360.422	177.042	0.996347	1.26273e-05	NA	NA	NA	NA	13.649	0.000577241	0.00653941	5.44389e-05	214.251	232.28	auaugcugccacuucuggcuaauuuuugcauuuuuuauagagacagaguuuuaccauguu	atatgctgccacttctggctaatttttgcattttttatagagacagagttttaccatgtt	110	14	14	0	0	0	113	19	19	0	0	0	155	12	12	0	0	0	77	28
chr2197027377TC	2	197027377	T	C	-	AG	0	STK17B	intronic	NA	5.471	0.205	0	612.537	483.732	0.353034	0.169645	NA	NA	0.14	rs6752418	12.584	0.00184695	0.0117639	0.231552	232.548	302.365	ucaagcaauccucuggccguggccucccaaagugcugagauaauuggugugagccccugc	gcaggggctcacaccaattatctcagcactttgggaggccacggccagaggattgcttga	184	42	0	42	0	0	200	40	0	40	0	0	290	37	0	37	0	0	128	8
chr147844171AG	1	47844171	A	G	+	AG	0	CMPK1	UTR3	NA	5.467	0.059	0	112.692	126.242	-0.160739	0.474577	NA	NA	NA	NA	10.789	0.00202605	0.0123981	0.552588	153.603	159.751	uuaaaguuuugaagaagacugaugagacuaggugcuuugcuuccuuucaucagguaucuu	ttaaagttttgaagaagactgatgagactaggtgctttgcttcctttcatcaggtatctt	109	109	109	0	0	0	57	56	56	0	0	0	120	118	118	0	0	0	27	27
chr6109693895TC	6	109693895	T	C	-	AG	0	CD164	intronic	NA	5.448	0.262	0	359.031	286.755	0.339179	0.136682	NA	NA	NA	NA	12.939	0.000934522	0.00835691	0.19272	533.66	763.903	aaccuugacagaaauaaugagcuuuaacauaaccacagccucuaaucuaagaauucugug	cacagaattcttagattagaggctgtggttatgttaaagctcattatttctgtcaaggtt	192	27	0	27	0	0	243	16	0	16	0	0	356	25	0	25	0	0	127	27
chr5180262083AG	5	180262083	A	G	+	AG	0	LINC00847	ncRNA_exonic	NA	5.433	0.213	0.005	39.9603	26.8034	0.593656	0.0378554	NA	NA	NA	NA	11.684	1.30315e-05	0.00266342	0.0635298	36.6176	34.6975	cuucagaacucuaagaaagaaaugguagcauggcuuggucuaaguuggaaggccugagaa	cttcagaactctaagaaagaaatggtagcatggcttggtctaagttggaaggcctgagaa	77	77	77	0	0	0	53	53	43	0	10	0	74	74	73	0	1	0	48	48
chr10112639292AG	10	112639292	A	G	+	AG	0	PDCD4	intronic	NA	5.347	0.217	0	258.511	218.23	0.225994	0.350753	NA	NA	NA	NA	12.671	0.00132257	0.00991405	0.429442	92.9405	102.536	acacaaaaaaauuagccaggcguaguggcaggcaucuguagucccagcuggggcaggaga	acacaaaaaaattagccaggcgtagtggcaggcatctgtagtcccagctggggcaggaga	74	35	35	0	0	0	87	51	51	0	0	0	88	29	29	0	0	0	25	15
chr3152093336AG	3	152093336	A	G	+	AG	0	MBNL1	intronic	NA	5.346	0.107	0	1114	850.289	0.383624	0.173028	NA	NA	NA	NA	11.656	0.000895247	0.00818292	0.235529	441.01	488.568	guggggaggaucacuugaggccagaguucaagaccagccugagcaacauagugauuggua	gtggggaggatcacttgaggccagagttcaagaccagcctgagcaacatagtgattggta	429	66	66	0	0	0	227	64	64	0	0	0	403	53	53	0	0	0	159	42
chr1593432655AG	15	93432655	A	G	+	AG	0	LOC100507217	ncRNA_intronic	NA	5.312	0.489	0.01	433.573	76.8542	2.40497	6.8858e-20	NA	NA	NA	NA	13.167	1.14241e-05	0.00266342	3.89848e-18	93.5419	103.041	aaccugggaggcagagguugcagugagcuaagauccacaccacugcacuccagcuugggc	aacctgggaggcagaggttgcagtgagctaagatccacaccactgcactccagcttgggc	121	34	34	0	0	0	206	38	31	0	7	0	130	21	21	0	0	0	196	45
chr271600977AG	2	71600977	A	G	+	AG	0	ZNF638	intronic	NA	5.312	0.233	0	598.093	301.898	0.985263	2.34443e-05	NA	NA	NA	NA	12.769	0.00128078	0.00977765	9.46881e-05	121.178	127.497	ugaggacauguuccccucuuuuugagacaaggucucacucuaucacccaggcuggaaugc	tgaggacatgttcccctctttttgagacaaggtctcactctatcacccaggctggaatgc	66	41	41	0	0	0	69	28	28	0	0	0	47	29	29	0	0	0	33	14
chr1028833064AG	10	28833064	A	G	+	AG	0	WAC	intronic	NA	5.308	0.465	0.017	360.422	177.042	0.996347	1.26273e-05	NA	NA	NA	NA	12.836	2.22541e-05	0.00266342	5.44389e-05	214.251	232.28	cucuuggccucaugugauccauucgccucagccucccaaagugcugggauuauaggcaug	ctcttggcctcatgtgatccattcgcctcagcctcccaaagtgctgggattataggcatg	125	29	29	0	0	0	105	15	12	0	3	0	159	20	19	0	1	0	87	41
chr636475988TC	6	36475988	T	C	-	AG	0	STK38	intronic	NA	5.294	0.57	0.013	258.466	230.031	0.174078	0.425094	NA	NA	NA	NA	13.8	2.69172e-05	0.00266342	0.504433	104.232	105.624	aauuuuggccaggugugguggcgcaugccuauaaucucagaacuuugggaggcugggaug	catcccagcctcccaaagttctgagattataggcatgcgccaccacacctggccaaaatt	120	26	0	25	0	1	82	28	0	20	0	8	115	20	0	20	0	0	39	15
chr866650905TC	8	66650905	T	C	-	AG	0	PDE7A	intronic	NA	5.294	0.494	0.014	308.204	245.745	0.326503	0.149707	NA	NA	NA	NA	13.076	1.25297e-05	0.00266342	0.20826	54.6825	56.4658	agcacuuugggaggcugaggcggguggaucacgugaggccacgaguuggagaccagcuug	caagctggtctccaactcgtggcctcacgtgatccacccgcctcagcctcccaaagtgct	148	38	0	38	0	0	76	23	0	15	0	8	132	23	0	22	0	1	37	21
chr1593437367AG	15	93437367	A	G	+	AG	0	LOC100507217	ncRNA_intronic	NA	5.272	0.246	0.005	433.573	76.8542	2.40497	6.8858e-20	NA	NA	NA	NA	12.245	2.13281e-05	0.00266342	3.89848e-18	93.5419	103.041	augugcuggccuuggccucccuaagugauaggauuacaggugugagccaccgcacccagc	atgtgctggccttggcctccctaagtgataggattacaggtgtgagccaccgcacccagc	157	56	56	0	0	0	278	74	69	0	5	0	168	44	44	0	0	0	376	101
chr2101904851TC	2	101904851	T	C	-	AG	0	RNF149	intronic	NA	5.248	0.374	0.007	269.426	93.7947	1.50117	3.43883e-10	NA	NA	NA	NA	13.233	2.88251e-05	0.00266342	4.18813e-09	106.789	155.419	cugaaaauacaaaaauuagccgggugugguagcguacaccuguaaucccagcuacucagg	cctgagtagctgggattacaggtgtacgctaccacacccggctaatttttgtattttcag	72	48	0	47	0	1	72	50	0	42	0	8	96	34	0	34	0	0	29	26
chr3152024959AG	3	152024959	A	G	+	AG	0	MBNL1	intronic	NA	5.248	0.081	0	1114	850.289	0.383624	0.173028	NA	NA	NA	NA	11.249	0.00201008	0.0123597	0.235529	441.01	488.568	caccaugcccagcuaauuuuugcauuuuuaguagagacaggguuucaccguguuggccag	caccatgcccagctaatttttgcatttttagtagagacagggtttcaccgtgttggccag	359	78	78	0	0	0	178	55	55	0	0	0	396	73	73	0	0	0	131	28
chr1022883393TC	10	22883393	T	C	-	AG	0	PIP4K2A	intronic	NA	5.244	0.322	0	226.709	209.262	0.117547	0.582361	NA	NA	NA	NA	13.239	0.00312721	0.0153856	0.65248	114.909	115.672	gaguccaggagaucaaggcugcagugagccaagaucgcaccacuguacuccagccugggc	gcccaggctggagtacagtggtgcgatcttggctcactgcagccttgatctcctggactc	107	22	0	22	0	0	85	20	0	20	0	0	140	23	0	23	0	0	37	6
chr1621651533AG	16	21651533	A	G	+	AG	0	METTL9	intronic	NA	5.23	0.124	0.003	237.248	90.9021	1.3519	6.18183e-08	NA	NA	NA	NA	11.488	0.000134906	0.00341005	4.63085e-07	201.558	282.616	cugccucagccucccaaaguguugggauuacaggcgugagccaccacacccggccuaaaa	ctgcctcagcctcccaaagtgttgggattacaggcgtgagccaccacacccggcctaaaa	814	59	59	0	0	0	603	18	16	0	2	0	847	129	129	0	0	0	346	40
chrX24095250AG	X	24095250	A	G	+	AG	0	EIF2S3	UTR3	NA	5.202	0.087	0.002	183.471	162.853	0.182966	0.399658	NA	NA	NA	NA	10.378	7.88659e-05	0.00283916	0.479064	146.736	160.482	gucuggcucugucacccaggcuggagugcaguggcgugaucugcaaccucugccccccgg	gtctggctctgtcacccaggctggagtgcagtggcgtgatctgcaacctctgccccccgg	100	98	98	0	0	0	61	60	58	0	2	0	141	139	139	0	0	0	41	41
chr578932987AG	5	78932987	A	G	+	AG	0	PAPD4	intronic	NA	5.198	0.45	0.008	206.156	129.766	0.663205	0.00245563	NA	NA	NA	NA	13.556	2.98256e-05	0.00266342	0.00580018	112.304	114.881	gagaugggaggauugcuugacaggaggucaagacagcagugagcugugauugcgacauug	gagatgggaggattgcttgacaggaggtcaagacagcagtgagctgtgattgcgacattg	80	43	42	0	1	0	54	34	29	0	5	0	91	24	24	0	0	0	59	27
chr2191750745AG	2	191750745	A	G	+	AG	0	GLS	intronic	NA	5.18	0.381	0.012	386.8	286.67	0.44199	0.0625112	NA	NA	NA	NA	12.54	2.30781e-05	0.00266342	0.0983934	158.214	163.502	agccccccauguagcugggacuuacaggcacgugccaccacaccuggcuaauuuuuguau	agccccccatgtagctgggacttacaggcacgtgccaccacacctggctaatttttgtat	73	28	28	0	0	0	72	56	46	0	10	0	82	28	27	0	1	0	49	31
chr630459840AG	6	30459840	A	G	+	AG	0	HLA-E	intronic	NA	5.174	0.074	0.002	2716.72	1366.37	0.982279	0.000492024	NA	NA	NA	NA	10.332	7.78299e-05	0.00283916	0.00141548	2073.94	2408.91	uuugugaucugccugccucggccucccaaagugcugggauuacagucgugagccaccgca	tttgtgatctgcctgcctcggcctcccaaagtgctgggattacagtcgtgagccaccgca	1008	167	167	0	0	0	1021	162	161	0	1	0	538	149	149	0	0	0	390	273
chr1171456790AG	1	171456790	A	G	+	AG	0	PRRC2C	intronic	NA	5.171	0.292	0.008	1501.32	752.842	0.971194	0.00028268	NA	NA	NA	NA	11.949	3.91407e-05	0.00266342	0.000868774	385.352	410.681	auuauugguagaauauucccucaucuguaaaauggugaugauaauaggacuucccucaga	attattggtagaatattccctcatctgtaaaatggtgatgataataggacttccctcaga	175	16	16	0	0	0	154	44	38	0	6	0	196	44	43	0	1	0	151	54
chr188619885AG	18	8619885	A	G	+	AG	0	RAB12	intronic	NA	5.168	0.582	0.014	85.4218	36.7366	1.21955	1.32754e-07	NA	NA	NA	NA	13.313	2.40553e-05	0.00266342	9.24728e-07	51.0822	72.1467	auaagacaccggcacaguugcucaugccuauaaacccagcacuuggagaggcugagguag	ataagacaccggcacagttgctcatgcctataaacccagcacttggagaggctgaggtag	33	12	12	0	0	0	30	20	12	0	8	0	48	22	22	0	0	0	42	26
chr5180262420AG	5	180262420	A	G	+	AG	0	LINC00847	ncRNA_exonic	NA	5.168	0.224	0.004	39.9603	26.8034	0.593656	0.0378554	NA	NA	NA	NA	12.072	2.71081e-05	0.00266342	0.0635298	36.6176	34.6975	uaguuacaccaugugccuccuuguuucucaggccuuccaacuuggaucaggccaugccac	tagttacaccatgtgcctccttgtttctcaggccttccaacttggatcaggccatgccac	76	76	74	1	1	0	45	45	34	0	11	0	38	38	38	0	0	0	30	30
chr92162825AG	9	2162825	A	G	+	AG	0	SMARCA2	intronic	NA	5.168	0.303	0	297.164	199.871	0.565539	0.0114996	NA	NA	NA	NA	13.151	0.00212935	0.0126158	0.0225271	135.46	122.932	ccaggucgauguguggaguggaugaagcaagcuccucuucuagcucccugcuuccaaaau	ccaggtcgatgtgtggagtggatgaagcaagctcctcttctagctccctgcttccaaaat	63	29	29	0	0	0	76	29	29	0	0	0	78	20	20	0	0	0	24	14
chr1210277704TC	12	10277704	T	C	-	AG	0	CLEC7A	intronic	NA	5.166	0.272	0.006	108.797	159.686	-0.581085	0.0240963	NA	NA	NA	NA	12.644	9.42257e-05	0.00297463	0.0428014	561.198	501.405	cgcgacaucccaggcucaagugauccucccaccucagcuuccugaguagguaggacuaca	tgtagtcctacctactcaggaagctgaggtgggaggatcacttgagcctgggatgtcgcg	113	33	0	33	0	0	49	36	0	31	0	5	153	39	0	39	0	0	31	22
chr271562206AG	2	71562206	A	G	+	AG	0	ZNF638	intronic	NA	5.166	0.221	0	598.093	301.898	0.985263	2.34443e-05	NA	NA	NA	NA	12.697	0.00125733	0.00969362	9.46881e-05	121.178	127.497	auuauguuuuuuugcuuuguuuuugagacaggaucucacucuuucucuaaggccaccaug	attatgtttttttgctttgtttttgagacaggatctcactctttctctaaggccaccatg	54	13	13	0	0	0	97	38	38	0	0	0	69	23	23	0	0	0	79	31
chr182731964AG	18	2731964	A	G	+	AG	0	SMCHD1	intronic	NA	5.165	0.306	0.004	1836.92	845.469	1.11738	3.63517e-05	NA	NA	NA	NA	13.112	3.71773e-05	0.00266342	0.000140029	230.062	269.117	gaaggcagagguugcagugagccaagaucaugccacugcccuccagccuaggaggcaaag	gaaggcagaggttgcagtgagccaagatcatgccactgccctccagcctaggaggcaaag	184	83	82	0	1	0	185	62	60	0	2	0	190	50	50	0	0	0	97	12
chr1210010509TC	12	10010509	T	C	-	AG	0	CLEC2B	intronic	NA	5.159	0.241	0.005	602.174	74.3157	2.88364	7.17136e-24	NA	NA	NA	NA	12.61	3.412e-05	0.00266342	6.54155e-22	73.1985	101.407	uuaauucauuuaccuagaaaugguaacgguaaccuacacaaguagaauaauucuguuggc	gccaacagaattattctacttgtgtaggttaccgttaccatttctaggtaaatgaattaa	124	61	0	60	0	1	195	90	0	81	0	9	188	44	0	44	0	0	604	388
chr1631369686AG	16	31369686	A	G	+	AG	0	ITGAX	intronic	NA	5.157	0.429	0.009	373.041	183.887	0.951702	0.0010724	NA	NA	NA	NA	12.765	2.75661e-05	0.00266342	0.0028009	1032.91	1004.31	auuuguuuaaaauauuaacaaucaaggcaagaggguuguuugaggccuggaguuugagac	atttgtttaaaatattaacaatcaaggcaagagggttgtttgaggcctggagtttgagac	83	17	17	0	0	0	53	25	19	0	6	0	84	36	35	0	1	0	52	37
chr2049529526TC	20	49529526	T	C	-	AG	0	ADNP	intronic	NA	5.154	0.19	0	114.867	142.003	-0.3061	0.154018	NA	NA	NA	NA	12.478	0.00218152	0.0127954	0.213284	78.2943	87.1783	uuggccucccaaacugcugggauuacagacaugagccauggcgcccauccugacagcugc	gcagctgtcaggatgggcgccatggctcatgtctgtaatcccagcagtttgggaggccaa	43	32	0	32	0	0	25	17	0	17	0	0	42	27	0	27	0	0	17	12
chr2219097579AG	2	219097579	A	G	+	AG	0	ARPC2	intronic	NA	5.152	0.16	0	422.345	291.464	0.511018	0.0279199	NA	NA	NA	NA	12.227	0.00119442	0.00946723	0.0486837	625.392	586.69	cggccucccaaagugcugggauuacaggcaugagccaccauaccuagcccagacucacuu	cggcctcccaaagtgctgggattacaggcatgagccaccatacctagcccagactcactt	227	45	45	0	0	0	200	54	54	0	0	0	300	27	27	0	0	0	246	75
chr271600989AG	2	71600989	A	G	+	AG	0	ZNF638	intronic	NA	5.145	0.222	0	598.093	301.898	0.985263	2.34443e-05	NA	NA	NA	rs375662446	12.699	0.00180604	0.0116376	9.46881e-05	121.178	127.497	ccccucuuuuugagacaaggucucacucuaucacccaggcuggaaugcgguggcacaauu	cccctctttttgagacaaggtctcactctatcacccaggctggaatgcggtggcacaatt	66	41	41	0	0	0	63	22	22	0	0	0	43	25	25	0	0	0	32	13
chr1028898747AG	10	28898747	A	G	+	AG	0	WAC	intronic	NA	5.127	0.265	0	360.422	177.042	0.996347	1.26273e-05	NA	NA	NA	NA	12.957	0.00118285	0.00943068	5.44389e-05	214.251	232.28	acuuaagccuggaaggugaaggcuaugguaagcugugauugcacaacccugucuccaaaa	acttaagcctggaaggtgaaggctatggtaagctgtgattgcacaaccctgtctccaaaa	48	22	22	0	0	0	38	13	13	0	0	0	59	21	21	0	0	0	83	53
chr1631194507AG	16	31194507	A	G	+	AG	0	FUS	intronic	NA	5.114	0.278	0	119.293	113.867	0.0475051	0.844269	NA	NA	NA	NA	13.026	0.00172258	0.0113626	0.87833	166.769	138.247	aggcugaggcgggaggaucccuugaauucaggaguuuggggcugcagugagcuaugaugg	aggctgaggcgggaggatcccttgaattcaggagtttggggctgcagtgagctatgatgg	119	29	29	0	0	0	37	15	15	0	0	0	106	18	18	0	0	0	35	11
chr5130713130AG	5	130713130	A	G	+	AG	0	CDC42SE2	intronic	NA	5.102	0.288	0	785.428	463.634	0.762262	0.0018087	NA	NA	NA	NA	13.077	0.00192516	0.012049	0.00441685	218.511	246.458	guccgcccgccucagccucccaaagugcuaggcuuacaggcgugagccaccacgccuggc	gtccgcccgcctcagcctcccaaagtgctaggcttacaggcgtgagccaccacgcctggc	230	21	21	0	0	0	276	21	21	0	0	0	218	17	17	0	0	0	160	11
chr1235374956TC	1	235374956	T	C	-	AG	0	ARID4B	intronic	NA	5.099	0.286	0	384.029	188.036	1.01028	7.60556e-06	NA	NA	NA	NA	13.066	0.00181336	0.011661	3.47709e-05	72.6978	85.0981	aggaauucgaggcugcagugaacuaugaucaugccacuguacuccagccugagugccaga	tctggcactcaggctggagtacagtggcatgatcatagttcactgcagcctcgaattcct	59	20	0	20	0	0	69	27	0	27	0	0	85	26	0	26	0	0	54	14
chr2162037838AG	2	162037838	A	G	+	AG	0	TANK	intronic	NA	5.092	0.185	0	186.094	106.284	0.772846	0.00053053	NA	NA	NA	NA	12.44	0.00168266	0.0111956	0.00151295	78.3578	120.005	uaaucccagcuacuugggaagcuaaggcaagagaaucacuugaaccuaggaggcggaagu	taatcccagctacttgggaagctaaggcaagagaatcacttgaacctaggaggcggaagt	127	39	39	0	0	0	94	39	39	0	0	0	174	29	29	0	0	0	83	29
chr2162054297AG	2	162054297	A	G	+	AG	0	TANK	intronic	NA	5.09	0.192	0	186.094	106.284	0.772846	0.00053053	NA	NA	NA	NA	12.491	0.00233832	0.0132115	0.00151295	78.3578	120.005	aaucuuauucaugugggagcagcccuuauaacuuaauaccuccuaaaaggccccacuucu	aatcttattcatgtgggagcagcccttataacttaatacctcctaaaaggccccacttct	108	21	21	0	0	0	83	29	29	0	0	0	172	26	26	0	0	0	86	28
chr2115916604TC	21	15916604	T	C	-	AG	0	SAMSN1	intronic	NA	5.084	0.162	0	240.983	149.571	0.677183	0.00252536	NA	NA	NA	NA	12.246	0.00184857	0.0117692	0.00594185	195.877	196.139	uuugcagggccgaggugcguaaaucacuugaguucaggaguuccagcccagucugggcaa	ttgcccagactgggctggaactcctgaactcaagtgatttacgcacctcggccctgcaaa	151	43	0	43	0	0	95	34	0	34	0	0	229	38	0	38	0	0	141	60
chr1262727065AG	12	62727065	A	G	+	AG	0	USP15	intronic	NA	5.083	0.196	0	535.014	314.425	0.738191	0.00178508	NA	NA	NA	NA	12.52	0.00246784	0.0136294	0.00436791	165.047	199.387	aaucuauaauuuguuguuguuguuguuuuaagacaggaccucacucucauuacccaggcu	aatctataatttgttgttgttgttgttttaagacaggacctcactctcattacccaggct	146	40	40	0	0	0	100	24	24	0	0	0	142	34	34	0	0	0	63	19
chr2225386351TC	2	225386351	T	C	-	AG	0	CUL3	intronic	NA	5.061	0.444	0.009	162.092	128.615	0.315276	0.145298	NA	NA	NA	NA	13.578	0.000179682	0.00384231	0.203118	97.0329	101.873	gggucaggaguuagagaccagccuggcccaacauggugaaaccccaacucuacugaaaau	attttcagtagagttggggtttcaccatgttgggccaggctggtctctaactcctgaccc	92	36	0	35	0	1	31	9	0	8	0	1	87	23	0	23	0	0	43	21
chr2219096625AG	2	219096625	A	G	+	AG	0	ARPC2	intronic	NA	5.057	0.212	0	422.345	291.464	0.511018	0.0279199	NA	NA	NA	NA	12.639	0.00161321	0.0109534	0.0486837	625.392	586.69	gcaggagcaucgcuugaggucaagaguucaagcccagccugggcaacguagugagacccu	gcaggagcatcgcttgaggtcaagagttcaagcccagcctgggcaacgtagtgagaccct	209	27	27	0	0	0	186	40	40	0	0	0	295	22	22	0	0	0	207	36
chr1114692505AG	11	14692505	A	G	+	AG	0	PDE3B	intronic	NA	5.044	0.31	0.01	206.546	364.035	-0.966974	0.000850511	NA	NA	NA	NA	12.603	0.000654241	0.00701107	0.0022919	24.9764	39.6401	aacuccuggguagguaauacucuugcaucagucuccugagcaguugguacuacaagugca	aactcctgggtaggtaatactcttgcatcagtctcctgagcagttggtactacaagtgca	127	42	42	0	0	0	72	48	47	0	1	0	127	41	41	0	0	0	10	5
chr1341586759TC	13	41586759	T	C	-	AG	0	ELF1	intronic	NA	5.039	0.223	0	544.68	243.418	1.09802	1.97983e-05	NA	NA	NA	NA	12.708	0.0018932	0.0119418	8.16033e-05	150.089	166.816	gaggauugcuugagcccaggaguuaaugcuacagugaaauaugauugcaccacugcacuu	aagtgcagtggtgcaatcatatttcactgtagcattaactcctgggctcaagcaatcctc	91	23	0	23	0	0	64	19	0	19	0	0	142	20	0	20	0	0	110	17
chr2197021840TC	2	197021840	T	C	-	AG	0	STK17B	intronic	NA	5.037	0.222	0	612.537	483.732	0.353034	0.169645	NA	NA	NA	NA	12.703	0.0055661	0.0208115	0.231552	232.548	302.365	acagucucacucugucacccaggcuggaguacaguggcaugaucuuggcucacugcaacu	agttgcagtgagccaagatcatgccactgtactccagcctgggtgacagagtgagactgt	170	26	0	26	0	0	191	28	0	28	0	0	280	25	0	25	0	0	127	6
chr1204505367AG	1	204505367	A	G	+	AG	0	MDM4	intronic	NA	5.036	0.156	0.005	704.428	389.841	0.845363	0.000570342	NA	NA	NA	NA	11.325	3.89645e-05	0.00266342	0.00161208	116.708	137.722	ccacugcucuccagccagggugacagagcaagacuccgucucaaacaaacaaaaaaauug	ccactgctctccagccagggtgacagagcaagactccgtctcaaacaaacaaaaaaattg	138	73	73	0	0	0	128	74	68	0	6	0	131	66	65	0	1	0	102	61
chr2175443971TC	2	175443971	T	C	-	AG	0	WIPF1	intronic	NA	5.033	0.151	0	591.274	414.337	0.512628	0.0337823	NA	NA	NA	NA	12.145	0.00245027	0.0136116	0.057493	340.363	340.09	agcacuuugggaggcugaggcaagucgaucaccugaggcugggaucaccugaggcaugga	tccatgcctcaggtgatcccagcctcaggtgatcgacttgcctcagcctcccaaagtgct	65	46	0	46	0	0	66	29	0	29	0	0	88	35	0	35	0	0	59	24
chr5169135865AG	5	169135865	A	G	+	AG	0	DOCK2	intronic	NA	5.03	0.411	0.007	478.478	448.339	0.0926758	0.681076	NA	NA	NA	NA	13.459	5.28329e-05	0.00269239	0.739573	384.474	264.078	ugggauuaugggcaugagccaccacacccagccuucuuccuuuuaaugagagcaguugag	tgggattatgggcatgagccaccacacccagccttcttccttttaatgagagcagttgag	122	48	47	0	1	0	75	28	25	0	3	0	158	28	28	0	0	0	41	12
chr1560786267TC	15	60786267	T	C	-	AG	0	RORA	UTR3	NA	5.025	0.101	0	623.958	363.506	0.776778	0.00748581	NA	NA	NA	NA	11.568	0.00980597	0.0277259	0.0154617	8.05276	12.0707	agaaaaacaugacuuaagacacugcuucuaaguuugguuguucuuuauaguguggauacc	ggtatccacactataaagaacaaccaaacttagaagcagtgtcttaagtcatgtttttct	45	41	0	41	0	0	75	75	0	71	0	4	67	66	0	66	0	0	8	8
chr3122178406TC	3	122178406	T	C	-	AG	0	KPNA1	intronic	NA	5.021	0.215	0	145.17	88.59	0.665597	0.00641369	NA	NA	NA	NA	12.655	0.00196885	0.0122131	0.0134988	77.424	75.0802	agagacuuuucucaggauaaaaggaaauccagacaaccaacacugcagagaacagagccu	aggctctgttctctgcagtgttggttgtctggatttccttttatcctgagaaaagtctct	64	21	0	21	0	0	40	24	0	24	0	0	51	23	0	23	0	0	29	27
chr12121139524AG	12	121139524	A	G	+	AG	0	MLEC	UTR3	NA	5.014	0.125	0	126.321	158.976	-0.331979	0.128906	NA	NA	NA	NA	11.874	0.00663657	0.0227688	0.183532	137.074	92.4223	gguuggccggggaagcuguagggguggauagagcuggcuuuccuucugggcugucuccau	ggttggccggggaagctgtaggggtggatagagctggctttccttctgggctgtctccat	40	40	40	0	0	0	24	24	24	0	0	0	39	39	39	0	0	0	8	8
chr2134612864AG	21	34612864	A	G	+	AG	0	IFNAR2	intronic	NA	5.014	0.413	0.015	149.729	115.993	0.37016	0.0844655	NA	NA	NA	NA	12.81	8.22507e-05	0.0028576	0.127703	73.6694	96.5661	aagaaaauguggcuagguguggugcucacaucuguaaucccagcacuuugggaggccaag	aagaaaatgtggctaggtgtggtgctcacatctgtaatcccagcactttgggaggccaag	38	29	29	0	0	0	30	23	20	0	3	0	37	22	21	0	1	0	26	21
chr598259854TC	5	98259854	T	C	-	AG	0	CHD1	intronic	NA	5.009	0.176	0	650.484	278.457	1.16402	3.26257e-06	NA	NA	NA	NA	12.363	0.00361243	0.0165247	1.64095e-05	109.524	127.931	cuccaccuccugggcucaaacgauucucccaccucagcauccugaaaggcgugcaugcca	tggcatgcacgcctttcaggatgctgaggtgggagaatcgtttgagcccaggaggtggag	40	21	0	21	0	0	54	19	0	19	0	0	54	21	0	21	0	0	49	33
chr1167428989TC	1	167428989	T	C	-	AG	0	CD247	intronic	NA	4.992	0.299	0.008	309.243	130.206	1.19313	1.04215e-05	NA	NA	NA	NA	12.408	5.72571e-05	0.00273008	4.59528e-05	2.11978	2.82407	uuuaaaacagaacuuuagccacauuuucaaauaauaugcucauguuuuucuucaaccuuc	gaaggttgaagaaaaacatgagcatattatttgaaaatgtggctaaagttctgttttaaa	127	38	0	38	0	0	95	40	0	35	0	5	102	28	0	28	0	0	85	24
chr1022887163TC	10	22887163	T	C	-	AG	0	PIP4K2A	intronic	NA	4.972	0.43	0.01	226.709	209.262	0.117547	0.582361	NA	NA	NA	NA	13.479	4.5165e-05	0.00266342	0.65248	114.909	115.672	aaccucagccuuccuuauagcuagaacuacaggcacgcaccaccacauccggcuaauuuu	aaaattagccggatgtggtggtgcgtgcctgtagttctagctataaggaaggctgaggtt	120	35	0	34	0	1	104	40	0	34	0	6	137	20	0	20	0	0	47	16
chr232748879AG	2	32748879	A	G	+	AG	0	BIRC6	intronic	NA	4.963	0.536	0.013	1091.19	731.44	0.573068	0.0232366	NA	NA	NA	NA	13.355	3.90901e-05	0.00266342	0.0414806	154.276	146.222	guggcucaugccuggaauccuagcacuuuaguaggcugaggcaggcagauggcuugagcc	gtggctcatgcctggaatcctagcactttagtaggctgaggcaggcagatggcttgagcc	23	23	23	0	0	0	27	27	19	0	8	0	14	14	14	0	0	0	18	16
chr1210010504TC	12	10010504	T	C	-	AG	0	CLEC2B	intronic	NA	4.943	0.204	0.007	602.174	74.3157	2.88364	7.17136e-24	NA	NA	NA	NA	11.545	3.51671e-05	0.00266342	6.54155e-22	73.1985	101.407	ucauuuaccuagaaaugguaacgguaaccuacacaaguagaauaauucuguuggcuccug	caggagccaacagaattattctacttgtgtaggttaccgttaccatttctaggtaaatga	126	63	0	63	0	0	199	94	0	86	0	8	190	46	0	45	0	1	607	394
chr1113198414AG	1	113198414	A	G	+	AG	0	CAPZA1	intronic	NA	4.933	0.297	0	332.082	257.45	0.358945	0.11108	NA	NA	NA	NA	13.121	0.00210817	0.012546	0.161758	312.406	352.965	auguuggccaggcuggucucgaacuccuaacaucaggugauccagcugccucggacuccc	atgttggccaggctggtctcgaactcctaacatcaggtgatccagctgcctcggactccc	151	34	34	0	0	0	93	27	27	0	0	0	146	16	16	0	0	0	67	23
chr11118645341TC	11	118645341	T	C	-	AG	0	DDX6	intronic	NA	4.93	0.181	0	657.548	504.039	0.379754	0.115858	NA	NA	NA	NA	12.407	0.00455292	0.0187356	0.16766	155.134	155.236	ugcuugaguccagggguucaaaaccagccuaaacaacaugacaaaacccugacuguacaa	ttgtacagtcagggttttgtcatgttgtttaggctggttttgaacccctggactcaagca	126	27	0	27	0	0	136	23	0	23	0	0	135	31	0	31	0	0	57	15
chr1269022893AG	12	69022893	A	G	+	AG	0	RAP1B	intronic	NA	4.93	0.181	0	200.939	116.671	0.753938	0.000521703	NA	NA	NA	NA	12.404	0.00229475	0.0130603	0.00149063	85.3177	138.017	gugcagucacaacucaccucagccuccugaguagcuagggccacaggcaugcaccaccau	gtgcagtcacaactcacctcagcctcctgagtagctagggccacaggcatgcaccaccat	81	53	53	0	0	0	44	36	36	0	0	0	75	26	26	0	0	0	56	32
chr3152009708AG	3	152009708	A	G	+	AG	0	MBNL1	intronic	NA	4.917	0.216	0.008	1114	850.289	0.383624	0.173028	NA	NA	NA	NA	11.62	0.000258451	0.00457588	0.235529	441.01	488.568	uuucagccucccaaguugcugggaccacaagcacaugccaugccaucauguguggcuaau	tttcagcctcccaagttgctgggaccacaagcacatgccatgccatcatgtgtggctaat	204	37	37	0	0	0	192	27	25	0	2	0	219	43	42	0	1	0	87	9
chr1269021695AG	12	69021695	A	G	+	AG	0	RAP1B	intronic	NA	4.914	0.467	0.012	200.939	116.671	0.753938	0.000521703	NA	NA	NA	NA	13.4	9.06853e-05	0.00293239	0.00149063	85.3177	138.017	aggccaggaguuugagaccagccugggcaacauagcaagacccuguaucugcaaaaaauu	aggccaggagtttgagaccagcctgggcaacatagcaagaccctgtatctgcaaaaaatt	57	27	26	0	1	0	34	25	17	0	8	0	61	11	11	0	0	0	69	38
chr220539042TC	2	20539042	T	C	-	AG	0	PUM2	intronic	NA	4.901	0.2	0	349.101	287.453	0.276118	0.220744	NA	NA	NA	NA	12.55	0.00295167	0.0149357	0.290334	194.9	171.804	cuccuggucucaagugauucuugccaccucaaucucccaaguagcugagauuacagauau	atatctgtaatctcagctacttgggagattgaggtggcaagaatcacttgagaccaggag	47	14	0	14	0	0	19	7	0	7	0	0	61	25	0	25	0	0	21	19
chr4103736333TC	4	103736333	T	C	-	AG	0	UBE2D3	intronic	NA	4.891	0.161	0	397.864	216.984	0.856644	0.000132992	NA	NA	NA	NA	12.237	0.00221301	0.0128601	0.000442832	296.994	359.139	ccgggugugguggcgcacaucucuaguuccaguuacucggaaggcugaggcaggagaauc	gattctcctgcctcagccttccgagtaactggaactagagatgtgcgccaccacacccgg	69	42	0	42	0	0	30	30	0	30	0	0	60	28	0	28	0	0	78	44
chr2162045553AG	2	162045553	A	G	+	AG	0	TANK	intronic	NA	4.89	0.1	0	186.094	106.284	0.772846	0.00053053	NA	NA	NA	NA	11.547	0.00294166	0.0149104	0.00151295	78.3578	120.005	ggauuucccagcauccagaacugugaagaaauaaauuucuguucuuuauaauuuauccaa	ggatttcccagcatccagaactgtgaagaaataaatttctgttctttataatttatccaa	126	38	38	0	0	0	92	36	36	0	0	0	195	50	50	0	0	0	92	38
chr1198667915AG	1	198667915	A	G	+	AG	0	PTPRC	intronic	NA	4.884	0.219	0.007	2489.82	1836.01	0.444722	0.105395	NA	NA	NA	NA	11.564	0.000185677	0.00389033	0.154588	852.102	978.457	uuuaauccuauguauacauacauauacauauauacauauaggauuaaaguauauaaaaug	tttaatcctatgtatacatacatatacatatatacatataggattaaagtatataaaatg	494	18	18	0	0	0	340	34	29	0	5	0	623	48	47	0	1	0	184	14
chr129844806AG	12	9844806	A	G	+	AG	0	CLEC2D	intronic	NA	4.88	0.142	0.004	429.407	444.897	-0.0810299	0.743967	NA	NA	NA	NA	11.746	0.000477272	0.00594285	0.794699	52.2639	51.6784	gcuggagugcaguggcgugaucuuggcucacuacaacuuuugucucccagguucaaauga	gctggagtgcagtggcgtgatcttggctcactacaacttttgtctcccaggttcaaatga	276	95	94	0	1	0	301	48	44	0	4	0	313	53	53	0	0	0	92	16
chr271601014AG	2	71601014	A	G	+	AG	0	ZNF638	intronic	NA	4.871	0.273	0	598.093	301.898	0.985263	2.34443e-05	NA	NA	NA	NA	12.999	0.00287958	0.0147737	9.46881e-05	121.178	127.497	cucuaucacccaggcuggaaugcgguggcacaauuucggcucauugccaccuccgccucc	ctctatcacccaggctggaatgcggtggcacaatttcggctcattgccacctccgcctcc	73	48	48	0	0	0	63	22	22	0	0	0	36	18	18	0	0	0	37	18
chr2197014057TC	2	197014057	T	C	-	AG	0	STK17B	intronic	NA	4.865	0.127	0	612.537	483.732	0.353034	0.169645	NA	NA	NA	NA	11.897	0.00302792	0.0151063	0.231552	232.548	302.365	ugaaacccagucuccacuaaaaaauacaaaaaauuagccggguguggugccacgcgccug	caggcgcgtggcaccacacccggctaattttttgtattttttagtggagactgggtttca	118	35	0	35	0	0	152	30	0	30	0	0	233	38	0	38	0	0	68	28
chr1622483388AG	16	22483388	A	G	+	AG	0	SMG1P1	ncRNA_intronic	NA	4.858	0.332	0.008	831.96	515.653	0.684837	0.00773894	NA	NA	NA	NA	13.084	0.00012333	0.00327764	0.0159037	38.6639	41.2491	gaccccaucuguacaaaaagucaaaaauuagcuugguguaguggugugcaccugcagucc	gaccccatctgtacaaaaagtcaaaaattagcttggtgtagtggtgtgcacctgcagtcc	485	42	41	0	1	0	305	31	27	0	4	0	480	25	25	0	0	0	230	64
chr5169135434AG	5	169135434	A	G	+	AG	0	DOCK2	intronic	NA	4.856	0.212	0.008	478.478	448.339	0.0926758	0.681076	NA	NA	NA	NA	11.827	0.000159904	0.00369955	0.739573	384.474	264.078	uuuuauaguugaggaaacuggcacugaacagggaaguagccugaccacgaccacgcugcu	ttttatagttgaggaaactggcactgaacagggaagtagcctgaccacgaccacgctgct	128	53	53	0	0	0	89	42	38	0	4	0	177	47	47	0	0	0	44	15
chr736666458TC	7	36666458	T	C	-	AG	0	AOAH	intronic	NA	4.852	0.094	0	126.654	205.177	-0.675118	0.00367395	NA	NA	NA	NA	11.463	0.00661681	0.0227376	0.00825746	106.617	77.6628	uuuugggagaccagaguggaacaaccacuuaaggucaggagcuaaagaccagccugggca	tgcccaggctggtctttagctcctgaccttaagtggttgttccactctggtctcccaaaa	129	56	0	56	0	0	67	14	0	14	0	0	235	46	0	46	0	0	36	12
chr1185761989TC	11	85761989	T	C	-	AG	0	PICALM	intronic	NA	4.851	0.099	0	485.274	284.648	0.76427	0.000963166	NA	NA	NA	NA	11.543	0.00260445	0.0140141	0.00254937	685.195	590.752	guuggugcauccuuguagucccagcuacucaggugacugagguggcaguauuucuugagg	cctcaagaaatactgccacctcagtcacctgagtagctgggactacaaggatgcaccaac	128	41	0	41	0	0	128	51	0	51	0	0	171	45	0	45	0	0	119	73
chr1328772209AG	13	28772209	A	G	+	AG	0	PAN3	intronic	NA	4.845	0.174	0	245.26	139.477	0.806613	0.000227159	NA	NA	NA	NA	12.349	0.00385195	0.0171831	0.000715016	71.6031	75.3847	aaggcguaucaccugaggucagaaguuuaagaccagccuggccaacauggugaaaccccg	aaggcgtatcacctgaggtcagaagtttaagaccagcctggccaacatggtgaaaccccg	85	26	26	0	0	0	72	22	22	0	0	0	90	31	31	0	0	0	51	17
chrX153579950TC	X	153579950	T	C	-	AG	0	FLNA	exonic	nonsynonymous SNV	4.836	0.144	0.005	1781.39	1297.79	0.357093	0.330215	FLNA:NM_001456:exon42:c.A6998G:p.Q2333R,FLNA:NM_001110556:exon43:c.A7022G:p.Q2341R	0.471	NA	rs1137967	6.864	9.21089e-07	0.00266342	0.407796	2392.02	1937.43	acgcccgccgccucacuguuucuagccuucaggugaggcaccgagagaaaccgcccaccu	aggtgggcggtttctctcggtgcctcacctgaaggctagaaacagtgaggcggcgggcgt	353	351	0	348	0	3	136	134	0	122	0	12	277	274	0	273	0	1	240	229
chr4103732726TC	4	103732726	T	C	-	AG	0	UBE2D3	intronic	NA	4.835	0.233	0.007	397.864	216.984	0.856644	0.000132992	NA	NA	NA	NA	12.314	0.000112665	0.00314566	0.000442832	296.994	359.139	aagugauucuccuguaucauccucccgaguagcugggauuacaggcgugugcacuaugcg	cgcatagtgcacacgcctgtaatcccagctactcgggaggatgatacaggagaatcactt	76	49	0	49	0	0	37	37	0	33	0	4	69	37	0	37	0	0	84	50
chr350136275AG	3	50136275	A	G	+	AG	0	RBM5	intronic	NA	4.832	0.15	0	308.614	182.823	0.756357	0.000609421	NA	NA	NA	NA	12.137	0.00354708	0.0163866	0.00170921	110.033	112.55	caagcgcucaucuugccucaucuucccaaagcgcuaggauuauaggcuugagccacugua	caagcgctcatcttgcctcatcttcccaaagcgctaggattataggcttgagccactgta	133	38	38	0	0	0	85	20	20	0	0	0	114	21	21	0	0	0	71	25
chr838829835AG	8	38829835	A	G	+	AG	0	PLEKHA2	UTR3	NA	4.826	0.138	0.005	481.512	192.362	1.26793	6.27136e-07	NA	NA	NA	NA	11.526	0.000129284	0.0033477	3.70421e-06	114.57	119.455	agcaauccucccauguuagcuucccaaguagcuaggacuacaggguugugcuaccacgcc	agcaatcctcccatgttagcttcccaagtagctaggactacagggttgtgctaccacgcc	72	71	70	0	1	0	43	42	37	0	5	0	68	68	68	0	0	0	39	39
chr4103432582AG	4	103432582	A	G	+	AG	0	NFKB1	intronic	NA	4.824	0.146	0	206.809	179.248	0.121086	0.633419	NA	NA	NA	NA	12.101	0.00308304	0.0152487	0.697968	78.8243	89.242	ugggcguaguggcucauaucuguaaucccaguacuucaggaggccgagaagggaggauug	tgggcgtagtggctcatatctgtaatcccagtacttcaggaggccgagaagggaggattg	88	27	27	0	0	0	31	19	19	0	0	0	81	29	29	0	0	0	59	42
chr1328767624AG	13	28767624	A	G	+	AG	0	PAN3	intronic	NA	4.815	0.195	0	245.26	139.477	0.806613	0.000227159	NA	NA	NA	NA	12.516	0.00376759	0.0169538	0.000715016	71.6031	75.3847	uggggacgggcacgugguucacgccuguaaucccagcacuuugggaggccaagacaggca	tggggacgggcacgtggttcacgcctgtaatcccagcactttgggaggccaagacaggca	84	23	23	0	0	0	78	19	19	0	0	0	83	23	23	0	0	0	51	20
chr4123198282AG	4	123198282	A	G	+	AG	0	KIAA1109	intronic	NA	4.811	0.387	0.019	730.043	455.452	0.679185	0.00452995	NA	NA	NA	NA	12.693	0.000153988	0.00365724	0.00993329	131.607	139.502	gagccaaggugggaggauugcuugaggccaggaguuugagaccagccugagaaauauaau	gagccaaggtgggaggattgcttgaggccaggagtttgagaccagcctgagaaatataat	52	29	29	0	0	0	43	31	26	0	5	0	58	18	17	0	1	0	16	14
chr2148057759AG	21	48057759	A	G	+	AG	0	PRMT2	intronic	NA	4.809	0.302	0.008	159.842	217.497	-0.48573	0.0550601	NA	NA	NA	NA	12.486	0.000192157	0.00396711	0.088092	81.0093	70.8942	ugucgggugugucuguaguucagcuacucaggaggcugaagcaggagaaucacuuggggc	tgtcgggtgtgtctgtagttcagctactcaggaggctgaagcaggagaatcacttggggc	101	25	25	0	0	0	62	34	30	0	4	0	116	26	26	0	0	0	23	11
chr1185721534TC	11	85721534	T	C	-	AG	0	PICALM	intronic	NA	4.805	0.378	0.013	485.274	284.648	0.76427	0.000963166	NA	NA	NA	NA	12.822	9.0491e-05	0.00293239	0.00254937	685.195	590.752	aaucccgucuauacuaaagauacaaaaauuagccagucauggaggcgggcacuuguaauc	gattacaagtgcccgcctccatgactggctaatttttgtatctttagtatagacgggatt	211	34	0	34	0	0	190	34	0	24	0	10	267	17	0	17	0	0	100	28
chr1204519363AG	1	204519363	A	G	+	AG	0	MDM4	UTR3	NA	4.796	0.128	0.004	704.428	389.841	0.845363	0.000570342	NA	NA	NA	NA	11.368	0.000110106	0.00312005	0.00161208	116.708	137.722	ucucccaggcugaagugcagugcagugguaugaucauggcucacugcagccuugguuucc	tctcccaggctgaagtgcagtgcagtggtatgatcatggctcactgcagccttggtttcc	108	95	94	0	1	0	61	58	51	0	7	0	62	55	55	0	0	0	45	41
chr371084212TC	3	71084212	T	C	-	AG	0	FOXP1	intronic	NA	4.795	0.21	0	399.736	226.715	0.790733	0.000868664	NA	NA	NA	NA	12.62	0.00347511	0.0162383	0.00233167	34.4471	36.7285	agagccucagggguuuggaauacauguucaaguuugagaagcaauggaagcuguguguuu	aaacacacagcttccattgcttctcaaacttgaacatgtattccaaacccctgaggctct	73	12	0	12	0	0	81	19	0	19	0	0	92	17	0	17	0	0	77	19
chr9139335623TC	9	139335623	T	C	-	AG	0	SEC16A	UTR3	NA	4.794	0.301	0.01	240.579	149.251	0.678506	0.00522067	NA	NA	NA	NA	12.615	0.000209324	0.00413591	0.011233	172.811	149.831	uccgaggagccgugggguuccuucggcauuaguucacgguuuuugagagaggccuuaguu	aactaaggcctctctcaaaaaccgtgaactaatgccgaaggaaccccacggctcctcgga	30	30	0	30	0	0	20	20	0	17	0	3	30	29	0	29	0	0	21	21
chr6143257352TC	6	143257352	T	C	-	AG	0	HIVEP2	intronic	NA	4.783	0.113	0	475.093	244.784	0.93972	0.000137157	NA	NA	NA	NA	11.723	0.00297808	0.0149741	0.000455006	13.1762	25.2462	acuccagccugucugacagagugagacuccaucucaaaaaaaaagagagagagagagaga	tctctctctctctctctttttttttgagatggagtctcactctgtcagacaggctggagt	62	47	0	47	0	0	43	39	0	39	0	0	57	36	0	36	0	0	56	51
chr1022974628TC	10	22974628	T	C	-	AG	0	PIP4K2A	intronic	NA	4.782	0.442	0.014	226.709	209.262	0.117547	0.582361	NA	NA	NA	NA	12.762	0.000149463	0.00360046	0.65248	114.909	115.672	ugucucuuuuuuucugagacaguaucugucacccaggcuggaaugcaguggugggaucau	atgatcccaccactgcattccagcctgggtgacagatactgtctcagaaaaaaagagaca	134	14	0	14	0	0	80	7	0	5	0	2	151	23	0	22	0	1	65	19
chr1155649868TC	1	155649868	T	C	-	AG	0	YY1AP1	intronic	NA	4.781	0.2	0	250.344	88.9425	1.4022	5.23042e-08	NA	NA	NA	NA	12.551	0.00277348	0.0144784	4.00312e-07	91.568	88.5025	cuccagggcucaaaacaauucucucaucuaagccuccugaguagcugggacuacaggcac	gtgcctgtagtcccagctactcaggaggcttagatgagagaattgttttgagccctggag	319	7	0	7	0	0	197	15	0	15	0	0	282	15	0	15	0	0	195	40
chr1204520283AG	1	204520283	A	G	+	AG	0	MDM4	UTR3	NA	4.781	0.081	0	704.428	389.841	0.845363	0.000570342	NA	NA	NA	NA	11.25	0.00523883	0.0201621	0.00161208	116.708	137.722	ucgaccucccagauccaagcaauccucccaccuaagccucccaaguagcugggucuauag	tcgacctcccagatccaagcaatcctcccacctaagcctcccaagtagctgggtctatag	76	62	62	0	0	0	56	51	51	0	0	0	55	44	44	0	0	0	31	25
chr3195246889TC	3	195246889	T	C	-	AG	0	PPP1R2	intronic	NA	4.779	0.245	0	217.832	91.9438	1.21443	7.94994e-08	NA	NA	NA	NA	12.844	0.00318628	0.015548	5.81564e-07	78.6992	91.4999	ggcaggagaaucgcuuaaaccuaggaggcuaagguugccgugagccaagauugcacauug	caatgtgcaatcttggctcacggcaaccttagcctcctaggtttaagcgattctcctgcc	42	25	0	25	0	0	29	23	0	23	0	0	45	15	0	15	0	0	63	43
chr2134612871AG	21	34612871	A	G	+	AG	0	IFNAR2	intronic	NA	4.776	0.159	0	149.729	115.993	0.37016	0.0844655	NA	NA	NA	NA	12.22	0.00383521	0.0171391	0.127703	73.6694	96.5661	uguggcuagguguggugcucacaucuguaaucccagcacuuugggaggccaaggcgagaa	tgtggctaggtgtggtgctcacatctgtaatcccagcactttgggaggccaaggcgagaa	37	28	28	0	0	0	32	27	27	0	0	0	38	24	24	0	0	0	29	23
chr237333921TC	2	37333921	T	C	-	AG	0	EIF2AK2	UTR3	NA	4.772	0.127	0.006	66.9205	139.852	-1.26392	8.69555e-05	NA	NA	NA	NA	11.067	0.00103082	0.00870256	0.000303326	30.3933	34.9862	gccucccaaagugcugggauuacagggaugagccaccgcgcccagccucaucucuuuguu	aacaaagagatgaggctgggcgcggtggctcatccctgtaatcccagcactttgggaggc	94	93	0	93	0	0	23	22	0	19	0	3	60	60	0	59	0	1	12	12
chr1579182468AG	15	79182468	A	G	+	AG	0	MORF4L1	intronic	NA	4.771	0.425	0.009	207.992	101.541	0.970109	4.33927e-05	NA	NA	NA	NA	13.481	0.000178231	0.00383736	0.00016358	134.125	147.255	auggucccagcuacuuggaaggcugaggcaggagaaucgcuugaacccgggaggaggagg	atggtcccagctacttggaaggctgaggcaggagaatcgcttgaacccgggaggaggagg	38	38	37	0	1	0	30	30	26	0	4	0	20	20	20	0	0	0	27	25
chr841831810TC	8	41831810	T	C	-	AG	0	KAT6A	intronic	NA	4.769	0.499	0.016	802.151	296.692	1.37568	4.96594e-07	NA	NA	NA	NA	13.139	6.76837e-05	0.00278905	2.99677e-06	89.1455	100.746	uggauugcuugagucugggaguuugagaccagcuggggcaaaauggcaaaaccccaucuc	gagatggggttttgccattttgccccagctggtctcaaactcccagactcaagcaatcca	89	17	0	17	0	0	83	22	0	14	0	8	91	16	0	16	0	0	89	54
chr1114693318AG	11	14693318	A	G	+	AG	0	PDE3B	intronic	NA	4.766	0.453	0.016	206.546	364.035	-0.966974	0.000850511	NA	NA	NA	NA	12.201	2.45954e-05	0.00266342	0.0022919	24.9764	39.6401	auaggccaggcaugguggcucaucccuguaauccuagcucuuugggaggccgagauggga	ataggccaggcatggtggctcatccctgtaatcctagctctttgggaggccgagatggga	149	64	63	0	1	0	47	23	14	0	9	0	117	31	30	0	1	0	11	6
chr12122997040TC	12	122997040	T	C	-	AG	0	RSRC2	intronic	NA	4.766	0.539	0.015	284.422	87.3705	1.62357	1.52603e-10	NA	NA	NA	NA	13.283	9.26369e-05	0.00295038	1.97897e-09	76.4852	90.3915	acuccugaccucaggugauccacccaccucagccucccauaguguuggaauuacaggcga	tcgcctgtaattccaacactatgggaggctgaggtgggtggatcacctgaggtcaggagt	73	15	0	15	0	0	65	20	0	15	0	5	82	13	0	13	0	0	94	51
chr630459592AG	6	30459592	A	G	+	AG	0	HLA-E	intronic	NA	4.76	0.075	0	2716.72	1366.37	0.982279	0.000492024	NA	NA	NA	NA	11.144	0.00299287	0.0150067	0.00141548	2073.94	2408.91	ugugugccagcaccuacucuuuuuuuuugagacggagucuuggcucugucacccaggcug	tgtgtgccagcacctactctttttttttgagacggagtcttggctctgtcacccaggctg	905	64	64	0	0	0	914	54	54	0	0	0	441	52	52	0	0	0	213	95
chr2238898198TC	22	38898198	T	C	-	AG	0	DDX17	intronic	NA	4.758	0.339	0.008	1738.54	916.179	0.914344	0.000721664	NA	NA	NA	NA	13.177	0.000134138	0.00340677	0.0019858	471.689	511.848	ggccaggcuggucucaaacuccugaccucaagugauccacuggccuccgccucccaaagu	actttgggaggcggaggccagtggatcacttgaggtcaggagtttgagaccagcctggcc	355	42	0	40	1	1	256	22	0	20	0	2	261	33	0	33	0	0	204	25
chr1262713111AG	12	62713111	A	G	+	AG	0	USP15	intronic	NA	4.752	0.374	0.007	535.014	314.425	0.738191	0.00178508	NA	NA	NA	NA	13.175	0.000120118	0.00325238	0.00436791	165.047	199.387	accaggugccuccucaaacacuggggauuacaauuuggcaugagauuuggguggggacac	accaggtgcctcctcaaacactggggattacaatttggcatgagatttgggtggggacac	231	49	48	0	1	0	141	20	16	0	4	0	225	16	16	0	0	0	158	48
chr776187220AG	7	76187220	A	G	+	AG	0	LOC100133091	ncRNA_intronic	NA	4.745	0.319	0.01	21.9416	7.34954	1.63846	1.20215e-06	NA	NA	0.15	rs2771148	12.365	0.000104672	0.00308245	6.65275e-06	3.40169	3.28378	ggcacauguauacuuauguaaacaaucccacacuuucugcgcauguauccaggaacuuaa	ggcacatgtatacttatgtaaacaatcccacactttctgcgcatgtatccaggaacttaa	33	32	32	0	0	0	39	36	31	0	5	0	35	33	32	0	1	0	44	44
chrX73417163TC	X	73417163	T	C	-	AG	0	FTX	ncRNA_intronic	NA	4.74	0.083	0	34.0798	26.5078	0.383153	0.137231	NA	NA	NA	NA	11.286	0.00736509	0.023936	0.193332	3.66176	4.0773	ugauuaaaaaaaaguggggaaaggacuugaauagacauuucuucaaagaugacagaaaau	attttctgtcatctttgaagaaatgtctattcaagtcctttccccacttttttttaatca	75	75	0	75	0	0	80	77	0	74	0	3	50	50	0	50	0	0	19	19
chr111081948AG	1	11081948	A	G	+	AG	0	TARDBP	intronic	NA	4.738	0.563	0.014	139.307	143.283	-0.0522228	0.839044	NA	NA	NA	rs1138363	13.334	9.93199e-05	0.0030196	0.873844	119.468	117.104	ccaccuuggccucccaaagcgcuaggauuacaggcaugagccaccaugcccagccuaugu	ccaccttggcctcccaaagcgctaggattacaggcatgagccaccatgcccagcctatgt	51	14	14	0	0	0	47	20	14	0	6	0	86	10	10	0	0	0	32	26
chr1740538705TC	17	40538705	T	C	-	AG	0	STAT3	intronic	NA	4.738	0.218	0	486.006	248.922	0.920705	0.000182596	NA	NA	NA	NA	12.674	0.00381328	0.0170985	0.000586451	279.779	359.411	aaucacuuagaaauauccacagugccaggcaugguggugcacaccucugaucccagcuaa	ttagctgggatcagaggtgtgcaccaccatgcctggcactgtggatatttctaagtgatt	64	8	0	8	0	0	27	9	0	9	0	0	68	14	0	14	0	0	67	38
chr2238901052TC	22	38901052	T	C	-	AG	0	DDX17	intronic	NA	4.738	0.22	0	1738.54	916.179	0.914344	0.000721664	NA	NA	NA	NA	12.69	0.00501228	0.0196391	0.0019858	471.689	511.848	aauuagccuggcuugguggcgcaugccuguaaucccagcuacucgggaggccaaggcagg	cctgccttggcctcccgagtagctgggattacaggcatgcgccaccaagccaggctaatt	335	25	0	25	0	0	253	22	0	22	0	0	243	14	0	14	0	0	193	14
chr1320247052AG	13	20247052	A	G	+	AG	0	MPHOSPH8	UTR3	NA	4.737	0.105	0.003	196.633	126.01	0.616502	0.00579366	NA	NA	NA	NA	11.329	0.000538226	0.00632188	0.012334	79.1182	81.7145	aaguccaggaguucaagaccagccuggguaacaugggguggaacaagccuguagucccag	aagtccaggagttcaagaccagcctgggtaacatggggtggaacaagcctgtagtcccag	116	115	114	0	1	0	70	69	65	0	4	0	79	78	78	0	0	0	17	17
chr1734140380AG	17	34140380	A	G	+	AG	0	TAF15	intronic	NA	4.734	0.31	0	143.493	62.3162	1.19373	5.32235e-08	NA	NA	NA	NA	13.184	0.00488044	0.0193007	4.05727e-07	116.155	108.545	aaagauuucaggcaugguggcucaugccuauaaucccagcacuuuaagaggcugaggugg	aaagatttcaggcatggtggctcatgcctataatcccagcactttaagaggctgaggtgg	80	9	9	0	0	0	67	16	16	0	0	0	83	5	5	0	0	0	58	26
chr5130724764AG	5	130724764	A	G	+	AG	0	CDC42SE2	intronic	NA	4.73	0.27	0.006	785.428	463.634	0.762262	0.0018087	NA	NA	NA	NA	12.728	0.000133252	0.00340091	0.00441685	218.511	246.458	uccaggcuggucucaaacuccugggcucaaguuaucugccuacuucgaacucccauagug	tccaggctggtctcaaactcctgggctcaagttatctgcctacttcgaactcccatagtg	272	52	51	0	1	0	222	45	39	0	6	0	189	22	22	0	0	0	176	54
chr1348817707AG	13	48817707	A	G	+	AG	0	ITM2B	intronic	NA	4.72	0.258	0.01	520.531	455.784	0.195187	0.428616	NA	NA	NA	NA	12.378	0.00041126	0.00550094	0.507957	885.209	876.903	cugugggccgggcaugguggcucacgucuauaauuccagcacuuugggaggcugaggcag	ctgtgggccgggcatggtggctcacgtctataattccagcactttgggaggctgaggcag	110	36	36	0	0	0	224	39	37	0	2	0	193	35	35	0	0	0	105	25
chr1269024600AG	12	69024600	A	G	+	AG	0	RAP1B	intronic	NA	4.719	0.205	0	200.939	116.671	0.753938	0.000521703	NA	NA	NA	NA	12.584	0.00347922	0.0162383	0.00149063	85.3177	138.017	accucccauccucccggguagguggaacuacaggcgcaggccaccacgccuggcuaauuu	acctcccatcctcccgggtaggtggaactacaggcgcaggccaccacgcctggctaattt	53	23	23	0	0	0	23	15	15	0	0	0	66	17	17	0	0	0	40	22
chr182753599AG	18	2753599	A	G	+	AG	0	SMCHD1	intronic	NA	4.714	0.145	0	1836.92	845.469	1.11738	3.63517e-05	NA	NA	NA	NA	12.09	0.00552298	0.0207472	0.000140029	230.062	269.117	auacauagccuugcuagagugcaaugccuagagugcaguggcucacugcaaccucugcuu	atacatagccttgctagagtgcaatgcctagagtgcagtggctcactgcaacctctgctt	147	35	35	0	0	0	191	46	46	0	0	0	202	31	31	0	0	0	100	19
chr841823975TC	8	41823975	T	C	-	AG	0	KAT6A	intronic	NA	4.712	0.418	0.02	802.151	296.692	1.37568	4.96594e-07	NA	NA	NA	NA	12.578	0.00022348	0.00426673	2.99677e-06	89.1455	100.746	ccaccagugauacgcuccaagauccccaguagaugccugaaaccguggacuguacugaac	gttcagtacagtccacggtttcaggcatctactggggatcttggagcgtatcactggtgg	99	27	0	27	0	0	90	30	0	28	0	2	92	17	0	16	0	1	78	42
chr1593437998AG	15	93437998	A	G	+	AG	0	LOC100507217	ncRNA_intronic	NA	4.704	0.138	0	433.573	76.8542	2.40497	6.8858e-20	NA	NA	NA	NA	12.021	0.00340041	0.0160419	3.89848e-18	93.5419	103.041	ggcccacauagugaaaccccgucucuacuaaaauuacaaaaauuagccaggcauggugau	ggcccacatagtgaaaccccgtctctactaaaattacaaaaattagccaggcatggtgat	134	33	33	0	0	0	231	29	29	0	0	0	148	26	26	0	0	0	322	45
chr1377810950TC	13	77810950	T	C	-	AG	0	MYCBP2	intronic	NA	4.699	0.195	0	850.164	759.808	0.164521	0.512112	NA	NA	NA	NA	12.514	0.00677726	0.0230484	0.588323	100.843	105.922	gcccaggcuggccucgaacaacugggcccaagugacccuccugccucagccucccgagua	tactcgggaggctgaggcaggagggtcacttgggcccagttgttcgaggccagcctgggc	137	21	0	21	0	0	95	24	0	24	0	0	133	25	0	25	0	0	31	13
chr1166399223AG	11	66399223	A	G	+	AG	0	RBM14-RBM4	intronic	NA	4.698	0.267	0	72.1784	51.362	0.475309	0.082903	NA	NA	NA	NA	12.966	0.00561698	0.0209421	0.125709	35.5374	33.1033	aaccuccuggguucaagcaauucugccucagccuccugaguagcugggacuacagggaug	aacctcctgggttcaagcaattctgcctcagcctcctgagtagctgggactacagggatg	49	32	32	0	0	0	28	21	21	0	0	0	31	13	13	0	0	0	11	10
chr3176747375TC	3	176747375	T	C	-	AG	0	TBL1XR1	intronic	NA	4.692	0.226	0	389.668	264.491	0.571875	0.0132589	NA	NA	NA	NA	12.728	0.00394898	0.0173909	0.02557	105.881	115.006	auagagucucacuaugucgccuaggcuggaaugcaguggcagaucaaggcuuacugcagc	gctgcagtaagccttgatctgccactgcattccagcctaggcgacatagtgagactctat	94	22	0	22	0	0	103	27	0	27	0	0	109	14	0	14	0	0	50	25
chr2101904824TC	2	101904824	T	C	-	AG	0	RNF149	intronic	NA	4.688	0.196	0.008	269.426	93.7947	1.50117	3.43883e-10	NA	NA	NA	NA	11.545	0.000178759	0.00383736	4.18813e-09	106.789	155.419	gguagcguacaccuguaaucccagcuacucagguagcuggggcaggagaauuacuugaac	gttcaagtaattctcctgccccagctacctgagtagctgggattacaggtgtacgctacc	86	62	1	61	0	0	91	70	0	67	0	3	107	45	0	45	0	0	57	55
chr636942859TC	6	36942859	T	C	-	AG	0	MTCH1	intronic	NA	4.68	0.374	0.009	190.729	80.0416	1.19926	3.88001e-06	NA	NA	NA	NA	13.109	0.000170758	0.00378571	1.91346e-05	145.588	140.132	cggccaggacccaggaccugcuucuuuggcagggcacauggucuccgagggccgcagaca	tgtctgcggccctcggagaccatgtgccctgccaaagaagcaggtcctgggtcctggccg	123	39	0	38	0	1	72	25	0	19	0	6	83	11	0	11	0	0	76	19
chr220533104TC	2	20533104	T	C	-	AG	0	PUM2	intronic	NA	4.673	0.232	0	349.101	287.453	0.276118	0.220744	NA	NA	NA	NA	12.766	0.00381155	0.0170985	0.290334	194.9	171.804	uuuguagagcuaggucucccuauguugccaaggauggucuugaauuccuggccucaagcg	cgcttgaggccaggaattcaagaccatccttggcaacatagggagacctagctctacaaa	59	22	0	22	0	0	33	21	0	21	0	0	52	14	0	14	0	0	29	25
chr1918284747AG	19	18284747	A	G	+	AG	0	IFI30	exonic	synonymous SNV	4.671	0.219	0.009	357.396	691.781	-0.98773	0.000439374	IFI30:NM_006332:exon1:c.A96G:p.L32L	NA	NA	rs11554160	6.357	1.51715e-08	0.00266342	0.00128119	1112.15	1063.01	gcggugcaggcguccccucugcaagcguuagacuucuuugggaaugggccaccaguuaac	gcggtgcaggcgtcccctctgcaagcgttagacttctttgggaatgggccaccagttaac	1311	1304	1293	0	11	0	303	296	245	0	51	0	1280	1273	1258	0	15	0	312	302
chr14102330185AG	14	102330185	A	G	+	AG	0	PPP2R5C	intronic	NA	4.67	0.441	0.014	292.325	224.117	0.384841	0.0809333	NA	NA	NA	NA	13.446	0.000251545	0.00453008	0.123109	117.623	116.205	acccgggagugggagguugcagugagccaagaucgcaccacugcacuccagccugcgcac	acccgggagtgggaggttgcagtgagccaagatcgcaccactgcactccagcctgcgcac	143	24	23	0	1	0	116	24	19	0	5	0	125	16	16	0	0	0	59	18
chrX24095315AG	X	24095315	A	G	+	AG	0	EIF2S3	UTR3	NA	4.661	0.051	0	183.471	162.853	0.182966	0.399658	NA	NA	NA	NA	10.592	0.0127066	0.0317679	0.479064	146.736	160.482	agcgauucuccugccucagccucccgaguagcugagauuacaggugcgcgccaccacacu	agcgattctcctgcctcagcctcccgagtagctgagattacaggtgcgcgccaccacact	76	75	75	0	0	0	43	41	39	0	2	0	65	60	60	0	0	0	32	32
chr1082274988AG	10	82274988	A	G	+	AG	0	TSPAN14	intronic	NA	4.658	0.446	0.021	125.728	95.0409	0.374219	0.126641	NA	NA	NA	NA	12.822	0.000290976	0.00482531	0.180999	199.269	227.805	uaagccacagcaggcauuuauuuucucacaguuuggaggcuagaaguccaagaucaaggu	taagccacagcaggcatttattttctcacagtttggaggctagaagtccaagatcaaggt	61	25	25	0	0	0	32	25	23	0	2	0	39	16	15	0	1	0	32	26
chr286689987AG	2	86689987	A	G	+	AG	0	KDM3A	intronic	NA	4.658	0.482	0.01	1958.93	130.006	3.84823	3.30523e-30	NA	NA	NA	NA	13.553	8.97476e-05	0.00292717	5.09423e-28	173.382	197.136	guaaucccagcacuuuaggaggccaaggcaggcagauuacuugaggccaagaguuggaca	gtaatcccagcactttaggaggccaaggcaggcagattacttgaggccaagagttggaca	60	34	33	0	1	0	259	139	105	0	34	0	40	11	11	0	0	0	268	196
chr2115914993TC	21	15914993	T	C	-	AG	0	SAMSN1	intronic	NA	4.651	0.168	0	240.983	149.571	0.677183	0.00252536	NA	NA	NA	NA	12.303	0.00348592	0.0162383	0.00594185	195.877	196.139	ucagccuuccaaagugcugggauuacaggcaugagcaaccacaacuggcuguuuuaccuc	gaggtaaaacagccagttgtggttgctcatgcctgtaatcccagcactttggaaggctga	149	41	0	41	0	0	95	33	0	33	0	0	216	26	0	26	0	0	139	59
chr182731992AG	18	2731992	A	G	+	AG	0	SMCHD1	intronic	NA	4.648	0.069	0	1836.92	845.469	1.11738	3.63517e-05	NA	NA	NA	NA	11.014	0.00928334	0.0269947	0.000140029	230.062	269.117	caugccacugcccuccagccuaggaggcaaagugagacucugucucaaaaaaaauaaaaa	catgccactgccctccagcctaggaggcaaagtgagactctgtctcaaaaaaaataaaaa	175	74	74	0	0	0	177	54	54	0	0	0	195	55	55	0	0	0	101	15
chr2238898311TC	22	38898311	T	C	-	AG	0	DDX17	intronic	NA	4.647	0.212	0.011	1738.54	916.179	0.914344	0.000721664	NA	NA	NA	NA	12.014	0.00103701	0.0087319	0.0019858	471.689	511.848	guuccagcgguucuccugccucagccucccaaguagcuagggauuacaggcgugcaccac	gtggtgcacgcctgtaatccctagctacttgggaggctgaggcaggagaaccgctggaac	353	38	0	38	0	0	263	29	0	28	0	1	257	29	0	28	0	1	197	18
chr2043707045AG	20	43707045	A	G	+	AG	0	STK4	UTR3	NA	4.644	0.119	0.005	816.001	496.991	0.704887	0.00561562	NA	NA	NA	NA	10.878	0.000277342	0.00474519	0.0120019	168.639	182.444	uuuuguauuuuuaguagagacaggguuucaccauauuagccaggugggucuugaacuccu	ttttgtatttttagtagagacagggtttcaccatattagccaggtgggtcttgaactcct	79	77	76	1	0	0	69	68	65	0	3	0	64	61	60	0	1	0	41	41
chr191483419TC	1	91483419	T	C	-	AG	0	ZNF644	intronic	NA	4.639	0.379	0.01	195.165	174.267	0.170612	0.432316	NA	NA	NA	NA	12.897	0.000210116	0.00414048	0.511509	31.6654	38.9883	ccucucagguucaagugauucuccugucucagccucucaaguagcugggauuacgggcgc	gcgcccgtaatcccagctacttgagaggctgagacaggagaatcacttgaacctgagagg	59	32	0	31	0	1	25	16	0	10	0	6	36	14	0	14	0	0	18	13
chr325695127TC	3	25695127	T	C	-	AG	0	TOP2B	intronic	NA	4.636	0.18	0	799.664	336.443	1.19631	2.0619e-06	NA	NA	NA	NA	12.396	0.00331566	0.0158781	1.08381e-05	215.145	209.37	cuugcggccaggaguuuaagaccauccuggacaauaugguaaaaccuugucucuagaaga	tcttctagagacaaggttttaccatattgtccaggatggtcttaaactcctggccgcaag	41	19	0	19	0	0	41	15	0	15	0	0	38	21	0	21	0	0	101	83
chr614121445AG	6	14121445	A	G	+	AG	0	CD83	intronic	NA	4.635	0.106	0	315.533	137.028	0.923849	0.00390794	NA	NA	NA	NA	11.631	0.00375816	0.0169456	0.00872922	274.8	337.74	uuugagacagagugucacccuguuucccaagcuggaguacaguggcaugaagauggcuca	tttgagacagagtgtcaccctgtttcccaagctggagtacagtggcatgaagatggctca	82	32	32	0	0	0	41	30	30	0	0	0	111	32	32	0	0	0	85	55
chr1461791424AG	14	61791424	A	G	+	AG	0	PRKCH	intronic	NA	4.626	0.153	0	287.228	206.304	0.453013	0.0613484	NA	NA	NA	NA	12.164	0.00386379	0.0172101	0.0967903	10.6538	16.2093	uugaacuuguggccucaagccauccucccacuucaaccucccaaagugcugggauuacag	ttgaacttgtggcctcaagccatcctcccacttcaacctcccaaagtgctgggattacag	105	34	34	0	0	0	53	16	16	0	0	0	64	22	22	0	0	0	66	41
chr1082274682AG	10	82274682	A	G	+	AG	0	TSPAN14	intronic	NA	4.625	0.12	0	125.728	95.0409	0.374219	0.126641	NA	NA	NA	NA	11.819	0.00769716	0.0245241	0.180999	199.269	227.805	gagagcuuauuugucacuccacugugugaagacacagugagagggugccauccaugaacc	gagagcttatttgtcactccactgtgtgaagacacagtgagagggtgccatccatgaacc	67	31	31	0	0	0	32	25	25	0	0	0	57	34	34	0	0	0	32	26
chr1269011811AG	12	69011811	A	G	+	AG	0	RAP1B	intronic	NA	4.624	0.163	0	200.939	116.671	0.753938	0.000521703	NA	NA	NA	NA	12.253	0.00396876	0.0174176	0.00149063	85.3177	138.017	aucugcccgccuccaccucccaaacugcuaggauuacaggcaugagccaccauacccagc	atctgcccgcctccacctcccaaactgctaggattacaggcatgagccaccatacccagc	54	29	29	0	0	0	38	29	29	0	0	0	69	22	22	0	0	0	55	38
chr2034314937TC	20	34314937	T	C	-	AG	0	RBM39	intronic	NA	4.622	0.163	0	583.621	316.947	0.852463	0.000441371	NA	NA	NA	NA	12.253	0.00381351	0.0170985	0.00128632	220.823	218.256	agaccagccugaccaacauggugaaaccccaucucuacuaauaaaguacaaaaauuagcc	ggctaatttttgtactttattagtagagatggggtttcaccatgttggtcaggctggtct	265	22	0	22	0	0	246	21	0	21	0	0	247	29	0	29	0	0	145	69
chr2162053903AG	2	162053903	A	G	+	AG	0	TANK	intronic	NA	4.618	0.134	0	186.094	106.284	0.772846	0.00053053	NA	NA	NA	NA	11.97	0.00529818	0.0203381	0.00151295	78.3578	120.005	auacugauuucucgugaagaaacaccugaauccuagguuacaacgaacuagaaaaaugac	atactgatttctcgtgaagaaacacctgaatcctaggttacaacgaactagaaaaatgac	103	16	16	0	0	0	89	35	35	0	0	0	179	34	34	0	0	0	89	35
chr1022887052TC	10	22887052	T	C	-	AG	0	PIP4K2A	intronic	NA	4.617	0.131	0	226.709	209.262	0.117547	0.582361	NA	NA	NA	NA	11.941	0.00839285	0.0256289	0.65248	114.909	115.672	acuccuggccucaagugaucuucccaccucagccuccaaaagugcuaggauuacaggcau	atgcctgtaatcctagcacttttggaggctgaggtgggaagatcacttgaggccaggagt	125	40	0	40	0	0	96	32	0	32	0	0	138	21	0	21	0	0	48	14
chr538968628TC	5	38968628	T	C	-	AG	0	RICTOR	intronic	NA	4.613	0.47	0.022	1028.65	281.414	1.82333	8.07741e-12	NA	NA	NA	NA	13.024	0.000120208	0.00325238	1.32408e-10	80.4258	109.254	uauguuccuagucucaaaauucuggccucaagcaguccucccaccuuggcuucccaaagg	cctttgggaagccaaggtgggaggactgcttgaggccagaattttgagactaggaacata	43	21	0	21	0	0	42	29	0	19	0	10	41	18	0	18	0	0	42	39
chr178853867TC	17	8853867	T	C	-	AG	0	PIK3R5	intronic	NA	4.609	0.198	0.004	330.696	108.196	1.56613	1.63675e-06	NA	NA	NA	NA	12.262	0.000231157	0.00433456	8.78944e-06	259.012	262.791	cuaagcaaauuaauguaggaauggaaaaccaaauaccauauguucucucuuacaaguagg	cctacttgtaagagagaacatatggtatttggttttccattcctacattaatttgcttag	122	89	0	88	0	1	73	38	0	34	0	4	51	28	0	28	0	0	60	29
chr1656974279AG	16	56974279	A	G	+	AG	0	HERPUD1	intronic	NA	4.605	0.249	0.014	154.479	120.622	0.33269	0.147901	NA	NA	NA	NA	11.576	0.000326467	0.00506176	0.206175	92.3683	90.1277	gagucucgcucugucauucaggcuggaguacaauggcacaaucacugcaaucuccgcuuc	gagtctcgctctgtcattcaggctggagtacaatggcacaatcactgcaatctccgcttc	180	58	58	0	0	0	87	37	35	0	2	0	133	24	23	0	1	0	51	18
chr129911798TC	12	9911798	T	C	-	AG	0	CD69	intronic	NA	4.602	0.157	0	377.647	53.7273	2.62386	4.79137e-22	NA	NA	NA	NA	12.205	0.00389616	0.017297	3.45416e-20	162.104	276.329	aagcuguggguaacaauagcccucaauuguaaucccagcacuuugggaggccgagguggg	cccacctcggcctcccaaagtgctgggattacaattgagggctattgttacccacagctt	55	19	0	19	0	0	85	24	0	24	0	0	88	25	0	25	0	0	186	50
chr1269032580AG	12	69032580	A	G	+	AG	0	RAP1B	intronic	NA	4.601	0.363	0.007	200.939	116.671	0.753938	0.000521703	NA	NA	NA	NA	13.241	0.000283581	0.00478835	0.00149063	85.3177	138.017	cugccucagccuccugagcaccugggauuacaggcaugcaccaccaaacccgacugauuu	ctgcctcagcctcctgagcacctgggattacaggcatgcaccaccaaacccgactgattt	76	48	47	0	1	0	42	33	29	0	4	0	60	11	11	0	0	0	52	28
chr1167457079TC	1	167457079	T	C	-	AG	0	CD247	intronic	NA	4.597	0.35	0.018	309.243	130.206	1.19313	1.04215e-05	NA	NA	NA	NA	11.725	0.0003246	0.00506176	4.59528e-05	2.11978	2.82407	uguaaucccagcuacucaggaggcugaggcagaaggauugauugagcccaggaauuugag	ctcaaattcctgggctcaatcaatccttctgcctcagcctcctgagtagctgggattaca	111	23	0	23	0	0	78	23	0	21	0	2	92	19	0	18	0	1	91	21
chr6160162756AG	6	160162756	A	G	+	AG	0	WTAP	intronic	NA	4.596	0.143	0	228.708	129.951	0.794412	0.00047659	NA	NA	NA	NA	12.063	0.00668631	0.0228815	0.00137728	123.446	177.806	aacuagauuuaggcuggguguggugacucaggccuguaauuucagcaguuugggaggcca	aactagatttaggctgggtgtggtgactcaggcctgtaatttcagcagtttgggaggcca	90	29	29	0	0	0	79	21	21	0	0	0	105	29	29	0	0	0	73	23
chr9136229572TC	9	136229572	T	C	-	AG	0	SURF4	UTR3	NA	4.595	0.462	0.015	167.112	132.187	0.304111	0.223244	NA	NA	NA	NA	12.674	3.29605e-06	0.00266342	0.293129	167.531	184.624	cuagugagaccacacagggguagccccagcagcagcacccugcaagccagccuggccagc	gctggccaggctggcttgcagggtgctgctgctggggctacccctgtgtggtctcactag	85	83	0	82	0	1	33	33	0	26	0	7	50	49	0	49	0	0	21	20
chr1204519778AG	1	204519778	A	G	+	AG	0	MDM4	UTR3	NA	4.593	0.15	0.005	704.428	389.841	0.845363	0.000570342	NA	NA	NA	NA	12.044	0.00021163	0.00416121	0.00161208	116.708	137.722	gugcaaacacggcccaccuccugggcucaagugauccuccagccucagcuucccucacag	gtgcaaacacggcccacctcctgggctcaagtgatcctccagcctcagcttccctcacag	88	74	73	0	1	0	71	68	66	0	2	0	83	76	76	0	0	0	44	40
chr743661285AG	7	43661285	A	G	+	AG	0	STK17A	intronic	NA	4.591	0.131	0	168.72	137.562	0.268984	0.226528	NA	NA	NA	NA	11.941	0.00863017	0.026033	0.29701	24.6837	31.2106	aagaugggucucacuguguugcccaggcuagugauuuguuuuagagcuuucuguuccuua	aagatgggtctcactgtgttgcccaggctagtgatttgttttagagctttctgttcctta	65	20	20	0	0	0	48	9	9	0	0	0	70	32	31	1	0	0	37	14
chr12122996626TC	12	122996626	T	C	-	AG	0	RSRC2	intronic	NA	4.579	0.509	0.016	284.422	87.3705	1.62357	1.52603e-10	NA	NA	NA	NA	13.698	0.000146247	0.00355781	1.97897e-09	76.4852	90.3915	uuugggcugggcaugguggcucacgccuguaaugccagcacuucgggaggccaaggcggg	cccgccttggcctcccgaagtgctggcattacaggcgtgagccaccatgcccagcccaaa	79	21	0	20	0	1	80	35	0	28	0	7	81	12	0	12	0	0	85	46
chr1776743012TC	17	76743012	T	C	-	AG	0	CYTH1	intronic	NA	4.578	0.162	0	747.117	267.368	1.4137	2.18541e-06	NA	NA	NA	NA	12.25	0.00513316	0.0199377	1.14246e-05	210.461	211.266	uuauuauuauuauuuuugagacagagucugacucugucacgaagacuggagugcaguggg	cccactgcactccagtcttcgtgacagagtcagactctgtctcaaaaataataataataa	91	21	0	21	0	0	78	15	0	15	0	0	101	20	0	20	0	0	86	25
chr6149769171TC	6	149769171	T	C	-	AG	0	ZC3H12D	UTR3	NA	4.575	0.178	0	128.882	57.5542	1.1137	3.90861e-05	NA	NA	NA	NA	12.381	0.0055971	0.0208889	0.000148978	15.5222	5.89165	cccgccucagccucccaaagugcugggauuauaggcgugagccaccgcgccuggccccgg	ccggggccaggcgcggtggctcacgcctataatcccagcactttgggaggctgaggcggg	31	31	0	31	0	0	20	20	0	20	0	0	20	19	0	19	0	0	19	19
chr630460802AG	6	30460802	A	G	+	AG	0	HLA-E	UTR3	NA	4.575	0.076	0.003	2716.72	1366.37	0.982279	0.000492024	NA	NA	NA	NA	6.577	7.57195e-06	0.00266342	0.00141548	2073.94	2408.91	uaaaaauaagaaccugggcagagugcggcagcucaugccuguaaucccagcacuuaggga	taaaaataagaacctgggcagagtgcggcagctcatgcctgtaatcccagcacttaggga	488	479	478	0	1	0	551	494	485	1	8	0	615	600	594	2	4	0	408	318
chr2101904811TC	2	101904811	T	C	-	AG	0	RNF149	intronic	NA	4.57	0.081	0	269.426	93.7947	1.50117	3.43883e-10	NA	NA	NA	NA	11.25	0.00562687	0.0209685	4.18813e-09	106.789	155.419	uguaaucccagcuacucagguagcuggggcaggagaauuacuugaacccgggaggcacag	ctgtgcctcccgggttcaagtaattctcctgccccagctacctgagtagctgggattaca	91	67	0	67	0	0	104	81	0	81	0	0	109	47	0	47	0	0	66	64
chr841823794TC	8	41823794	T	C	-	AG	0	KAT6A	intronic	NA	4.57	0.133	0	802.151	296.692	1.37568	4.96594e-07	NA	NA	NA	NA	11.959	0.00429672	0.0181623	2.99677e-06	89.1455	100.746	acgacagguaacuagaaccucgaaaagcaaagcuggggauaaggggagacuacuauaaau	atttatagtagtctccccttatccccagctttgcttttcgaggttctagttacctgtcgt	100	28	0	28	0	0	86	23	0	23	0	0	100	25	0	25	0	0	84	48
chr4154404607AG	4	154404607	A	G	+	AG	0	KIAA0922	intronic	NA	4.568	0.158	0	264.816	159.737	0.70825	0.00172047	NA	NA	NA	NA	12.215	0.0100863	0.0281729	0.00422988	26.449	30.2699	gugugguggcucaugccucuagcacuuugagaggcugaggugggaggaucggcuugagcu	gtgtggtggctcatgcctctagcactttgagaggctgaggtgggaggatcggcttgagct	98	33	33	0	0	0	63	18	18	0	0	0	100	25	25	0	0	0	43	16
chr5138955413AG	5	138955413	A	G	+	AG	0	UBE2D2	intronic	NA	4.563	0.222	0	96.4378	69.764	0.452971	0.0398237	NA	NA	NA	NA	12.699	0.00475381	0.0191225	0.0663596	75.0664	80.3861	gagaaucacuuggcugggagaccagccugagcaauucagcaagaccccuucucuacaaaa	gagaatcacttggctgggagaccagcctgagcaattcagcaagaccccttctctacaaaa	62	30	30	0	0	0	30	10	10	0	0	0	45	14	14	0	0	0	40	28
chr1226050950TC	1	226050950	T	C	-	AG	0	TMEM63A	intronic	NA	4.561	0.293	0.006	527.379	150.796	1.87525	2.2067e-10	NA	NA	NA	NA	12.883	0.000317949	0.00500708	2.7994e-09	42.6199	55.7207	gaggccagaaguucgaaaucagccugggcaacauagcgagaccccgucucuacaaaaaau	attttttgtagagacggggtctcgctatgttgcccaggctgatttcgaacttctggcctc	163	53	0	52	0	1	131	40	0	35	0	5	77	21	0	21	0	0	88	11
chr1776763180TC	17	76763180	T	C	-	AG	0	CYTH1	intronic	NA	4.56	0.181	0	747.117	267.368	1.4137	2.18541e-06	NA	NA	NA	NA	12.41	0.00692462	0.0232102	1.14246e-05	210.461	211.266	ggaacaugccagaguaggugucacugcucuagcuguucccacacuagcaguuaacugcuu	aagcagttaactgctagtgtgggaacagctagagcagtgacacctactctggcatgttcc	102	32	0	32	0	0	75	12	0	12	0	0	96	14	0	14	0	0	80	19
chr11102308916TC	11	102308916	T	C	-	AG	0	TMEM123	intronic	NA	4.556	0.527	0.01	859.851	514.881	0.744696	0.00290266	NA	NA	NA	NA	13.736	0.000280521	0.00477214	0.00671413	458.273	410.963	cuggguguggugaugugugcaugugaucccagcuacuuaggaggcugaggcaggagaaug	cattctcctgcctcagcctcctaagtagctgggatcacatgcacacatcaccacacccag	247	33	0	32	0	1	299	32	0	25	0	7	220	7	0	7	0	0	116	11
chr1205708998TC	1	205708998	T	C	-	AG	0	NUCKS1	intronic	NA	4.556	0.147	0	206.433	247.829	-0.272329	0.285451	NA	NA	NA	NA	12.104	0.00851499	0.0258426	0.361224	218.34	234.802	aauuaccuggaguuggccacacaguggcucacaccuauaaucccaacacuuugggaggcc	ggcctcccaaagtgttgggattataggtgtgagccactgtgtggccaactccaggtaatt	123	11	0	11	0	0	81	19	0	19	0	0	144	19	0	19	0	0	24	10
chr152906002TC	1	52906002	T	C	-	AG	0	ZCCHC11	intronic	NA	4.554	0.193	0	425.036	168.886	1.3027	5.25805e-08	NA	NA	NA	NA	12.501	0.00472521	0.0190556	4.0151e-07	27.6083	34.0722	ccaggaguucaagaccagccuggccaacacagcgagaugcugucucuaaaaaaccaaaua	tatttggttttttagagacagcatctcgctgtgttggccaggctggtcttgaactcctgg	52	23	0	23	0	0	51	33	0	33	0	0	29	16	0	16	0	0	58	46
chr1073994170AG	10	73994170	A	G	+	AG	0	ANAPC16	UTR3	NA	4.551	0.236	0.009	145.566	85.6572	0.764178	0.000451	NA	NA	NA	NA	12.489	0.00151487	0.0105843	0.00131011	85.0667	113.545	ccaaccuuggccuccaaagugcugggauuacaggcaugagccaccgcgccuggccucaag	ccaaccttggcctccaaagtgctgggattacaggcatgagccaccgcgcctggcctcaag	44	43	43	0	0	0	28	27	25	0	2	0	34	34	34	0	0	0	8	8
chr440211275AG	4	40211275	A	G	+	AG	0	RHOH	intronic	NA	4.549	0.094	0	123.897	66.4389	0.861126	0.000678307	NA	NA	NA	NA	11.469	0.00972976	0.0276142	0.00187767	5.16314	11.93	uguagagaugggguuucaccauguugcccagacuggucuugaauucuucaagcauauuca	tgtagagatggggtttcaccatgttgcccagactggtcttgaattcttcaagcatattca	105	67	67	0	0	0	52	21	21	0	0	0	75	41	41	0	0	0	81	47
chr189111395AG	18	9111395	A	G	+	AG	0	NDUFV2	intronic	NA	4.547	0.31	0.013	79.8705	57.0927	0.450894	0.0486048	NA	NA	NA	NA	12.301	0.000270098	0.00466852	0.0790086	69.6762	63.7164	aacacuaauacaguacuuaccaucugccaagcagaauauuaagcacuuuacaugaaguac	aacactaatacagtacttaccatctgccaagcagaatattaagcactttacatgaagtac	56	24	24	0	0	0	50	29	26	0	3	0	74	26	26	0	0	0	60	35
chr3151993341AG	3	151993341	A	G	+	AG	0	MBNL1	intronic	NA	4.546	0.111	0	1114	850.289	0.383624	0.173028	NA	NA	NA	NA	11.697	0.00629633	0.0222409	0.235529	441.01	488.568	acauggugaaaccccgucucuacuaaaauacaaaaaauuagcugggcaugguggcgcaug	acatggtgaaaccccgtctctactaaaatacaaaaaattagctgggcatggtggcgcatg	228	61	61	0	0	0	185	20	20	0	0	0	211	33	33	0	0	0	103	23
chr1776700633TC	17	76700633	T	C	-	AG	0	CYTH1	intronic	NA	4.542	0.144	0	747.117	267.368	1.4137	2.18541e-06	NA	NA	NA	NA	12.074	0.00442788	0.0184892	1.14246e-05	210.461	211.266	accacuguacuccagccugggugacagagcaagacccugccuguaacaaaaacaaaaaca	tgtttttgtttttgttacaggcagggtcttgctctgtcacccaggctggagtacagtggt	299	29	0	29	0	0	257	35	0	35	0	0	279	22	0	22	0	0	349	64
chr2162054298AG	2	162054298	A	G	+	AG	0	TANK	intronic	NA	4.541	0.121	0	186.094	106.284	0.772846	0.00053053	NA	NA	NA	NA	11.831	0.00703234	0.0233428	0.00151295	78.3578	120.005	aucuuauucaugugggagcagcccuuauaacuuaauaccuccuaaaaggccccacuucuu	atcttattcatgtgggagcagcccttataacttaatacctcctaaaaggccccacttctt	107	18	18	0	0	0	83	29	29	0	0	0	173	27	27	0	0	0	83	29
chr10112639286AG	10	112639286	A	G	+	AG	0	PDCD4	intronic	NA	4.54	0.455	0.02	258.511	218.23	0.225994	0.350753	NA	NA	NA	NA	11.224	2.35981e-05	0.00266342	0.429442	92.9405	102.536	cuaaaaacacaaaaaaauuagccaggcguaguggcaggcaucuguagucccagcuggggc	ctaaaaacacaaaaaaattagccaggcgtagtggcaggcatctgtagtcccagctggggc	76	38	38	0	0	0	91	51	39	0	12	0	91	32	31	0	1	0	28	18
chr1628179561TC	16	28179561	T	C	-	AG	0	XPO6	intronic	NA	4.54	0.323	0.009	361.395	209.077	0.794403	0.000564293	NA	NA	NA	NA	12.732	0.000217506	0.00420165	0.00159667	167.093	137.761	ucaagugauccuccugccuuagccucccaaagugcugaaguuacaggcaugagccacugu	acagtggctcatgcctgtaacttcagcactttgggaggctaaggcaggaggatcacttga	73	36	0	35	0	1	73	38	0	27	0	11	50	10	0	10	0	0	45	30
chr2101921529TC	2	101921529	T	C	-	AG	0	RNF149	intronic	NA	4.538	0.319	0.019	269.426	93.7947	1.50117	3.43883e-10	NA	NA	NA	NA	12.409	0.000331388	0.00508315	4.18813e-09	106.789	155.419	ggaggccgaugcugguggaucaugaggucaagaaauugagaccagccuggccaacauggu	accatgttggccaggctggtctcaatttcttgacctcatgatccaccagcatcggcctcc	72	26	0	26	0	0	66	37	0	33	0	4	49	18	0	17	0	1	76	46
chr1028832938AG	10	28832938	A	G	+	AG	0	WAC	intronic	NA	4.537	0.26	0.01	360.422	177.042	0.996347	1.26273e-05	NA	NA	NA	NA	12.097	0.000270347	0.00466852	5.44389e-05	214.251	232.28	ugcaggucaagugauuuucccgccacccaaauagcugggauuacaggugcgcacugccac	tgcaggtcaagtgattttcccgccacccaaatagctgggattacaggtgcgcactgccac	122	26	26	0	0	0	115	25	22	0	3	0	172	33	32	0	1	0	79	32
chr5130723040AG	5	130723040	A	G	+	AG	0	CDC42SE2	intronic	NA	4.537	0.166	0	785.428	463.634	0.762262	0.0018087	NA	NA	NA	NA	12.28	0.00541692	0.0205611	0.00441685	218.511	246.458	gcagguggaucaucugagcucaggauuucaagaccagccugagcaauguagugaaacccu	gcaggtggatcatctgagctcaggatttcaagaccagcctgagcaatgtagtgaaaccct	259	40	40	0	0	0	197	21	21	0	0	0	187	19	19	0	0	0	147	25
chr3152136206AG	3	152136206	A	G	+	AG	0	MBNL1	intronic	NA	4.536	0.238	0.01	1114	850.289	0.383624	0.173028	NA	NA	NA	NA	11.803	0.000560694	0.00645865	0.235529	441.01	488.568	ccuagcugggugugcuggcuuacaccuguaaucccagcacuuugggaggcugaggcagga	cctagctgggtgtgctggcttacacctgtaatcccagcactttgggaggctgaggcagga	345	58	58	0	0	0	259	23	22	0	1	0	287	31	31	0	0	0	110	16
chr1560862583TC	15	60862583	T	C	-	AG	0	RORA	intronic	NA	4.531	0.163	0	623.958	363.506	0.776778	0.00748581	NA	NA	NA	NA	12.254	0.00443581	0.0184892	0.0154617	8.05276	12.0707	aagucugcagugagcugugaucauaccacuacccuccagccugggugacagagcaagacc	ggtcttgctctgtcacccaggctggagggtagtggtatgatcacagctcactgcagactt	93	40	0	40	0	0	90	41	0	41	0	0	58	18	0	18	0	0	96	52
chr1746396219TC	17	46396219	T	C	-	AG	0	SKAP1	intronic	NA	4.529	0.301	0.012	118.402	42.7874	1.45097	9.51109e-10	NA	NA	NA	NA	12.622	0.00102095	0.00867959	1.04794e-08	NA	NA	agaaagcaaauauuguuuuucccugaagcaaggucuugcucugucuugcccaggcuaaac	gtttagcctgggcaagacagagcaagaccttgcttcagggaaaaacaatatttgctttct	67	32	0	32	0	0	67	27	0	25	0	2	58	24	0	24	0	0	46	9
chr5138632714AG	5	138632714	A	G	+	AG	0	MATR3	intronic	NA	4.528	0.149	0	634.386	406.859	0.610677	0.010791	NA	NA	NA	NA	12.122	0.00790334	0.0248462	0.0213166	285.996	323.108	ccccauuucuacuaaaaauuacaaaaauuagccgggcgugguggcaggcaccuguaaugu	ccccatttctactaaaaattacaaaaattagccgggcgtggtggcaggcacctgtaatgt	82	28	28	0	0	0	51	18	18	0	0	0	109	17	17	0	0	0	50	26
chr2162045345AG	2	162045345	A	G	+	AG	0	TANK	intronic	NA	4.526	0.114	0	186.094	106.284	0.772846	0.00053053	NA	NA	NA	NA	11.735	0.00633576	0.022327	0.00151295	78.3578	120.005	uauaacaauauuaagaagugggaccuuuaagagaugauuaggccaugaggucucugcccc	tataacaatattaagaagtgggacctttaagagatgattaggccatgaggtctctgcccc	112	25	25	0	0	0	76	22	22	0	0	0	174	28	28	0	0	0	78	23
chr248117880TC	2	48117880	T	C	-	AG	0	FBXO11	intronic	NA	4.523	0.188	0	299.564	120.739	1.28075	2.73953e-08	NA	NA	NA	NA	12.458	0.00617063	0.0219843	2.21558e-07	114.134	131.07	agcacaguggcccagucuuggcucacugcaaccucugccucccgaguucaagaagucucc	ggagacttcttgaactcgggaggcagaggttgcagtgagccaagactgggccactgtgct	50	32	0	32	0	0	30	18	0	18	0	0	29	16	0	16	0	0	17	16
chr1028837885AG	10	28837885	A	G	+	AG	0	WAC	intronic	NA	4.521	0.322	0.011	360.422	177.042	0.996347	1.26273e-05	NA	NA	NA	NA	13.154	0.000285506	0.00478835	5.44389e-05	214.251	232.28	gucacccaggcugaauggagugcacugguauggucauggcucacugcagccucaaaaaaa	gtcacccaggctgaatggagtgcactggtatggtcatggctcactgcagcctcaaaaaaa	127	30	29	0	1	0	108	18	17	0	1	0	175	36	36	0	0	0	84	39
chr2197027506TC	2	197027506	T	C	-	AG	0	STK17B	intronic	NA	4.518	0.27	0.014	612.537	483.732	0.353034	0.169645	NA	NA	NA	NA	10.605	3.25398e-05	0.00266342	0.231552	232.548	302.365	ggcucaagggaucugccaccucagccuccuaaguagcugggacuacaggcacacaccacc	ggtggtgtgtgcctgtagtcccagctacttaggaggctgaggtggcagatcccttgagcc	245	101	0	101	0	0	220	59	0	50	0	9	302	48	0	47	0	1	141	21
chr6149702961AG	6	149702961	A	G	+	AG	0	TAB2	intronic	NA	4.517	0.391	0.015	393.049	188.395	1.04932	5.43102e-06	NA	NA	NA	NA	13.125	0.000818633	0.00781776	2.58151e-05	234.624	245.261	ccccugggcucaagagaucugccugucucagucucccaaagugcuaggauuacaggcgug	cccctgggctcaagagatctgcctgtctcagtctcccaaagtgctaggattacaggcgtg	129	28	27	1	0	0	106	5	4	0	1	0	113	18	18	0	0	0	89	13
chr2101904960TC	2	101904960	T	C	-	AG	0	RNF149	intronic	NA	4.515	0.502	0.024	269.426	93.7947	1.50117	3.43883e-10	NA	NA	NA	NA	13.103	4.60942e-05	0.00266342	4.18813e-09	106.789	155.419	caauauuccuggcugggcacuguggcucacaccuguaaucccagcacuuugggaggcuga	tcagcctcccaaagtgctgggattacaggtgtgagccacagtgcccagccaggaatattg	56	31	0	31	0	0	72	51	0	44	0	7	95	32	0	32	0	0	61	58
chr2162045556AG	2	162045556	A	G	+	AG	0	TANK	intronic	NA	4.513	0.076	0	186.094	106.284	0.772846	0.00053053	NA	NA	NA	NA	11.157	0.0061873	0.0220226	0.00151295	78.3578	120.005	uuucccagcauccagaacugugaagaaauaaauuucuguucuuuauaauuuauccaaccu	tttcccagcatccagaactgtgaagaaataaatttctgttctttataatttatccaacct	126	39	39	0	0	0	91	37	37	0	0	0	195	50	50	0	0	0	95	41
chr5133719054AG	5	133719054	A	G	+	AG	0	UBE2B	intronic	NA	4.511	0.568	0.017	136.391	46.2487	1.49587	1.2731e-09	NA	NA	NA	NA	13.658	0.000166937	0.00375283	1.36568e-08	59.2725	72.1543	aacacuugcugugucacacaggcuggaguacagucgugugaucucgacucaucgcaacca	aacacttgctgtgtcacacaggctggagtacagtcgtgtgatctcgactcatcgcaacca	66	20	19	0	1	0	47	34	20	0	14	0	51	9	9	0	0	0	82	50
chr538949691TC	5	38949691	T	C	-	AG	0	RICTOR	intronic	NA	4.51	0.147	0	1028.65	281.414	1.82333	8.07741e-12	NA	NA	NA	NA	12.108	0.00477523	0.0191609	1.32408e-10	80.4258	109.254	cucaucacugaccuauuauaauuguuuacuaugguaggcuauaagcuccuuguuacccga	tcgggtaacaaggagcttatagcctaccatagtaaacaattataataggtcagtgatgag	75	24	0	24	0	0	122	49	0	49	0	0	60	20	0	20	0	0	108	56
chr1196043109TC	11	96043109	T	C	-	AG	0	MAML2	intronic	NA	4.504	0.107	0	144.259	91.656	0.647987	0.00362843	NA	NA	NA	NA	11.649	0.011235	0.0298156	0.0081757	38.663	55.4373	auccaaucacuucugaaggccaaagcugguagacugcuugaguccaggaguuuaagaccg	cggtcttaaactcctggactcaagcagtctaccagctttggccttcagaagtgattggat	79	67	0	67	0	0	40	27	0	27	0	0	58	34	0	34	0	0	35	16
chr14104147852AG	14	104147852	A	G	+	AG	0	KLC1	intronic	NA	4.504	0.292	0.014	239.225	113.279	1.07557	2.37119e-06	NA	NA	NA	NA	12.216	0.000339958	0.00512772	1.22809e-05	108.849	105.979	aucuugcucucucgcccaggcuggagugcagucacgcuaucucggcucacugcaaccucu	atcttgctctctcgcccaggctggagtgcagtcacgctatctcggctcactgcaacctct	69	44	44	0	0	0	49	36	32	0	4	0	45	23	22	0	1	0	20	15
chr1022939273TC	10	22939273	T	C	-	AG	0	PIP4K2A	intronic	NA	4.503	0.166	0	226.709	209.262	0.117547	0.582361	NA	NA	NA	NA	12.281	0.00591294	0.0215764	0.65248	114.909	115.672	cugaggcuggaggaucccuugagcccgggaagucgaaguugcugugagcuguggccaugu	acatggccacagctcacagcaacttcgacttcccgggctcaagggatcctccagcctcag	157	36	0	36	0	0	83	9	0	9	0	0	149	17	0	17	0	0	80	30
chr6109693841TC	6	109693841	T	C	-	AG	0	CD164	intronic	NA	4.503	0.12	0	359.031	286.755	0.339179	0.136682	NA	NA	NA	NA	11.814	0.00687172	0.0231338	0.19272	533.66	763.903	ucuguguaaggaccagucuuaccagagauaaggucaaauauuuuccuguaagauuuucuc	gagaaaatcttacaggaaaatatttgaccttatctctggtaagactggtccttacacaga	191	26	0	26	0	0	254	27	0	27	0	0	356	27	0	27	0	0	125	26
chr598261038TC	5	98261038	T	C	-	AG	0	CHD1	intronic	NA	4.501	0.15	0	650.484	278.457	1.16402	3.26257e-06	NA	NA	NA	NA	12.138	0.00543955	0.020626	1.64095e-05	109.524	127.931	agcacuuugagaggcugaggaaggaggaucacuugaacucaaaaguuggagaccaguuua	taaactggtctccaacttttgagttcaagtgatcctccttcctcagcctctcaaagtgct	40	22	0	22	0	0	67	33	0	33	0	0	53	20	0	20	0	0	53	38
chr2034217786TC	20	34217786	T	C	-	AG	0	CPNE1	intronic	NA	4.498	0.149	0	211.426	109.096	0.934031	6.56544e-05	NA	NA	NA	NA	12.131	0.00579176	0.0213062	0.000235958	116.966	113.915	uugagcccaggaauuugagacuagcuugggaaacauggcaaaaccccaucucuacuaaaa	ttttagtagagatggggttttgccatgtttcccaagctagtctcaaattcctgggctcaa	132	56	0	56	0	0	77	34	0	34	0	0	72	16	0	16	0	0	51	37
chr2034315936TC	20	34315936	T	C	-	AG	0	RBM39	intronic	NA	4.497	0.226	0.012	583.621	316.947	0.852463	0.000441371	NA	NA	NA	NA	12.028	0.000713615	0.00734447	0.00128632	220.823	218.256	gagacugagguggguggauccacaaggucaagagaucgagaccagccuggcuaacauggu	accatgttagccaggctggtctcgatctcttgaccttgtggatccacccacctcagtctc	283	40	0	40	0	0	249	24	0	23	0	1	256	37	0	37	0	0	125	48
chr6160162834AG	6	160162834	A	G	+	AG	0	WTAP	intronic	NA	4.497	0.102	0	228.708	129.951	0.794412	0.00047659	NA	NA	NA	NA	11.575	0.00959443	0.0274389	0.00137728	123.446	177.806	agcucgggaguucaagaccagccugggcaacguagugagaccccaucucuacaaaaaaau	agctcgggagttcaagaccagcctgggcaacgtagtgagaccccatctctacaaaaaaat	121	59	59	0	0	0	79	21	21	0	0	0	100	24	24	0	0	0	85	35
chr1560871230TC	15	60871230	T	C	-	AG	0	RORA	intronic	NA	4.495	0.322	0	623.958	363.506	0.776778	0.00748581	NA	NA	NA	NA	13.24	0.00564003	0.021007	0.0154617	8.05276	12.0707	ggcgcgguggcucacaccuguaaucccagcacuuugagaggccgaggcaggcggaucgau	atcgatccgcctgcctcggcctctcaaagtgctgggattacaggtgtgagccaccgcgcc	75	22	0	22	0	0	69	20	0	20	0	0	52	11	0	11	0	0	58	13
chr342648953AG	3	42648953	A	G	+	AG	0	NKTR	intronic	NA	4.491	0.135	0	938.794	397.101	1.23992	5.05455e-07	NA	NA	NA	NA	11.988	0.00801752	0.0249892	3.04067e-06	166.1	168.621	acaacuaagauguggcuaauaucucaguuauaaagguacuuuaauggguccgacugacau	acaactaagatgtggctaatatctcagttataaaggtactttaatgggtccgactgacat	52	18	18	0	0	0	93	13	13	0	0	0	59	22	22	0	0	0	69	19
chr2198165792TC	2	198165792	T	C	-	AG	0	ANKRD44-IT1	ncRNA_exonic	NA	4.484	0.17	0.008	NA	NA	NA	NA	NA	NA	NA	NA	11.182	0.000989233	0.00856942	NA	NA	NA	ugaggaaaaugaagccgggugcgguggcucaugccuguaaucccagcacuuuggaaggcc	ggccttccaaagtgctgggattacaggcatgagccaccgcacccggcttcattttcctca	184	44	0	44	0	0	214	49	0	48	0	1	167	46	0	46	0	0	84	19
chr2219100028AG	2	219100028	A	G	+	AG	0	ARPC2	intronic	NA	4.482	0.364	0.016	422.345	291.464	0.511018	0.0279199	NA	NA	NA	NA	12.957	1.96286e-05	0.00266342	0.0486837	625.392	586.69	agcaauccucccgcuuuagccucuccgguagcugggaacuacaggcacaugccaccauac	agcaatcctcccgctttagcctctccggtagctgggaactacaggcacatgccaccatac	340	42	40	0	2	0	198	91	64	0	27	0	219	42	42	0	0	0	221	119
chr18473003TC	1	8473003	T	C	-	AG	0	RERE	intronic	NA	4.48	0.166	0.004	137.54	88.8667	0.63853	0.00926459	NA	NA	NA	NA	11.906	0.000677198	0.00714923	0.0186586	115.707	88.6761	caaaggaaaaaaaaauccaucaacagucauaggaagcuuacaaagcuucggagaucuggc	gccagatctccgaagctttgtaagcttcctatgactgttgatggatttttttttcctttg	101	84	0	83	0	1	43	26	0	23	0	3	47	28	0	28	0	0	29	21
chr3179089066AG	3	179089066	A	G	+	AG	0	MFN1	intronic	NA	4.477	0.251	0.01	92.39	68.2343	0.426516	0.0757269	NA	NA	NA	NA	12.552	0.000475259	0.00593762	0.116035	38.332	40.5839	guaaugccaguacuuugggaugccaaagcaggaagaucucuugagcuuaggagauugaga	gtaatgccagtactttgggatgccaaagcaggaagatctcttgagcttaggagattgaga	50	32	31	0	1	0	52	46	39	0	7	0	55	31	31	0	0	0	22	15
chr1167428430TC	1	167428430	T	C	-	AG	0	CD247	intronic	NA	4.474	0.175	0	309.243	130.206	1.19313	1.04215e-05	NA	NA	NA	NA	12.361	0.00762909	0.0244248	4.59528e-05	2.11978	2.82407	aaacauauugacuguauuauuugaaaauguaacuaauauucuguuuaacaauaaauucuc	gagaatttattgttaaacagaatattagttacattttcaaataatacagtcaatatgttt	109	22	0	22	0	0	72	17	0	17	0	0	89	16	0	16	0	0	73	12
chr1262782758AG	12	62782758	A	G	+	AG	0	USP15	intronic	NA	4.474	0.127	0	535.014	314.425	0.738191	0.00178508	NA	NA	NA	NA	11.9	0.00717574	0.0235826	0.00436791	165.047	199.387	ugagaccuugucucuaaaaaauaaaaauuagccagucauggugucacacgcauguagucc	tgagaccttgtctctaaaaaataaaaattagccagtcatggtgtcacacgcatgtagtcc	45	20	20	0	0	0	56	15	15	0	0	0	89	22	22	0	0	0	55	22
chr630459703AG	6	30459703	A	G	+	AG	0	HLA-E	intronic	NA	4.473	0.101	0.006	2716.72	1366.37	0.982279	0.000492024	NA	NA	NA	NA	10.81	0.000934133	0.00835691	0.00141548	2073.94	2408.91	agcaauucuccugccucagccucccuaguagcugggacuacacaugcgugccaccacacc	agcaattctcctgcctcagcctccctagtagctgggactacacatgcgtgccaccacacc	931	89	89	0	0	0	910	51	50	0	1	0	441	52	51	0	1	0	205	88
chr239324957TC	2	39324957	T	C	-	AG	0	SOS1	intronic	NA	4.466	0.167	0	156.249	216.265	-0.478928	0.0358304	NA	NA	NA	NA	12.289	0.00765654	0.0244464	0.0605465	84.4728	114.37	acaccuguaaucccagcacuuugggaggccaaggcacguggauugcuugagcucaggagu	actcctgagctcaagcaatccacgtgccttggcctcccaaagtgctgggattacaggtgt	44	29	0	29	0	0	17	15	0	15	0	0	37	19	0	19	0	0	15	13
chr1421724985TC	14	21724985	T	C	-	AG	0	HNRNPC	intronic	NA	4.459	0.067	0	305.435	229.415	0.395822	0.0740498	NA	NA	NA	NA	10.982	0.0123864	0.0314127	0.113829	298.58	326.07	cauggugaaacccugucucuucaaaaauauacaaaaauuagccaggagugguggcaagug	cacttgccaccactcctggctaatttttgtatatttttgaagagacagggtttcaccatg	282	58	1	57	0	0	149	30	0	30	0	0	329	52	0	52	0	0	132	16
chr1204520426AG	1	204520426	A	G	+	AG	0	MDM4	UTR3	NA	4.452	0.272	0.013	704.428	389.841	0.845363	0.000570342	NA	NA	NA	NA	12.242	4.01291e-05	0.00266342	0.00161208	116.708	137.722	cuucuagccucaagcaacccuccugccucagccucucaaagugcuaggauugcaguccug	cttctagcctcaagcaaccctcctgcctcagcctctcaaagtgctaggattgcagtcctg	89	75	75	0	0	0	55	52	49	0	3	0	83	76	73	0	3	0	36	27
chr1204502721AG	1	204502721	A	G	+	AG	0	MDM4	intronic	NA	4.451	0.143	0	704.428	389.841	0.845363	0.000570342	NA	NA	NA	NA	12.066	0.00743558	0.0240602	0.00161208	116.708	137.722	cucaggcugaucuugagcuccuggacucaagcaguccacccacuuuggccucccagaguc	ctcaggctgatcttgagctcctggactcaagcagtccacccactttggcctcccagagtc	96	32	32	0	0	0	75	21	21	0	0	0	89	24	24	0	0	0	61	20
chr129846645AG	12	9846645	A	G	+	AG	0	CLEC2D	intronic	NA	4.451	0.053	0	429.407	444.897	-0.0810299	0.743967	NA	NA	NA	NA	10.626	0.0124422	0.0315007	0.794699	52.2639	51.6784	ccugggcugaucuugaacuccugagcucaagcaauccucccaccucggccucccaaaaug	cctgggctgatcttgaactcctgagctcaagcaatcctcccacctcggcctcccaaaatg	184	82	82	0	0	0	147	64	64	0	0	0	223	66	66	0	0	0	62	21
chr1471459651AG	14	71459651	A	G	+	AG	0	PCNX	intronic	NA	4.45	0.358	0.012	749.523	402.878	0.897102	0.000168543	NA	NA	NA	NA	13.197	0.000331742	0.00508315	0.000546024	229.623	356.124	aauucaagagacaucagcauuuauuuguuauuuccucuuccgaaccauauuccagucuca	aattcaagagacatcagcatttatttgttatttcctcttccgaaccatattccagtctca	91	27	26	0	1	0	81	22	19	0	3	0	84	19	19	0	0	0	67	31
chr2044430643AG	20	44430643	A	G	+	AG	0	DNTTIP1	exonic	synonymous SNV	4.449	0.167	0	15.884	12.3932	0.353008	0.213002	DNTTIP1:NM_052951:exon7:c.A504G:p.K168K	0.178	NA	NA	12.289	0.0196132	0.0403466	0.281403	23.1762	17.0379	ucugacagcuguuuuuuguggcagaggaaaggacggccuccuggacacauccugucaagc	tctgacagctgttttttgtggcagaggaaaggacggcctcctggacacatcctgtcaagc	19	19	19	0	0	0	7	7	7	0	0	0	24	24	24	0	0	0	5	5
chr1534683579TC	15	34683579	T	C	-	AG	0	GOLGA8A(dist=1578),NONE(dist=NONE)	intergenic	NA	4.446	0.075	0.003	NA	NA	NA	NA	NA	NA	NA	NA	10.621	0.0008492	0.00794707	NA	NA	NA	acccaagauggagugcaauggcacgaucucagcucacugcaaccucugccucccagguuc	gaacctgggaggcagaggttgcagtgagctgagatcgtgccattgcactccatcttgggt	331	176	0	176	0	0	685	249	0	248	0	1	269	82	0	82	0	0	489	164
chr2034325598TC	20	34325598	T	C	-	AG	0	RBM39	intronic	NA	4.442	0.307	0.013	583.621	316.947	0.852463	0.000441371	NA	NA	NA	NA	12.163	0.000388663	0.00541512	0.00128632	220.823	218.256	uggcuaauuuuuuguaauuuuaguagagacaggguuucauuguguuagccagaauugacc	ggtcaattctggctaacacaatgaaaccctgtctctactaaaattacaaaaaattagcca	159	28	0	28	0	0	240	20	0	18	0	2	318	21	0	21	0	0	91	28
chr1322025188TC	13	22025188	T	C	-	AG	0	ZDHHC20	intronic	NA	4.44	0.402	0.012	317.411	165.652	0.933936	3.08018e-05	NA	NA	NA	NA	13.169	0.000292349	0.0048353	0.000120837	190.736	228.89	auuagaauuaaaaacaaaaaacuuuuggccaggcauggugauucaugccuauaauuucag	ctgaaattataggcatgaatcaccatgcctggccaaaagttttttgtttttaattctaat	45	28	0	27	0	1	45	28	0	20	0	8	46	13	0	13	0	0	40	26
chr189145198AG	18	9145198	A	G	+	AG	0	ANKRD12	intronic	NA	4.44	0.125	0	631.671	484.632	0.369911	0.159596	NA	NA	NA	NA	11.871	0.00662716	0.0227574	0.219964	175.113	172.686	ggagugcaguggugucauccuagcucacuacagccucaaacuucugggcucaaggaaucc	ggagtgcagtggtgtcatcctagctcactacagcctcaaacttctgggctcaaggaatcc	56	26	26	0	0	0	107	20	20	0	0	0	118	30	29	1	0	0	66	28
chr1262694923AG	12	62694923	A	G	+	AG	0	USP15	intronic	NA	4.435	0.34	0.013	535.014	314.425	0.738191	0.00178508	NA	NA	NA	NA	12.582	0.000967444	0.00848413	0.00436791	165.047	199.387	gugcaaaaaugcucaacauaauucauauuagagaaaugaagauuaaaaccacaaugagaa	gtgcaaaaatgctcaacataattcatattagagaaatgaagattaaaaccacaatgagaa	129	12	12	0	0	0	115	15	14	0	1	0	145	20	20	0	0	0	122	11
chr1650779358AG	16	50779358	A	G	+	AG	0	CYLD	intronic	NA	4.435	0.191	0	566.063	460.757	0.292209	0.21171	NA	NA	NA	NA	12.483	0.00587494	0.0214826	0.280073	136.136	156.16	aguacaguggugugaucauagcucucuucagccuggaccuccugggcucuagcgaucuuc	agtacagtggtgtgatcatagctctcttcagcctggacctcctgggctctagcgatcttc	74	22	22	0	0	0	33	16	16	0	0	0	90	12	12	0	0	0	68	41
chr3152112685AG	3	152112685	A	G	+	AG	0	MBNL1	intronic	NA	4.432	0.095	0	1114	850.289	0.383624	0.173028	NA	NA	NA	rs369069125	11.475	0.00780692	0.0246587	0.235529	441.01	488.568	uuuuuugucccgagagggagucucacucuauugccagaguggagcgcaguggagcgaucu	ttttttgtcccgagagggagtctcactctattgccagagtggagcgcagtggagcgatct	419	58	58	0	0	0	215	49	49	0	0	0	377	28	28	0	0	0	143	26
chr3195797810TC	3	195797810	T	C	-	AG	0	TFRC	intronic	NA	4.431	0.184	0	299.961	205.388	0.451648	0.142124	NA	NA	NA	NA	12.434	0.00597409	0.0216466	0.199137	318.649	438.323	cuugaucuuuuucuauuuuuguuuugagacagggugucacucuguugcccuagcuggagu	actccagctagggcaacagagtgacaccctgtctcaaaacaaaaatagaaaaagatcaag	42	10	0	10	0	0	51	32	0	32	0	0	112	16	0	16	0	0	51	44
chr132401923TC	1	32401923	T	C	-	AG	0	PTP4A2	intronic	NA	4.429	0.152	0	395.496	258.87	0.612126	0.00650482	NA	NA	NA	NA	12.157	0.00648901	0.0225852	0.0136778	237.897	278.019	aucuucccgccucagccucccaaguagcugagaauacaagugugugccaccacacccggc	gccgggtgtggtggcacacacttgtattctcagctacttgggaggctgaggcgggaagat	54	24	0	24	0	0	52	21	0	21	0	0	60	19	0	19	0	0	61	22
chr242404718AG	2	42404718	A	G	+	AG	0	EML4	intronic	NA	4.427	0.268	0.008	506.742	341.807	0.563432	0.0163928	NA	NA	NA	NA	12.808	0.00129971	0.0098416	0.0307816	169.002	323.696	ggagguggagguugcagugagcgcagaucacacuacugggcuccaaccugggugacacag	ggaggtggaggttgcagtgagcgcagatcacactactgggctccaacctgggtgacacag	72	43	42	0	1	0	37	23	21	0	2	0	79	24	24	0	0	0	38	12
chr1650707040TC	16	50707040	T	C	-	AG	0	SNX20	UTR3	NA	4.426	0.064	0	62.9129	49.3332	0.356132	0.116168	NA	NA	NA	NA	10.907	0.0138345	0.033334	0.168036	39.9997	38.0402	caggcuaauuuuuaauuuuuuaguagagacagggucucucuguugcccaggcuggucucu	agagaccagcctgggcaacagagagaccctgtctctactaaaaaattaaaaattagcctg	73	57	0	57	0	0	59	45	0	42	0	3	70	58	0	58	0	0	16	16
chr182755772AG	18	2755772	A	G	+	AG	0	SMCHD1	intronic	NA	4.42	0.281	0	1836.92	845.469	1.11738	3.63517e-05	NA	NA	NA	NA	13.041	0.0077041	0.02453	0.000140029	230.062	269.117	uuuuaguagagacaggguuucacuguguuagccaggaugaucucgaucuucugacauugu	ttttagtagagacagggtttcactgtgttagccaggatgatctcgatcttctgacattgt	138	26	26	0	0	0	178	34	34	0	0	0	179	8	8	0	0	0	88	8
chr4103735741TC	4	103735741	T	C	-	AG	0	UBE2D3	intronic	NA	4.42	0.144	0	397.864	216.984	0.856644	0.000132992	NA	NA	NA	NA	12.082	0.00620322	0.0220367	0.000442832	296.994	359.139	aguaagacugcaggccuggugcagugguucacaccuguauuccuagcacuuugggaggcc	ggcctcccaaagtgctaggaatacaggtgtgaaccactgcaccaggcctgcagtcttact	69	41	0	41	0	0	23	21	0	21	0	0	55	23	0	23	0	0	79	45
chr2101903746TC	2	101903746	T	C	-	AG	0	RNF149	intronic	NA	4.415	0.088	0	269.426	93.7947	1.50117	3.43883e-10	NA	NA	NA	NA	11.376	0.00969832	0.0275667	4.18813e-09	106.789	155.419	uuucguucuuguugcccagacuggaguacaaggggugugaucuuggcucacuacaaccuc	gaggttgtagtgagccaagatcacaccccttgtactccagtctgggcaacaagaacgaaa	81	56	0	56	0	0	101	80	0	80	0	0	92	28	0	28	0	0	42	39
chr3195253020TC	3	195253020	T	C	-	AG	0	PPP1R2	intronic	NA	4.415	0.169	0	217.832	91.9438	1.21443	7.94994e-08	NA	NA	NA	NA	12.309	0.00674327	0.0229946	5.81564e-07	78.6992	91.4999	guagcacaugccuguagucccagcuacacaagaggcuuaggugggaguaucacuugagcc	ggctcaagtgatactcccacctaagcctcttgtgtagctgggactacaggcatgtgctac	98	22	0	22	0	0	63	13	0	13	0	0	83	15	0	15	0	0	65	33
chr7139740624TC	7	139740624	T	C	-	AG	0	PARP12	intronic	NA	4.413	0.208	0.008	63.5205	135.404	-1.10785	8.64084e-07	NA	NA	NA	NA	12.087	0.00118741	0.0094468	4.94094e-06	114.745	116.186	gaggcagagguugcagugagcagagaucacaccacuguacuccagccugggcgaaagagc	gctctttcgcccaggctggagtacagtggtgtgatctctgctcactgcaacctctgcctc	123	44	0	43	0	1	42	21	0	17	0	4	90	28	0	28	0	0	16	14
chr1185703439TC	11	85703439	T	C	-	AG	0	PICALM	intronic	NA	4.409	0.157	0	485.274	284.648	0.76427	0.000963166	NA	NA	NA	NA	12.201	0.00728626	0.0237886	0.00254937	685.195	590.752	uguaaucccagcuacucaggagguugaggcaggagaauugcuugaacccaggaagcggaa	ttccgcttcctgggttcaagcaattctcctgcctcaacctcctgagtagctgggattaca	127	25	0	25	0	0	100	26	0	26	0	0	141	24	0	24	0	0	70	32
chr2178111599TC	2	178111599	T	C	-	AG	0	NFE2L2	intronic	NA	4.409	0.103	0	265.688	162.399	0.677042	0.00249652	NA	NA	NA	NA	11.59	0.00985628	0.0277777	0.0058845	135.054	170.323	caaagucugggugcaguggcucacgccuguaaucccagcaccuugggaggcugaagccgg	ccggcttcagcctcccaaggtgctgggattacaggcgtgagccactgcacccagactttg	75	23	0	23	0	0	98	20	0	20	0	0	91	34	0	34	0	0	85	28
chr345722201AG	3	45722201	A	G	+	AG	0	LIMD1	ncRNA_UTR3	NA	4.406	0.339	0.014	500.11	86.1564	2.5187	1.02552e-16	NA	NA	NA	NA	13.122	0.000336487	0.00510636	3.83041e-15	87.489	75.7125	acuuuuaaagguaauagaaaaggccaggcacaguggcucaugccuguaaucccaggcgcc	acttttaaaggtaatagaaaaggccaggcacagtggctcatgcctgtaatcccaggcgcc	24	24	23	0	1	0	40	40	35	0	5	0	30	30	30	0	0	0	39	39
chr1298991341AG	12	98991341	A	G	+	AG	0	SLC25A3	intronic	NA	4.404	0.304	0.016	119.721	148.594	-0.313311	0.148935	NA	NA	NA	NA	12.389	0.00101982	0.00867959	0.207379	231.05	227.764	cacccucacccucccgaguagcugggauuacaggugcacgccaccaugcccguccaauuu	caccctcaccctcccgagtagctgggattacaggtgcacgccaccatgcccgtccaattt	182	29	29	0	0	0	102	18	17	0	1	0	261	21	20	0	1	0	46	16
chr350372859TC	3	50372859	T	C	-	AG	0	RASSF1	intronic	NA	4.403	0.303	0.014	124.231	50.5139	1.23198	7.34784e-06	NA	NA	NA	rs1143433	12.815	0.000643017	0.00696079	3.37653e-05	53.5845	40.3236	uguaaucccagcuacuggggaggcugaggcaggaguaucacuugaacccagaagacagag	ctctgtcttctgggttcaagtgatactcctgcctcagcctccccagtagctgggattaca	54	24	0	23	0	1	27	16	0	13	0	3	37	13	0	13	0	0	55	31
chr538971247TC	5	38971247	T	C	-	AG	0	RICTOR	intronic	NA	4.401	0.313	0	1028.65	281.414	1.82333	8.07741e-12	NA	NA	NA	NA	13.198	0.00675612	0.0230253	1.32408e-10	80.4258	109.254	ucccagcuacuuagguggugggcaccuguaaucccaaguacucaggaugcugaggcagga	tcctgcctcagcatcctgagtacttgggattacaggtgcccaccacctaagtagctggga	33	12	0	12	0	0	30	17	0	17	0	0	28	5	0	5	0	0	25	22
chr1269009216AG	12	69009216	A	G	+	AG	0	RAP1B	intronic	NA	4.398	0.234	0.013	200.939	116.671	0.753938	0.000521703	NA	NA	NA	NA	12.46	0.000524291	0.00624176	0.00149063	85.3177	138.017	gugauaucaguauacaauucaaaauacaaaaaauuaccugggcguagugggaggugccug	gtgatatcagtatacaattcaaaatacaaaaaattacctgggcgtagtgggaggtgcctg	51	26	25	0	1	0	38	29	25	0	4	0	77	29	29	0	0	0	41	24
chr2101904901TC	2	101904901	T	C	-	AG	0	RNF149	intronic	NA	4.395	0.094	0	269.426	93.7947	1.50117	3.43883e-10	NA	NA	NA	NA	11.463	0.00708168	0.0234232	4.18813e-09	106.789	155.419	augcagguguucaagacuagccuggucaacauggugaaaccccgucucuacugaaaauac	gtattttcagtagagacggggtttcaccatgttgaccaggctagtcttgaacacctgcat	75	50	0	50	0	0	72	49	0	49	0	0	91	29	0	29	0	0	51	46
chr6109693894TC	6	109693894	T	C	-	AG	0	CD164	intronic	NA	4.393	0.351	0.013	359.031	286.755	0.339179	0.136682	NA	NA	NA	NA	12.238	0.000803768	0.00774043	0.19272	533.66	763.903	accuugacagaaauaaugagcuuuaacauaaccacagccucuaaucuaagaauucugugu	acacagaattcttagattagaggctgtggttatgttaaagctcattatttctgtcaaggt	192	27	0	27	0	0	243	16	0	16	0	0	355	26	0	25	0	1	127	28
chr242498671AG	2	42498671	A	G	+	AG	0	EML4	intronic	NA	4.39	0.098	0	506.742	341.807	0.563432	0.0163928	NA	NA	NA	NA	11.53	0.0104384	0.0286654	0.0307816	169.002	323.696	uccaauuuuuuaaaauagaaacuaucccaacuucuaagaacauguucuugacauccucuu	tccaattttttaaaatagaaactatcccaacttctaagaacatgttcttgacatcctctt	91	47	47	0	0	0	67	26	26	0	0	0	151	31	31	0	0	0	53	22
chr39431404TC	3	9431404	T	C	-	AG	0	THUMPD3-AS1	ncRNA_exonic	NA	4.388	0.068	0	NA	NA	NA	NA	NA	NA	NA	NA	10.995	0.0182598	0.0388509	NA	NA	NA	gugaacuacagccugaaacuccuggguucaagagauccuucugccucagccuccugagua	tactcaggaggctgaggcagaaggatctcttgaacccaggagtttcaggctgtagttcac	66	60	0	60	0	0	40	40	0	38	0	2	52	44	0	44	0	0	7	5
chr3105505300TC	3	105505300	T	C	-	AG	0	CBLB	intronic	NA	4.387	0.465	0.015	199.813	119.518	0.717342	0.00148155	NA	NA	NA	NA	12.294	0.000708482	0.00732587	0.0037126	35.6644	40.6492	gagugccccagagaugccuucuccguuugaaagccgaagcagcgugguugccaguggagc	gctccactggcaaccacgctgcttcggctttcaaacggagaaggcatctctggggcactc	109	25	0	25	0	0	83	14	0	14	0	0	136	22	0	21	0	1	84	19
chr5130709983AG	5	130709983	A	G	+	AG	0	CDC42SE2	intronic	NA	4.387	0.074	0	785.428	463.634	0.762262	0.0018087	NA	NA	NA	NA	11.114	0.00816659	0.0252116	0.00441685	218.511	246.458	acaauuaaugauaguuucauuaaaagguaagcaaacaacuuugggaggccaaggcaggug	acaattaatgatagtttcattaaaaggtaagcaaacaactttgggaggccaaggcaggtg	241	31	31	0	0	0	298	43	43	0	0	0	239	38	38	0	0	0	189	37
chr2115916496TC	21	15916496	T	C	-	AG	0	SAMSN1	intronic	NA	4.386	0.428	0.019	240.983	149.571	0.677183	0.00252536	NA	NA	NA	NA	12.252	4.21393e-05	0.00266342	0.00594185	195.877	196.139	gguggcacgugcauguaguaccagcuauucaggaggcugaggcaggaagauugcuugaga	tctcaagcaatcttcctgcctcagcctcctgaatagctggtactacatgcacgtgccacc	156	48	0	47	0	1	84	22	0	16	0	6	218	28	0	28	0	0	117	33
chr679733061TC	6	79733061	T	C	-	AG	0	PHIP	intronic	NA	4.386	0.17	0	635.557	309.518	1.01786	1.69599e-05	NA	NA	NA	NA	12.32	0.00829918	0.0254471	7.09134e-05	127.118	162.325	ucuaaucccaggacuuugggaggucaaggaaggaggaucacuugaguucagaacuuugag	ctcaaagttctgaactcaagtgatcctccttccttgacctcccaaagtcctgggattaga	54	20	0	20	0	0	43	13	0	13	0	0	62	23	0	23	0	0	49	29
chr1320246982AG	13	20246982	A	G	+	AG	0	MPHOSPH8	UTR3	NA	4.385	0.352	0.016	196.633	126.01	0.616502	0.00579366	NA	NA	NA	rs376764760	9.536	8.8975e-05	0.002923	0.012334	79.1182	81.7145	cuuuuagcagagcgugguggcucacaccuauaaucccagcgcuuuggaggcugagguugg	cttttagcagagcgtggtggctcacacctataatcccagcgctttggaggctgaggttgg	87	80	80	0	0	0	46	43	40	0	3	0	48	46	45	0	1	0	19	19
chr1232141678AG	12	32141678	A	G	+	AG	0	KIAA1551	intronic	NA	4.379	0.525	0.024	646.792	776.991	-0.302339	0.288932	NA	NA	NA	NA	12.951	2.93811e-05	0.00266342	0.364777	135.32	149.622	gcaucuugcucugucucccaggcuggaguacaguggcacgaucucggccuugcugcaacc	gcatcttgctctgtctcccaggctggagtacagtggcacgatctcggccttgctgcaacc	212	54	52	0	2	0	90	35	21	0	14	0	205	39	39	0	0	0	39	19
chr11118631763TC	11	118631763	T	C	-	AG	0	DDX6	intronic	NA	4.376	0.195	0	657.548	504.039	0.379754	0.115858	NA	NA	NA	NA	12.513	0.00900379	0.0266091	0.16766	155.134	155.236	aacugcaaccuccaucucccagguucaagcaguucuucugccucagccuccugaguaguu	aactactcaggaggctgaggcagaagaactgcttgaacctgggagatggaggttgcagtt	166	25	0	25	0	0	95	23	0	23	0	0	176	9	0	9	0	0	55	25
chr2175429126TC	2	175429126	T	C	-	AG	0	WIPF1	intronic	NA	4.376	0.35	0.012	591.274	414.337	0.512628	0.0337823	NA	NA	NA	NA	12.433	0.000767257	0.00756669	0.057493	340.363	340.09	caggcuggucuugagcuucuggccucaaguaguccccugccuuaaccucccaaagcacug	cagtgctttgggaggttaaggcaggggactacttgaggccagaagctcaagaccagcctg	227	17	0	17	0	0	199	39	0	37	0	2	192	12	0	12	0	0	120	12
chr699865621TC	6	99865621	T	C	-	AG	0	PNISR	intronic	NA	4.372	0.26	0.007	762.73	267.52	1.50598	3.22959e-10	NA	NA	NA	NA	12.786	0.000806558	0.00775228	3.96571e-09	182.721	204.894	caggcugguccugaaugccugaccucagguaauccaccugccuuggccucccaaagugcu	agcactttgggaggccaaggcaggtggattacctgaggtcaggcattcaggaccagcctg	124	50	0	49	0	1	123	27	0	25	0	2	76	13	0	13	0	0	108	47
chr7121007937TC	7	121007937	T	C	-	AG	0	FAM3C	intronic	NA	4.371	0.212	0	46.2401	21.9712	0.975315	0.00100368	NA	NA	NA	NA	12.638	0.0075096	0.0241948	0.00264355	11.3097	17.0639	ggucacugcaacuuugaaugccuggacucaagcgaucuucccaccuccaccuccugagua	tactcaggaggtggaggtgggaagatcgcttgagtccaggcattcaaagttgcagtgacc	13	13	0	13	0	0	9	8	0	8	0	0	12	12	0	12	0	0	21	21
chr1593530646AG	15	93530646	A	G	+	AG	0	CHD2	intronic	NA	4.369	0.159	0	1824.28	452.031	1.96449	9.16185e-11	NA	NA	NA	NA	12.223	0.00992757	0.0278996	1.24693e-09	201.232	244.705	uaggaguuugagaccagcauggucucaacauggcgaaacccucucucuacuaaaaauaca	taggagtttgagaccagcatggtctcaacatggcgaaaccctctctctactaaaaataca	51	24	24	0	0	0	75	21	21	0	0	0	51	22	22	0	0	0	70	26
chr616646401TC	6	16646401	T	C	-	AG	0	ATXN1	intronic	NA	4.369	0.227	0	408.405	114.621	1.8171	1.50631e-11	NA	NA	NA	NA	12.731	0.00850792	0.0258426	2.3163e-10	144.54	143.81	cacccaggcugaguacagugguaucaucauagcucacugcauccuugaccuccugagccc	gggctcaggaggtcaaggatgcagtgagctatgatgataccactgtactcagcctgggtg	92	24	0	24	0	0	81	26	0	26	0	0	56	14	0	14	0	0	79	18
chr1092985360AG	10	92985360	A	G	+	AG	0	PCGF5	intronic	NA	4.365	0.497	0.024	285.098	196.183	0.540403	0.0126928	NA	NA	NA	NA	12.472	6.74457e-05	0.00278905	0.0245915	104.591	142.828	uccgguagcacuaaucuuuaugugcucucagguccuuugauuucuguauuguuuguuugu	tccggtagcactaatctttatgtgctctcaggtcctttgatttctgtattgtttgtttgt	72	25	24	0	1	0	69	15	10	0	5	0	100	24	24	0	0	0	72	23
chr7104697922AG	7	104697922	A	G	+	AG	0	KMT2E	intronic	NA	4.361	0.197	0	NA	NA	NA	NA	NA	NA	NA	NA	12.528	0.0060128	0.0216809	NA	NA	NA	uguuuguuuuuguuuugauacagagucucacucugucaacccaggcuggaguacagugac	tgtttgtttttgttttgatacagagtctcactctgtcaacccaggctggagtacagtgac	140	21	21	0	0	0	173	23	23	0	0	0	125	16	16	0	0	0	196	54
chr1269014502AG	12	69014502	A	G	+	AG	0	RAP1B	intronic	NA	4.356	0.283	0.014	200.939	116.671	0.753938	0.000521703	NA	NA	NA	NA	9.623	6.78792e-05	0.00278905	0.00149063	85.3177	138.017	cgggcucaguugaugcaucucagcgucccaaguagcugggacuacaggcgcaugccacca	cgggctcagttgatgcatctcagcgtcccaagtagctgggactacaggcgcatgccacca	71	47	47	0	0	0	49	40	37	0	3	0	87	40	39	0	1	0	73	56
chr1265038440AG	12	65038440	A	G	+	AG	0	RASSF3	intronic	NA	4.355	0.26	0.01	164.085	133.991	0.291117	0.181429	NA	NA	NA	NA	12.377	0.000533386	0.00628483	0.245364	94.4453	95.8577	aggcugcagugagcuguguuugcaucacuacacuccagccugggcagcagagacccuguc	aggctgcagtgagctgtgtttgcatcactacactccagcctgggcagcagagaccctgtc	123	35	34	0	1	0	73	20	15	0	5	0	101	25	25	0	0	0	77	30
chr7138787103TC	7	138787103	T	C	-	AG	0	ZC3HAV1	intronic	NA	4.355	0.163	0	493.113	325.635	0.589585	0.0153249	NA	NA	NA	NA	12.259	0.00761567	0.0243942	0.0290119	180.008	190.43	gaggccgaggugggagaaucucuugaagucagggguucgagaccagcccgggcaacauag	ctatgttgcccgggctggtctcgaacccctgacttcaagagattctcccacctcggcctc	89	31	0	31	0	0	73	11	0	11	0	0	71	18	0	18	0	0	59	27
chr2219096598AG	2	219096598	A	G	+	AG	0	ARPC2	intronic	NA	4.353	0.114	0	422.345	291.464	0.511018	0.0279199	NA	NA	NA	NA	11.74	0.00734246	0.0238888	0.0486837	625.392	586.69	guaaucccagcacuuuuggaggccaaggcaggagcaucgcuugaggucaagaguucaagc	gtaatcccagcacttttggaggccaaggcaggagcatcgcttgaggtcaagagttcaagc	204	22	22	0	0	0	186	39	39	0	0	0	295	22	22	0	0	0	212	40
chr2034314810TC	20	34314810	T	C	-	AG	0	RBM39	intronic	NA	4.351	0.219	0.009	583.621	316.947	0.852463	0.000441371	NA	NA	NA	NA	11.893	0.000326108	0.00506176	0.00128632	220.823	218.256	gugagauggagguugugaugagccaagaucacaccacugcacuccagccugggugacagc	gctgtcacccaggctggagtgcagtggtgtgatcttggctcatcacaacctccatctcac	288	44	0	44	0	0	256	31	0	27	0	4	237	19	0	19	0	0	137	56
chr1734140011AG	17	34140011	A	G	+	AG	0	TAF15	intronic	NA	4.349	0.216	0	143.493	62.3162	1.19373	5.32235e-08	NA	NA	NA	NA	12.661	0.00724673	0.0237096	4.05727e-07	116.155	108.545	auugccaggugagguggcgggaaccuguaaucccagauccuugugaggcugaggcaccag	attgccaggtgaggtggcgggaacctgtaatcccagatccttgtgaggctgaggcaccag	91	20	20	0	0	0	67	19	19	0	0	0	90	12	12	0	0	0	57	24
chr1232143456AG	12	32143456	A	G	+	AG	0	KIAA1551	intronic	NA	4.348	0.111	0	646.792	776.991	-0.302339	0.288932	NA	NA	NA	NA	11.697	0.0109821	0.0294273	0.364777	135.32	149.622	gcuggagugcaguggugcgaccuaggcucacugcaaccucugguuccuggguucaagcga	gctggagtgcagtggtgcgacctaggctcactgcaacctctggttcctgggttcaagcga	194	37	37	0	0	0	75	20	17	0	3	0	190	24	24	0	0	0	31	12
chr1560798502TC	15	60798502	T	C	-	AG	0	RORA	intronic	NA	4.347	0.102	0	623.958	363.506	0.776778	0.00748581	NA	NA	NA	NA	11.58	0.00938251	0.0271398	0.0154617	8.05276	12.0707	cauucuaagggcucaacucuuuuaauucucauggcagcccugugaaauagguaccauuuc	gaaatggtacctatttcacagggctgccatgagaattaaaagagttgagcccttagaatg	101	41	0	41	0	0	113	28	0	28	0	0	86	25	0	25	0	0	64	23
chr7138787107TC	7	138787107	T	C	-	AG	0	ZC3HAV1	intronic	NA	4.347	0.164	0	493.113	325.635	0.589585	0.0153249	NA	NA	NA	NA	12.265	0.0106901	0.0290149	0.0290119	180.008	190.43	ucaagaggccgaggugggagaaucucuugaagucagggguucgagaccagcccgggcaac	gttgcccgggctggtctcgaacccctgacttcaagagattctcccacctcggcctcttga	87	26	0	26	0	0	71	9	0	9	0	0	72	19	0	19	0	0	59	26
chr14102330034AG	14	102330034	A	G	+	AG	0	PPP2R5C	intronic	NA	4.342	0.369	0.028	292.325	224.117	0.384841	0.0809333	NA	NA	NA	NA	12.872	0.00060677	0.00670465	0.123109	117.623	116.205	uggcggaucaugugagguugggaguucuaaaccagccuggccaacauggugaaaccccac	tggcggatcatgtgaggttgggagttctaaaccagcctggccaacatggtgaaaccccac	156	34	34	0	0	0	114	22	17	0	5	0	126	17	17	0	0	0	64	23
chr1022984595TC	10	22984595	T	C	-	AG	0	PIP4K2A	intronic	NA	4.341	0.322	0.017	226.709	209.262	0.117547	0.582361	NA	NA	NA	NA	5.908	2.32536e-05	0.00266342	0.65248	114.909	115.672	uuagggacuugagcaucuggggagugugguauccuggggaguccuggaaccaauccccca	tgggggattggttccaggactccccaggataccacactccccagatgctcaagtccctaa	177	56	0	55	0	1	104	30	0	24	0	6	179	49	0	48	0	1	78	32
chr799172942AG	7	99172942	A	G	+	AG	0	ZNF655	UTR3	NA	4.34	0.216	0.009	342.053	187.715	0.852659	0.000308576	NA	NA	NA	NA	12.441	0.000582039	0.00656263	0.000937402	108.856	123.935	gcacuuugggaggcugaggcggauggaucacgaggucaggcagucgagaccauccuggcc	gcactttgggaggctgaggcggatggatcacgaggtcaggcagtcgagaccatcctggcc	39	39	38	0	1	0	44	43	39	0	4	0	43	43	43	0	0	0	21	18
chr1333097678TC	13	33097678	T	C	-	AG	0	N4BP2L2	intronic	NA	4.339	0.12	0	364.106	244.59	0.572082	0.0124789	NA	NA	NA	NA	11.819	0.0143434	0.0340163	0.0242211	87.4992	101.275	cugggauuacaggcgccugccaccaugccuagcuaauuuuuguauuuugaguagagaugg	ccatctctactcaaaatacaaaaattagctaggcatggtggcaggcgcctgtaatcccag	98	35	0	35	0	0	158	27	0	27	0	0	140	23	0	23	0	0	66	12
chr7104698021AG	7	104698021	A	G	+	AG	0	KMT2E	intronic	NA	4.336	0.167	0	NA	NA	NA	NA	NA	NA	NA	NA	12.29	0.00660199	0.0227376	NA	NA	NA	ggugauccuuuugcuucagccuccugaguagcugaagccuaggacuauaggugugagcca	ggtgatccttttgcttcagcctcctgagtagctgaagcctaggactataggtgtgagcca	163	44	44	0	0	0	184	35	35	0	0	0	124	16	16	0	0	0	225	88
chr2175444007TC	2	175444007	T	C	-	AG	0	WIPF1	intronic	NA	4.335	0.103	0	591.274	414.337	0.512628	0.0337823	NA	NA	NA	NA	11.589	0.0105558	0.0288367	0.057493	340.363	340.09	aaugggccaggcacaguggcucacaccuguaaucccagcacuuugggaggcugaggcaag	cttgcctcagcctcccaaagtgctgggattacaggtgtgagccactgtgcctggcccatt	61	42	0	42	0	0	61	22	0	22	0	0	82	29	0	29	0	0	61	25
chr1461795473AG	14	61795473	A	G	+	AG	0	PRKCH	intronic	NA	4.333	0.133	0	287.228	206.304	0.453013	0.0613484	NA	NA	NA	NA	11.965	0.00904929	0.0266856	0.0967903	10.6538	16.2093	gucuguaaucccagcacuuugggaggccaaggcaauaggaucccuugggcccaggaguuu	gtctgtaatcccagcactttgggaggccaaggcaataggatcccttgggcccaggagttt	84	15	15	0	0	0	54	18	18	0	0	0	55	17	17	0	0	0	55	31
chr2238619610AG	2	238619610	A	G	+	AG	0	LRRFIP1	intronic	NA	4.332	0.379	0.014	752.48	238.5	1.62686	1.02146e-10	NA	NA	NA	NA	13.077	0.000864078	0.00802089	1.38073e-09	406.26	429.468	guagucccagcuacucaggacacugaggcaggagcauugcuugagcccaggagccugaag	gtagtcccagctactcaggacactgaggcaggagcattgcttgagcccaggagcctgaag	52	18	18	0	0	0	46	8	3	0	5	0	32	12	12	0	0	0	101	21
chr3152119665AG	3	152119665	A	G	+	AG	0	MBNL1	intronic	NA	4.331	0.149	0	1114	850.289	0.383624	0.173028	NA	NA	NA	NA	12.125	0.00910282	0.0267204	0.235529	441.01	488.568	ggugaaaccccgucucuacuaaaaauacaaaaaaaaucagccguguguuguggcaggcac	ggtgaaaccccgtctctactaaaaatacaaaaaaaatcagccgtgtgttgtggcaggcac	392	31	31	0	0	0	204	41	41	0	0	0	367	18	18	0	0	0	134	17
chr1269030446AG	12	69030446	A	G	+	AG	0	RAP1B	intronic	NA	4.328	0.176	0	200.939	116.671	0.753938	0.000521703	NA	NA	NA	NA	12.364	0.0069853	0.023315	0.00149063	85.3177	138.017	agaauagucuugagcagucuucccaccucagccucccaaaaugcugggauuguacaggua	agaatagtcttgagcagtcttcccacctcagcctcccaaaatgctgggattgtacaggta	59	31	31	0	0	0	26	18	18	0	0	0	65	16	16	0	0	0	50	32
chr7150439323AG	7	150439323	A	G	+	AG	0	GIMAP1-GIMAP5,GIMAP5	exonic	synonymous SNV	4.328	0.124	0.003	NA	NA	NA	NA	GIMAP5:NM_018384:exon3:c.A96G:p.L32L,GIMAP1-GIMAP5:NM_001199577:exon6:c.A708G:p.L236L	NA	NA	NA	11.426	6.97243e-05	0.00278905	NA	NA	NA	gcaacaccaccggcauugaggauuauccuagugggcaaaacaggcugcgggaaaagugcc	gcaacaccaccggcattgaggattatcctagtgggcaaaacaggctgcgggaaaagtgcc	263	262	260	0	2	0	55	55	52	0	3	0	356	352	352	0	0	0	24	22
chr2197014026TC	2	197014026	T	C	-	AG	0	STK17B	intronic	NA	4.327	0.094	0	612.537	483.732	0.353034	0.169645	NA	NA	NA	NA	11.467	0.0093004	0.0270176	0.231552	232.548	302.365	aauuagccggguguggugccacgcgccuguaguccuagcaacucgggagacugaggcagg	cctgcctcagtctcccgagttgctaggactacaggcgcgtggcaccacacccggctaatt	118	39	0	39	0	0	143	21	0	21	0	0	227	32	0	32	0	0	71	31
chr265329827TC	2	65329827	T	C	-	AG	0	RAB1A	intronic	NA	4.324	0.392	0.02	218.281	108.865	0.981491	1.02659e-05	NA	NA	NA	NA	12.837	0.000387943	0.00541512	4.53259e-05	226.17	300.364	gaacuccugacuucgugauccgcuugucucagccucccaaagugcugggauuacaggcgu	acgcctgtaatcccagcactttgggaggctgagacaagcggatcacgaagtcaggagttc	93	22	0	22	0	0	111	24	0	15	0	9	93	12	0	12	0	0	62	45
chr1027050119TC	10	27050119	T	C	-	AG	0	ABI1	intronic	NA	4.323	0.611	0.032	227.378	134.772	0.727912	0.00102262	NA	NA	NA	NA	13.235	6.94662e-05	0.00278905	0.00268658	162.886	168.688	cacaccuguaauccagcauuuugggaggccaaggugggaggauugcuugagcccaggaca	tgtcctgggctcaagcaatcctcccaccttggcctcccaaaatgctggattacaggtgtg	93	30	0	30	0	0	63	21	0	17	0	4	102	21	0	21	0	0	52	22
chr1204519316AG	1	204519316	A	G	+	AG	0	MDM4	UTR3	NA	4.323	0.082	0	704.428	389.841	0.845363	0.000570342	NA	NA	NA	NA	11.263	0.0151713	0.0350782	0.00161208	116.708	137.722	ccggggguauaggggagguguggggcgacagggucugucuuguucugucucccaggcuga	ccgggggtataggggaggtgtggggcgacagggtctgtcttgttctgtctcccaggctga	52	39	39	0	0	0	28	25	20	0	5	0	35	28	28	0	0	0	21	17
chr7140171381TC	7	140171381	T	C	-	AG	0	MKRN1	intronic	NA	4.323	0.243	0	231.279	128.062	0.846743	0.000104669	NA	NA	NA	NA	12.834	0.00955312	0.0273996	0.000358405	186.887	202.519	uguaaucccagcuacuucggaggcugaagcaggagaauugcaugaacccgggagguggau	atccacctcccgggttcatgcaattctcctgcttcagcctccgaagtagctgggattaca	72	22	0	22	0	0	58	20	0	20	0	0	127	11	0	11	0	0	64	19
chr1269010319AG	12	69010319	A	G	+	AG	0	RAP1B	intronic	NA	4.322	0.09	0	200.939	116.671	0.753938	0.000521703	NA	NA	NA	NA	11.407	0.00898576	0.0265692	0.00149063	85.3177	138.017	aaucucagcucacugcaaccuccgccuccagguucaagcagaucuccugccuuagcuagu	aatctcagctcactgcaacctccgcctccaggttcaagcagatctcctgccttagctagt	79	55	55	0	0	0	40	31	31	0	0	0	81	34	34	0	0	0	54	38
chr1560852812TC	15	60852812	T	C	-	AG	0	RORA	intronic	NA	4.321	0.314	0.009	623.958	363.506	0.776778	0.00748581	NA	NA	NA	NA	13.008	0.000730025	0.00739585	0.0154617	8.05276	12.0707	gccgugacccaggcucaagugaucccucccaccucaggccccucuccccgaccaguagcc	ggctactggtcggggagaggggcctgaggtgggagggatcacttgagcctgggtcacggc	91	37	0	36	0	1	75	25	0	22	0	3	55	15	0	15	0	0	60	22
chrY15503834TC	Y	15503834	T	C	-	AG	0	UTY	intronic	NA	4.321	0.149	0	329.697	200.03	0.721161	0.00125516	NA	NA	NA	NA	12.131	0.0107873	0.0291416	0.0032107	22.9654	23.3999	uuaaagcugaucucaaaacaccagggacaaagugauccucacgcuucagccucacaaagu	actttgtgaggctgaagcgtgaggatcactttgtccctggtgttttgagatcagctttaa	85	15	0	15	0	0	64	14	0	14	0	0	77	23	0	23	0	0	35	13
chr1022984676TC	10	22984676	T	C	-	AG	0	PIP4K2A	intronic	NA	4.318	0.204	0.008	226.709	209.262	0.117547	0.582361	NA	NA	NA	NA	12.038	0.0011203	0.00914706	0.65248	114.909	115.672	agguacuuacacauggacuagagaugauauagaguauaugggaggaugugugcagguuuu	aaaacctgcacacatcctcccatatactctatatcatctctagtccatgtgtaagtacct	156	36	0	36	0	0	89	16	0	15	0	1	157	29	0	29	0	0	60	14
chr1171456346AG	1	171456346	A	G	+	AG	0	PRRC2C	intronic	NA	4.318	0.373	0.018	1501.32	752.842	0.971194	0.00028268	NA	NA	NA	NA	12.499	0.000202037	0.00407416	0.000868774	385.352	410.681	uuuuuaaucuccacaacagaccuuugagaaaagugcuauuaagaucauccccauuuuaca	tttttaatctccacaacagacctttgagaaaagtgctattaagatcatccccattttaca	198	37	36	0	1	0	122	15	13	0	2	0	184	34	34	0	0	0	119	26
chr2034313449TC	20	34313449	T	C	-	AG	0	RBM39	intronic	NA	4.312	0.1	0	583.621	316.947	0.852463	0.000441371	NA	NA	NA	NA	11.557	0.00758356	0.024328	0.00128632	220.823	218.256	uguuaucccaccacuuugggaggccaaggcaggcggaucaucugaggucaggaguucgag	ctcgaactcctgacctcagatgatccgcctgccttggcctcccaaagtggtgggataaca	273	30	0	30	0	0	250	25	0	25	0	0	247	29	0	29	0	0	136	60
chr1471437027AG	14	71437027	A	G	+	AG	0	PCNX	intronic	NA	4.309	0.157	0	749.523	402.878	0.897102	0.000168543	NA	NA	NA	NA	12.199	0.0106284	0.0289212	0.000546024	229.623	356.124	gcuugaucccaggagguugaggcagcaauaaguugugguagugccaccgcacuccagccu	gcttgatcccaggaggttgaggcagcaataagttgtggtagtgccaccgcactccagcct	91	45	45	0	0	0	77	53	53	0	0	0	61	17	17	0	0	0	71	30
chr871487737TC	8	71487737	T	C	-	AG	0	TRAM1	intronic	NA	4.309	0.319	0.021	305.934	276.075	0.157446	0.503496	NA	NA	NA	NA	11.89	0.00088263	0.00812579	0.579816	292.073	298.605	ccgggagcaucacugguccccgggaguucaagacugcauugagccaugaucgugccacua	tagtggcacgatcatggctcaatgcagtcttgaactcccggggaccagtgatgctcccgg	205	19	0	19	0	0	154	27	0	26	0	1	261	16	0	15	0	1	153	57
chr205569395TC	20	5569395	T	C	-	AG	0	GPCPD1	intronic	NA	4.307	0.299	0.011	1108.9	159.869	2.71499	2.39165e-18	NA	NA	NA	NA	12.425	0.000312302	0.00500323	1.09827e-16	503.541	625.785	aaucucagcucacugcagccuccgccucccagauucaugggauuccccugccuuggccuc	gaggccaaggcaggggaatcccatgaatctgggaggcggaggctgcagtgagctgagatt	23	19	0	19	0	0	106	64	0	52	0	12	58	30	0	29	0	1	237	95
chr1204502597AG	1	204502597	A	G	+	AG	0	MDM4	intronic	NA	4.304	0.295	0.013	704.428	389.841	0.845363	0.000570342	NA	NA	NA	NA	12.573	0.000523165	0.00624176	0.00161208	116.708	137.722	uggaccucucgggcucaggugauucucccaccucagccucccgaguagcugggauuauag	tggacctctcgggctcaggtgattctcccacctcagcctcccgagtagctgggattatag	89	25	25	0	0	0	78	24	19	0	5	0	84	19	19	0	0	0	57	15
chr477980795TC	4	77980795	T	C	-	AG	0	CCNI	intronic	NA	4.303	0.164	0	639.46	180.55	1.80279	2.35957e-12	NA	NA	NA	NA	12.268	0.00768943	0.0245231	4.31643e-11	399.807	391.105	acuuaggaaauacaaaugaacuaugauaacagaaugauagcccauuuaaaaaacugaaau	atttcagttttttaaatgggctatcattctgttatcatagttcatttgtatttcctaagt	307	40	0	40	0	0	406	24	0	24	0	0	272	14	0	14	0	0	344	34
chr178853795TC	17	8853795	T	C	-	AG	0	PIK3R5	intronic	NA	4.301	0.129	0	330.696	108.196	1.56613	1.63675e-06	NA	NA	NA	NA	11.919	0.0096764	0.0275413	8.78944e-06	259.012	262.791	agcacaaguagacauaaacaugggagcaauagacauuguggacucucaguggggagagag	ctctctccccactgagagtccacaatgtctattgctcccatgtttatgtctacttgtgct	77	44	0	44	0	0	65	30	0	30	0	0	44	20	0	20	0	0	51	19
chr2198169002TC	2	198169002	T	C	-	AG	0	ANKRD44	intronic	NA	4.301	0.245	0.009	595.173	432.902	0.450986	0.0689562	NA	NA	NA	NA	12.091	0.00146477	0.0103734	0.106993	145.467	140.825	agagucucgcucuguuucccaggcuggaguauaguggugcaaucuuggcucauugcaacc	ggttgcaatgagccaagattgcaccactatactccagcctgggaaacagagcgagactct	189	47	0	47	0	0	192	28	0	28	0	0	163	42	0	42	0	0	88	23
chr2101903649TC	2	101903649	T	C	-	AG	0	RNF149	intronic	NA	4.293	0.139	0	269.426	93.7947	1.50117	3.43883e-10	NA	NA	NA	NA	12.031	0.00789068	0.0248221	4.18813e-09	106.789	155.419	ccugaguagcugggauuacagguguccaccaacacacccagcuaauuuuuguauuuuuag	ctaaaaatacaaaaattagctgggtgtgttggtggacacctgtaatcccagctactcagg	64	35	0	35	0	0	78	57	0	56	1	0	81	18	0	18	0	0	47	40
chr1631903687AG	16	31903687	A	G	+	AG	0	ZNF267	intronic	NA	4.292	0.153	0.008	477.04	152.461	1.58198	4.19316e-11	NA	NA	NA	NA	11.631	0.00123236	0.00960966	6.01993e-10	101.222	149.371	uaccuccgaccaggucccucccacaacacaugggaauugaagauaagauuugggugggga	tacctccgaccaggtccctcccacaacacatgggaattgaagataagatttgggtgggga	96	41	40	0	1	0	108	28	24	0	4	0	159	42	42	0	0	0	133	23
chr1022957021TC	10	22957021	T	C	-	AG	0	PIP4K2A	intronic	NA	4.291	0.123	0	226.709	209.262	0.117547	0.582361	NA	NA	NA	NA	11.856	0.0143047	0.033957	0.65248	114.909	115.672	aaaaucagcugggauugguagcacgcgccuauagucccagcuacucaggaggcuaaggca	tgccttagcctcctgagtagctgggactataggcgcgtgctaccaatcccagctgatttt	162	42	0	42	0	0	100	27	0	23	0	4	143	15	0	15	0	0	55	9
chrX100880398AG	X	100880398	A	G	+	AG	0	ARMCX3	exonic	synonymous SNV	4.289	0.113	0	137.07	42.0208	1.68055	1.07998e-13	ARMCX3:NM_016607:exon5:c.A429G:p.L143L,ARMCX3:NM_177947:exon5:c.A429G:p.L143L,ARMCX3:NM_177948:exon5:c.A429G:p.L143L	NA	NA	NA	11.724	0.00856152	0.0258948	2.53173e-12	46.2299	50.345	gaaaagccuuauauucuugaagcagcuuuaauugcucuggguaacaaugcugcuuaugca	gaaaagccttatattcttgaagcagctttaattgctctgggtaacaatgctgcttatgca	22	22	22	0	0	0	29	29	29	0	0	0	25	24	24	0	0	0	37	35
chr5156736808AG	5	156736808	A	G	+	AG	0	CYFIP2	exonic	nonsynonymous SNV	4.286	0.367	0.018	385.491	275.59	0.47558	0.0396294	CYFIP2:NM_001037332:exon10:c.A958G:p.K320E,CYFIP2:NM_001037333:exon10:c.A958G:p.K320E,CYFIP2:NM_014376:exon10:c.A958G:p.K320E	0.058	NA	rs3207362	6.154	8.56015e-06	0.00266342	0.0660933	27.8895	25.7215	acaugcagauagagcuggccagauacauuaagaccagugcucacuaugaagagaacaagu	acatgcagatagagctggccagatacattaagaccagtgctcactatgaagagaacaagt	85	80	78	0	2	0	48	45	33	0	12	0	88	83	82	0	1	0	12	12
chr1114398841TC	1	114398841	T	C	-	AG	0	PTPN22	intronic	NA	4.279	0.12	0	144.522	96.7304	0.571376	0.00863031	NA	NA	NA	NA	11.812	0.0107943	0.0291493	0.0175419	27.5083	26.6476	auauucaagagaacuuugagccuggccgacauggcaaaaaccugucucuacuaaaaacac	gtgtttttagtagagacaggtttttgccatgtcggccaggctcaaagttctcttgaatat	44	26	0	26	0	0	35	24	0	24	0	0	40	24	0	24	0	0	28	21
chr469182732TC	4	69182732	T	C	-	AG	0	YTHDC1	intronic	NA	4.279	0.19	0	615.442	147.009	1.96915	1.85807e-12	NA	NA	NA	NA	12.481	0.00688342	0.0231376	3.49928e-11	98.6378	118.571	uacccaagcuggucuccaacuccuggcuuaagggauucuuuucccucagccucccaaagc	gctttgggaggctgagggaaaagaatcccttaagccaggagttggagaccagcttgggta	81	33	0	33	0	0	109	22	0	22	0	0	101	15	0	15	0	0	115	63
chr14100565662AG	14	100565662	A	G	+	AG	0	EVL	intronic	NA	4.278	0.163	0.008	301.132	225.241	0.422888	0.0534421	NA	NA	NA	NA	11.132	0.000762494	0.00755469	0.0857491	431.285	306.091	ggcugagguagaagaaucacuugaguccaagaguucgaguccagccuggacaacauagug	ggctgaggtagaagaatcacttgagtccaagagttcgagtccagcctggacaacatagtg	274	73	73	0	0	0	240	27	21	0	6	0	244	80	79	0	1	0	128	14
chr1728083758TC	17	28083758	T	C	-	AG	0	SSH2	intronic	NA	4.277	0.11	0	251.885	198.641	0.343415	0.130051	NA	NA	NA	NA	11.69	0.0104378	0.0286654	0.184965	80.1685	68.2261	agguaggagaauugcuugaacccgggaggcagagguugccaugagcgaagaucucaccac	gtggtgagatcttcgctcatggcaacctctgcctcccgggttcaagcaattctcctacct	71	32	0	32	0	0	70	24	0	24	0	0	72	26	0	26	0	0	39	23
chr1171456791AG	1	171456791	A	G	+	AG	0	PRRC2C	intronic	NA	4.275	0.673	0.043	1501.32	752.842	0.971194	0.00028268	NA	NA	NA	NA	5.866	1.54345e-05	0.00266342	0.000868774	385.352	410.681	uuauugguagaauauucccucaucuguaaaauggugaugauaauaggacuucccucagag	ttattggtagaatattccctcatctgtaaaatggtgatgataataggacttccctcagag	175	16	15	0	1	0	151	41	22	0	19	0	194	43	41	0	2	0	149	54
chr2034301186TC	20	34301186	T	C	-	AG	0	RBM39	intronic	NA	4.275	0.105	0.005	583.621	316.947	0.852463	0.000441371	NA	NA	NA	NA	11.316	0.00156032	0.0107651	0.00128632	220.823	218.256	gguuggucucgaucucugggauuuaagugaaccaccucccuuggccucccagagugcuag	ctagcactctgggaggccaagggaggtggttcacttaaatcccagagatcgagaccaacc	188	64	0	63	0	1	158	33	0	31	0	2	234	54	0	54	0	0	127	31
chr1028833074AG	10	28833074	A	G	+	AG	0	WAC	intronic	NA	4.273	0.102	0	360.422	177.042	0.996347	1.26273e-05	NA	NA	NA	NA	11.578	0.00809115	0.0250755	5.44389e-05	214.251	232.28	caugugauccauucgccucagccucccaaagugcugggauuauaggcaugagucacugag	catgtgatccattcgcctcagcctcccaaagtgctgggattataggcatgagtcactgag	125	29	29	0	0	0	105	15	15	0	0	0	164	25	25	0	0	0	84	40
chr11118074086TC	11	118074086	T	C	-	AG	0	AMICA1	intronic	NA	4.272	0.185	0.011	220.513	169.133	0.347234	0.128812	NA	NA	NA	NA	11.921	0.000894688	0.00818292	0.183448	346.781	222.113	ugagggaccuccuggcuggugcauggcgccaggacuagagugaggccggagagguuccua	taggaacctctccggcctcactctagtcctggcgccatgcaccagccaggaggtccctca	131	45	0	45	0	0	162	64	0	57	0	7	100	31	0	30	0	1	39	18
chr10103570714TC	10	103570714	T	C	-	AG	0	MGEA5	intronic	NA	4.271	0.19	0.008	1506.44	381.444	1.95435	1.82063e-12	NA	NA	NA	NA	11.735	4.1315e-05	0.00266342	3.43844e-11	228.622	262.606	ccaguaccauggcucaugccugcaaucccaacacuguaagaggcuaaggcaggcggauca	tgatccgcctgccttagcctcttacagtgttgggattgcaggcatgagccatggtactgg	192	110	0	110	0	0	199	124	0	114	0	10	106	37	0	37	0	0	172	112
chr4103734482TC	4	103734482	T	C	-	AG	0	UBE2D3	intronic	NA	4.271	0.407	0.018	397.864	216.984	0.856644	0.000132992	NA	NA	NA	NA	12.77	0.000141558	0.00351179	0.000442832	296.994	359.139	aaauugcuguacauagugaugcguaccugcaacuccagcugcuuaagaggcugaggcaag	cttgcctcagcctcttaagcagctggagttgcaggtacgcatcactatgtacagcaattt	47	20	0	20	0	0	27	27	0	24	0	3	61	29	0	29	0	0	64	29
chr129841257AG	12	9841257	A	G	+	AG	0	CLEC2D	intronic	NA	4.267	0.593	0.024	429.407	444.897	-0.0810299	0.743967	NA	NA	NA	NA	13.762	8.55585e-06	0.00266342	0.794699	52.2639	51.6784	uugcuugaaccugggagguggaggccuacaguuagcugaaaucaugcuacuguacuccag	ttgcttgaacctgggaggtggaggcctacagttagctgaaatcatgctactgtactccag	237	56	52	0	4	0	274	23	14	0	9	0	293	33	33	0	0	0	92	17
chr6111988472TC	6	111988472	T	C	-	AG	0	FYN	intronic	NA	4.267	0.387	0.021	503.954	231.809	1.10111	7.71338e-06	NA	NA	NA	NA	13.366	0.000500712	0.00608619	3.5158e-05	44.8554	49.3494	gccacugcacuccaggcugggugacagagcaagaccuugucccuuaaaaaauuuuuuuuc	gaaaaaaaattttttaagggacaaggtcttgctctgtcacccagcctggagtgcagtggc	111	16	0	15	0	1	104	19	0	17	0	2	141	22	0	22	0	0	74	32
chr2043617036AG	20	43617036	A	G	+	AG	0	STK4	intronic	NA	4.266	0.247	0	816.001	496.991	0.704887	0.00561562	NA	NA	NA	NA	12.859	0.0088826	0.0264266	0.0120019	168.639	182.444	uuagccggacaugguagcgcacgccuguaaucucagcuacuugggaggcugaaccuggga	ttagccggacatggtagcgcacgcctgtaatctcagctacttgggaggctgaacctggga	214	32	32	0	0	0	165	20	20	0	0	0	206	12	12	0	0	0	127	17
chr1455599547AG	14	55599547	A	G	+	AG	0	LGALS3	intronic	NA	4.265	0.119	0	109.177	177.484	-0.729573	0.00492048	NA	NA	NA	NA	11.806	0.0130455	0.0321864	0.0106865	508.104	524.69	cucaugauccuccugccuucgccucccaaagugcugggauuacaggcaugagccacugca	ctcatgatcctcctgccttcgcctcccaaagtgctgggattacaggcatgagccactgca	92	26	26	0	0	0	32	12	12	0	0	0	162	29	29	0	0	0	42	22
chr1734154499AG	17	34154499	A	G	+	AG	0	TAF15	intronic	NA	4.265	0.111	0	143.493	62.3162	1.19373	5.32235e-08	NA	NA	NA	NA	11.704	0.00979869	0.0277186	4.05727e-07	116.155	108.545	agggcacagcggguggaucaccugagaucaggaguucgagaucagccugaccaauagggu	agggcacagcgggtggatcacctgagatcaggagttcgagatcagcctgaccaatagggt	32	22	22	0	0	0	49	20	20	0	0	0	65	26	26	0	0	0	38	33
chr205545229TC	20	5545229	T	C	-	AG	0	GPCPD1	intronic	NA	4.265	0.118	0	1108.9	159.869	2.71499	2.39165e-18	NA	NA	NA	NA	11.797	0.00789628	0.0248345	1.09827e-16	503.541	625.785	uuacgcugucccccagccucagccuccccaaggguugagaauacaggcaugagccaacac	gtgttggctcatgcctgtattctcaacccttggggaggctgaggctgggggacagcgtaa	80	17	0	17	0	0	74	43	0	43	0	0	110	20	0	20	0	0	350	158
chr1210011631TC	12	10011631	T	C	-	AG	0	CLEC2B	intronic	NA	4.264	0.076	0	602.174	74.3157	2.88364	7.17136e-24	NA	NA	NA	NA	11.152	0.00657212	0.0227025	6.54155e-22	73.1985	101.407	aagacacacaggauuuugauguaaaagauuauggucacagcaaaauuuguauaucauaua	tatatgatatacaaattttgctgtgaccataatcttttacatcaaaatcctgtgtgtctt	102	39	0	39	0	0	235	129	0	129	0	0	179	35	0	35	0	0	656	437
chr1776755085TC	17	76755085	T	C	-	AG	0	CYTH1	intronic	NA	4.264	0.088	0	747.117	267.368	1.4137	2.18541e-06	NA	NA	NA	NA	11.369	0.0103489	0.0285196	1.14246e-05	210.461	211.266	ucuccuaugcuuaagcaauccucccaccucagcuuccugaguagcuagggccacaagcac	gtgcttgtggccctagctactcaggaagctgaggtgggaggattgcttaagcataggaga	119	49	0	49	0	0	78	15	0	15	0	0	112	31	0	31	0	0	97	36
chr2219108414AG	2	219108414	A	G	+	AG	0	ARPC2	intronic	NA	4.264	0.154	0	422.345	291.464	0.511018	0.0279199	NA	NA	NA	NA	12.178	0.011497	0.0301456	0.0486837	625.392	586.69	gcuacucgugaggcugacacaugaaaaucacuugaaccuaggagguggagguugcaguga	gctactcgtgaggctgacacatgaaaatcacttgaacctaggaggtggaggttgcagtga	522	32	32	0	0	0	252	28	28	0	0	0	689	18	18	0	0	0	220	23
chr11102305161TC	11	102305161	T	C	-	AG	0	TMEM123	intronic	NA	4.262	0.178	0.009	859.851	514.881	0.744696	0.00290266	NA	NA	NA	NA	11.914	0.0021356	0.0126464	0.00671413	458.273	410.963	uauagaaagaaaauaaauaauccaauuuaaaaaugggcaaggaaccugaauagacagaca	tgtctgtctattcaggttccttgcccatttttaaattggattatttattttctttctata	231	17	0	17	0	0	328	58	0	55	0	3	254	41	0	41	0	0	120	15
chr1377805490TC	13	77805490	T	C	-	AG	0	MYCBP2	intronic	NA	4.261	0.262	0	850.164	759.808	0.164521	0.512112	NA	NA	NA	NA	12.94	0.0105762	0.0288411	0.588323	100.843	105.922	gguggcacaugccuguaaucccagguacucaggaagcugaggcaugagaacaauaaucac	gtgattattgttctcatgcctcagcttcctgagtacctgggattacaggcatgtgccacc	149	29	0	29	0	0	100	24	0	24	0	0	132	7	0	7	0	0	51	14
chr1471437008AG	14	71437008	A	G	+	AG	0	PCNX	intronic	NA	4.261	0.146	0	749.523	402.878	0.897102	0.000168543	NA	NA	NA	NA	12.103	0.00951799	0.0273374	0.000546024	229.623	356.124	aggcugaggugggaggaucgcuugaucccaggagguugaggcagcaauaaguugugguag	aggctgaggtgggaggatcgcttgatcccaggaggttgaggcagcaataagttgtggtag	93	47	47	0	0	0	66	41	41	0	0	0	59	14	14	0	0	0	65	23
chr5138636004AG	5	138636004	A	G	+	AG	0	MATR3	intronic	NA	4.256	0.326	0.015	634.386	406.859	0.610677	0.010791	NA	NA	NA	NA	12.657	0.000566604	0.00647672	0.0213166	285.996	323.108	acccgagaggcggagguugcagugagccaagaucacgccauugcacuccaggccuggcaa	acccgagaggcggaggttgcagtgagccaagatcacgccattgcactccaggcctggcaa	83	29	29	0	0	0	52	19	16	0	3	0	107	15	15	0	0	0	63	39
chr2239534657TC	22	39534657	T	C	-	AG	0	CBX7	exonic	nonsynonymous SNV	4.253	0.081	0	95.6572	47.1402	1.07445	0.000108666	CBX7:NM_175709:exon4:c.A230G:p.K77R	0.109	NA	rs17857402	11.243	0.0131797	0.0323467	0.0003702	47.4159	36.6583	cgggguauaggaagagagguccgaaacccaagcggcuucugcugcagguaaccagccugc	gcaggctggttacctgcagcagaagccgcttgggtttcggacctctcttcctataccccg	61	59	0	59	0	0	42	41	0	41	0	0	36	34	0	34	0	0	27	23
chr1269042970AG	12	69042970	A	G	+	AG	0	RAP1B	intronic	NA	4.252	0.131	0	200.939	116.671	0.753938	0.000521703	NA	NA	NA	NA	11.94	0.0100803	0.0281644	0.00149063	85.3177	138.017	cagccuccugaaugcuugggacuacaggcacgugccaccaugccaggcuaauuuuuaaaa	cagcctcctgaatgcttgggactacaggcacgtgccaccatgccaggctaatttttaaaa	46	27	27	0	0	0	38	28	28	0	0	0	62	16	16	0	0	0	42	34
chr140864034AG	1	40864034	A	G	+	AG	0	SMAP2	intronic	NA	4.248	0.359	0.028	612.625	178.7	1.71148	1.43832e-10	NA	NA	NA	NA	13.081	0.000462468	0.00585132	1.86927e-09	254.439	265.488	aguacucccgcucagccucccaaguagcuaggacuacagaggcauaucaccacaccgagc	agtactcccgctcagcctcccaagtagctaggactacagaggcatatcaccacaccgagc	118	12	11	0	1	0	68	19	15	0	4	0	149	24	24	0	0	0	143	50
chr1269040342AG	12	69040342	A	G	+	AG	0	RAP1B	intronic	NA	4.243	0.203	0	200.939	116.671	0.753938	0.000521703	NA	NA	NA	NA	12.573	0.0077673	0.0246239	0.00149063	85.3177	138.017	cugccucagccucccaaagugcuaggauuacaggugugggccacugcgcccggcccacua	ctgcctcagcctcccaaagtgctaggattacaggtgtgggccactgcgcccggcccacta	63	35	35	0	0	0	33	25	25	0	0	0	62	13	13	0	0	0	64	44
chr1348814398AG	13	48814398	A	G	+	AG	0	ITM2B	intronic	NA	4.241	0.188	0	520.531	455.784	0.195187	0.428616	NA	NA	NA	NA	12.458	0.0207809	0.0416715	0.507957	885.209	876.903	ucuugcccugucacccaggcaggaaugcaauggugugaucuuggcucacugcagccucug	tcttgccctgtcacccaggcaggaatgcaatggtgtgatcttggctcactgcagcctctg	110	36	36	0	0	0	213	28	28	0	0	0	174	16	16	0	0	0	87	8
chr1185756444TC	11	85756444	T	C	-	AG	0	PICALM	intronic	NA	4.238	0.124	0	485.274	284.648	0.76427	0.000963166	NA	NA	NA	NA	11.863	0.0100475	0.0281095	0.00254937	685.195	590.752	acucuugggcugaagugauccacccaccucaaccuccugaguggcugggacuacaggugc	gcacctgtagtcccagccactcaggaggttgaggtgggtggatcacttcagcccaagagt	106	18	0	18	0	0	103	26	0	26	0	0	146	20	0	20	0	0	86	40
chr2202151904AG	2	202151904	A	G	+	AG	0	CASP8	UTR3	NA	4.236	0.06	0.003	170.132	147.354	0.203001	0.354199	NA	NA	NA	NA	10.393	0.00325757	0.0157302	0.432831	46.7303	48.0276	uguuaucuaucaacuauaagcccacuguuaauauucuauuaacuuuaauucucuuucaaa	tgttatctatcaactataagcccactgttaatattctattaactttaattctctttcaaa	101	101	100	0	1	0	64	64	61	0	3	0	78	78	78	0	0	0	17	17
chr1728081770TC	17	28081770	T	C	-	AG	0	SSH2	intronic	NA	4.234	0.282	0.01	251.885	198.641	0.343415	0.130051	NA	NA	NA	NA	11.521	0.00191555	0.0120314	0.184965	80.1685	68.2261	aggugggaggauggugugagccagagaggcagagguugcagugagccgagauggugccac	gtggcaccatctcggctcactgcaacctctgcctctctggctcacaccatcctcccacct	63	23	0	23	0	0	64	18	0	18	0	0	82	35	0	34	0	1	25	9
chr1022974590TC	10	22974590	T	C	-	AG	0	PIP4K2A	intronic	NA	4.233	0.412	0.024	226.709	209.262	0.117547	0.582361	NA	NA	NA	NA	12.409	0.000132897	0.00340091	0.65248	114.909	115.672	uggaaugcaguggugggaucauagcuuaccacagccucaaucuccugggcucaagggauc	gatcccttgagcccaggagattgaggctgtggtaagctatgatcccaccactgcattcca	146	25	0	24	0	1	90	17	0	11	0	6	164	34	0	34	0	0	70	24
chr2128514439TC	2	128514439	T	C	-	AG	0	WDR33	intronic	NA	4.233	0.108	0	318.024	192.515	0.724137	0.000980232	NA	NA	NA	NA	11.663	0.0203749	0.0412269	0.00258943	60.5553	54.5784	ccauguuggacaggcuggucucuugaucucaggugaucugcccaacuuggccucccaaag	ctttgggaggccaagttgggcagatcacctgagatcaagagaccagcctgtccaacatgg	64	32	0	32	0	0	40	26	0	26	0	0	78	30	0	30	0	0	12	12
chr556130360AG	5	56130360	A	G	+	AG	0	MAP3K1	intronic	NA	4.232	0.09	0	532.858	311.404	0.775146	0.000698589	NA	NA	NA	NA	11.407	0.011574	0.0302261	0.00192943	106.366	110.885	gaguucgagaccagccuggccaacaugguaaaaccccgucuguacuguacaaaaaauuag	gagttcgagaccagcctggccaacatggtaaaaccccgtctgtactgtacaaaaaattag	86	47	47	0	0	0	58	32	32	0	0	0	50	24	24	0	0	0	51	32
chrX100880389AG	X	100880389	A	G	+	AG	0	ARMCX3	exonic	synonymous SNV	4.232	0.091	0	137.07	42.0208	1.68055	1.07998e-13	ARMCX3:NM_016607:exon5:c.A420G:p.E140E,ARMCX3:NM_177947:exon5:c.A420G:p.E140E,ARMCX3:NM_177948:exon5:c.A420G:p.E140E	NA	NA	NA	11.418	0.0100099	0.0280464	2.53173e-12	46.2299	50.345	gagaugucugaaaagccuuauauucuugaagcagcuuuaauugcucuggguaacaaugcu	gagatgtctgaaaagccttatattcttgaagcagctttaattgctctgggtaacaatgct	19	19	19	0	0	0	32	32	32	0	0	0	24	24	24	0	0	0	49	49
chr1262952752AG	12	62952752	A	G	+	AG	0	MON2	intronic	NA	4.23	0.246	0.01	263.076	192.967	0.437839	0.051177	NA	NA	NA	NA	12.219	0.000935571	0.00835691	0.0826785	66.0322	75.8444	ccgccuuggccuuccaaagugcagggauuacagaugugaggcacugggcccagcccucaa	ccgccttggccttccaaagtgcagggattacagatgtgaggcactgggcccagccctcaa	44	28	28	0	0	0	31	19	17	0	2	0	44	34	33	0	1	0	23	23
chr699871690TC	6	99871690	T	C	-	AG	0	PNISR	intronic	NA	4.23	0.138	0.007	762.73	267.52	1.50598	3.22959e-10	NA	NA	NA	NA	11.38	0.000723164	0.00738367	3.96571e-09	182.721	204.894	cccauagagcuuacacuauacgccuccagaacagugaggaaauaaauuucuguugcuuaa	ttaagcaacagaaatttatttcctcactgttctggaggcgtatagtgtaagctctatggg	120	46	0	46	0	0	136	39	0	36	0	3	109	47	0	47	0	0	114	53
chr2198104205TC	2	198104205	T	C	-	AG	0	ANKRD44	intronic	NA	4.228	0.112	0	595.173	432.902	0.450986	0.0689562	NA	NA	NA	NA	11.714	0.0152493	0.0351478	0.106993	145.467	140.825	acaccugcagucccagcacuuugggaggccaaagugggcagauggcugagcccaggaguu	aactcctgggctcagccatctgcccactttggcctcccaaagtgctgggactgcaggtgt	183	36	0	36	0	0	198	34	0	34	0	0	148	24	0	24	0	0	79	12
chr14104150376AG	14	104150376	A	G	+	AG	0	KLC1	intronic	NA	4.226	0.144	0	239.225	113.279	1.07557	2.37119e-06	NA	NA	NA	NA	12.078	0.0116971	0.0303985	1.22809e-05	108.849	105.979	ugugcgaaaaaaacaaaaaucagccaggcauggucgugcgcgccuguaaucccaguuacu	tgtgcgaaaaaaacaaaaatcagccaggcatggtcgtgcgcgcctgtaatcccagttact	75	50	50	0	0	0	38	26	25	0	0	1	43	21	21	0	0	0	36	33
chr1069825395TC	10	69825395	T	C	-	AG	0	HERC4	intronic	NA	4.225	0.173	0	215.656	110.994	0.957042	8.8308e-06	NA	NA	NA	NA	12.34	0.0139916	0.0335554	3.97142e-05	72.2635	81.541	aagcuggucucgaagugauccucgcaccucagacucccaaagugcugggauuauaggcau	atgcctataatcccagcactttgggagtctgaggtgcgaggatcacttcgagaccagctt	74	21	0	21	0	0	79	27	0	27	0	0	52	8	0	8	0	0	47	19
chr6143257517TC	6	143257517	T	C	-	AG	0	HIVEP2	intronic	NA	4.224	0.407	0.014	475.093	244.784	0.93972	0.000137157	NA	NA	NA	NA	13.332	5.99755e-05	0.00273008	0.000455006	13.1762	25.2462	agaucagcauggccaauaugaugaaaccccaucucuacuaaaauucaaaaauuagccugg	ccaggctaatttttgaattttagtagagatggggtttcatcatattggccatgctgatct	63	48	0	46	0	2	51	47	0	38	0	9	57	36	0	36	0	0	32	29
chr1860963756TC	18	60963756	T	C	-	AG	0	BCL2	intronic	NA	4.223	0.288	0.014	155.591	149.76	0.0426536	0.848587	NA	NA	NA	NA	11.46	0.000167715	0.00376301	0.881865	10.8097	12.6471	ggcuggaggaucacuugagcccagguguucaagacuagcuugagcaacuuagcaaaaccc	gggttttgctaagttgctcaagctagtcttgaacacctgggctcaagtgatcctccagcc	100	64	0	63	0	1	30	17	0	15	0	2	67	38	0	37	0	1	61	47
chr5133717171AG	5	133717171	A	G	+	AG	0	UBE2B	intronic	NA	4.221	0.351	0.018	136.391	46.2487	1.49587	1.2731e-09	NA	NA	NA	NA	12.657	0.000480702	0.00597061	1.36568e-08	59.2725	72.1543	uguagacacaaagucucuguguguugcccaggcugguccuugaacuccuagccucaagca	tgtagacacaaagtctctgtgtgttgcccaggctggtccttgaactcctagcctcaagca	69	23	22	1	0	0	39	26	21	0	5	0	57	15	15	0	0	0	75	42
chr5179257041AG	5	179257041	A	G	+	AG	0	SQSTM1	intronic	NA	4.22	0.305	0.014	296.225	184.803	0.631271	0.0238137	NA	NA	NA	NA	12.608	0.000543655	0.00634071	0.0423499	289.042	312.949	agguuggggauggcuugagccuggaaggcagagggugcaacgagccuggauuguaccacu	aggttggggatggcttgagcctggaaggcagagggtgcaacgagcctggattgtaccact	238	23	23	0	0	0	154	24	20	0	4	0	181	18	18	0	0	0	173	81
chr1341523210TC	13	41523210	T	C	-	AG	0	ELF1	intronic	NA	4.215	0.14	0	544.68	243.418	1.09802	1.97983e-05	NA	NA	0.03	rs145344365	12.035	0.0158096	0.0358901	8.16033e-05	150.089	166.816	cugaggcaggagaaucacuugaacccaggaaguggagguuacagugagcugagaccacaa	ttgtggtctcagctcactgtaacctccacttcctgggttcaagtgattctcctgcctcag	177	14	0	14	0	0	103	24	0	24	0	0	203	22	0	22	0	0	158	56
chr1210277608TC	12	10277608	T	C	-	AG	0	CLEC7A	intronic	NA	4.213	0.093	0	108.797	159.686	-0.581085	0.0240963	NA	NA	NA	NA	11.449	0.0140631	0.0336835	0.0428014	561.198	501.405	uuuuucauagagacgagguuucuccauaucaucugggcuggucucaaaauccugggcaca	tgtgcccaggattttgagaccagcccagatgatatggagaaacctcgtctctatgaaaaa	113	30	0	30	0	0	66	43	0	43	0	0	144	21	0	21	0	0	40	35
chrX20267407TC	X	20267407	T	C	-	AG	0	RPS6KA3	intronic	NA	4.212	0.12	0	329.176	295.759	0.151064	0.523159	NA	NA	NA	NA	11.811	0.0161996	0.0363934	0.598757	195.924	275.533	cgcagagaaaugaaaacuuauguccacauaaaagucugugcacagauguuccuagcagcu	agctgctaggaacatctgtgcacagacttttatgtggacataagttttcatttctctgcg	61	24	0	24	0	0	55	20	0	20	0	0	114	24	0	24	0	0	31	14
chr1544801525AG	15	44801525	A	G	+	AG	0	CTDSPL2	intronic	NA	4.211	0.236	0	273.473	85.8529	1.64156	7.58351e-13	NA	NA	NA	NA	12.789	0.0160999	0.0362786	1.53144e-11	49.8347	58.4968	uuccagugauucuccugcuucagccuuucaaguagcugggacuacaggcgugcaccacca	ttccagtgattctcctgcttcagcctttcaagtagctgggactacaggcgtgcaccacca	45	25	25	0	0	0	53	28	28	0	0	0	42	14	14	0	0	0	53	30
chr1204503149AG	1	204503149	A	G	+	AG	0	MDM4	intronic	NA	4.207	0.257	0.014	704.428	389.841	0.845363	0.000570342	NA	NA	NA	NA	12.261	0.000203932	0.00409539	0.00161208	116.708	137.722	cucagguuggucuugaacuccuggccucaagugauucuuccacuucagccucccgaggug	ctcaggttggtcttgaactcctggcctcaagtgattcttccacttcagcctcccgaggtg	122	58	58	0	0	0	91	37	35	0	2	0	120	55	55	0	0	0	80	39
chr2197028527TC	2	197028527	T	C	-	AG	0	STK17B	intronic	NA	4.205	0.128	0	612.537	483.732	0.353034	0.169645	NA	NA	NA	NA	11.905	0.012812	0.0318583	0.231552	232.548	302.365	acuucuggccucaagugauccuccugccucagccucccaaagugcugggauuauaggcgu	acgcctataatcccagcactttgggaggctgaggcaggaggatcacttgaggccagaagt	263	31	0	31	0	0	187	29	0	29	0	0	172	17	0	17	0	0	141	19
chr2197969898TC	2	197969898	T	C	-	AG	0	ANKRD44	intronic	NA	4.205	0.101	0	595.173	432.902	0.450986	0.0689562	NA	NA	NA	NA	11.563	0.0109755	0.0294149	0.106993	145.467	140.825	gaggcagagguugcagugagccgagauuacaccacugaacuccagccugggcaacaaaag	cttttgttgcccaggctggagttcagtggtgtaatctcggctcactgcaacctctgcctc	308	45	0	45	0	0	276	36	0	36	0	0	267	21	0	21	0	0	170	50
chr220466130TC	2	20466130	T	C	-	AG	0	PUM2	intronic	NA	4.202	0.263	0.008	349.101	287.453	0.276118	0.220744	NA	NA	NA	NA	12.866	0.000979728	0.00853205	0.290334	194.9	171.804	aaucucaucucauugcaaccucugccucccaggcucaagcgauccucgcaaccucacccu	agggtgaggttgcgaggatcgcttgagcctgggaggcagaggttgcaatgagatgagatt	128	43	0	42	0	1	66	24	0	23	0	1	82	25	0	25	0	0	32	18
chr10103570925TC	10	103570925	T	C	-	AG	0	MGEA5	intronic	NA	4.2	0.409	0.024	1506.44	381.444	1.95435	1.82063e-12	NA	NA	NA	NA	12.261	9.81246e-05	0.00300927	3.43844e-11	228.622	262.606	caggcuggucucaaacuccugaccucaggcaguccuccugccuggccucccaaaguccug	caggactttgggaggccaggcaggaggactgcctgaggtcaggagtttgagaccagcctg	116	35	0	34	0	1	146	68	0	53	0	15	91	23	0	22	0	1	135	60
chr1631369728AG	16	31369728	A	G	+	AG	0	ITGAX	intronic	NA	4.197	0.305	0.013	373.041	183.887	0.951702	0.0010724	NA	NA	NA	NA	12.308	0.000779769	0.00760823	0.0028009	1032.91	1004.31	aggccuggaguuugagaccagccugggcaacauagugagaccucaucucuacaaaaaaua	aggcctggagtttgagaccagcctgggcaacatagtgagacctcatctctacaaaaaata	80	12	12	0	0	0	46	19	16	0	3	0	65	17	17	0	0	0	34	23
chr2225399972TC	2	225399972	T	C	-	AG	0	CUL3	intronic	NA	4.197	0.261	0.011	162.092	128.615	0.315276	0.145298	NA	NA	NA	NA	12.619	0.00124771	0.00966373	0.203118	97.0329	101.873	aggagaaucgcuugaaccggggggugagccaagaucgugccacugcacucucacuugggc	gcccaagtgagagtgcagtggcacgatcttggctcaccccccggttcaagcgattctcct	87	30	0	29	0	1	35	13	0	11	0	2	81	17	0	17	0	0	43	22
chr1541581010AG	15	41581010	A	G	+	AG	0	OIP5-AS1	ncRNA_intronic	NA	4.194	0.517	0.022	100.225	56.8667	0.818209	0.000161575	NA	NA	NA	NA	13.206	7.38067e-05	0.00282371	0.000526248	47.5658	55.751	accuuguauguagucccagcuacucuggaaacugagguaguaggauugcuugaggccuga	accttgtatgtagtcccagctactctggaaactgaggtagtaggattgcttgaggcctga	68	29	29	0	0	0	55	32	21	0	11	0	71	12	12	0	0	0	34	25
chr2219097561AG	2	219097561	A	G	+	AG	0	ARPC2	intronic	NA	4.193	0.165	0.007	422.345	291.464	0.511018	0.0279199	NA	NA	NA	NA	11.549	0.000595091	0.00663457	0.0486837	625.392	586.69	cucgugaucaccccgccucggccucccaaagugcugggauuacaggcaugagccaccaua	ctcgtgatcaccccgcctcggcctcccaaagtgctgggattacaggcatgagccaccata	222	40	40	0	0	0	194	48	44	0	4	0	296	23	23	0	0	0	253	79
chr1333107141TC	13	33107141	T	C	-	AG	0	N4BP2L2	intronic	NA	4.192	0.071	0	364.106	244.59	0.572082	0.0124789	NA	NA	NA	NA	11.067	0.0157633	0.0358122	0.0242211	87.4992	101.275	cccagaaacaggcuaggugugguggcuuacaccuguaaucccagcacuuugggaggcuga	tcagcctcccaaagtgctgggattacaggtgtaagccaccacacctagcctgtttctggg	129	58	0	58	0	0	95	58	0	58	0	0	122	31	0	31	0	0	45	28
chr7138788098TC	7	138788098	T	C	-	AG	0	ZC3HAV1	intronic	NA	4.191	0.134	0	493.113	325.635	0.589585	0.0153249	NA	NA	NA	NA	11.975	0.0100753	0.028161	0.0290119	180.008	190.43	auggguguacucccagugcuuugggaggccaagaugagaggauugaggacaggaguucaa	ttgaactcctgtcctcaatcctctcatcttggcctcccaaagcactgggagtacacccat	101	42	0	42	0	0	74	12	0	12	0	0	71	18	0	18	0	0	60	28
chr3185636726TC	3	185636726	T	C	-	AG	0	TRA2B	intronic	NA	4.19	0.117	0	215.844	144.767	0.491691	0.0446527	NA	NA	NA	NA	11.773	0.0114802	0.0301456	0.0733221	157.584	168.231	agaguguugcucuguugccuaggcuggaguacaguggagcaauuugagcucacugcaguc	gactgcagtgagctcaaattgctccactgtactccagcctaggcaacagagcaacactct	62	14	0	14	0	0	38	20	0	20	0	0	105	25	0	25	0	0	29	21
chr11118315525AG	11	118315525	A	G	+	AG	0	KMT2A	intronic	NA	4.186	0.299	0.017	NA	NA	NA	NA	NA	NA	NA	NA	12.517	0.00075709	0.00752974	NA	NA	NA	cccagguuggucuugaacuccuggccucaaguggucccccuaccucagccucccaaagug	cccaggttggtcttgaactcctggcctcaagtggtccccctacctcagcctcccaaagtg	73	40	40	0	0	0	75	21	17	0	4	0	36	12	12	0	0	0	56	38
chr1578314921TC	15	78314921	T	C	-	AG	0	TBC1D2B	intronic	NA	4.186	0.186	0	291.53	122.548	1.24579	1.11724e-07	NA	NA	NA	NA	12.444	0.0100452	0.0281095	7.92229e-07	187.978	152.47	uccucacaccacacuccagccuggaugacaaagugagaccccguugcaagaaaaaaaaaa	ttttttttttcttgcaacggggtctcactttgtcatccaggctggagtgtggtgtgagga	35	13	0	13	0	0	43	13	0	13	0	0	51	10	0	10	0	0	46	28
chr7157166620AG	7	157166620	A	G	+	AG	0	DNAJB6	intronic	NA	4.185	0.264	0.01	88.8493	64.0886	0.416318	0.0783922	NA	NA	NA	NA	12.312	0.000833961	0.0078836	0.119654	77.6144	89.7912	cuaagccaggcauggugguguaccccuguaaugccagcuacuggggaggcugagguagga	ctaagccaggcatggtggtgtacccctgtaatgccagctactggggaggctgaggtagga	25	21	21	0	0	0	24	23	19	0	4	0	26	16	16	0	0	0	15	15
chr2174808260TC	2	174808260	T	C	-	AG	0	SP3	intronic	NA	4.182	0.116	0	489.265	240.726	1.01395	1.1525e-05	NA	NA	NA	NA	11.765	0.0135479	0.0329523	5.02892e-05	135.018	148.598	gcccaggaguucgagaccagccugggcaacauagugagacccccaucucauaaaaaagaa	ttcttttttatgagatgggggtctcactatgttgcccaggctggtctcgaactcctgggc	109	26	0	26	0	0	77	21	0	21	0	0	105	26	0	26	0	0	109	23
chr915505132TC	9	15505132	T	C	-	AG	0	PSIP1	intronic	NA	4.181	0.4	0.02	218.358	129.674	0.73267	0.00315493	NA	NA	NA	NA	13.368	0.000602781	0.00667826	0.00723153	54.1139	53.864	aggaguuggagaccagccugcaacauggugaaacugugucucuacaaaaaauacaaaaau	atttttgtattttttgtagagacacagtttcaccatgttgcaggctggtctccaactcct	68	17	0	16	0	1	59	28	0	24	0	4	69	20	0	20	0	0	32	24
chr2162048416AG	2	162048416	A	G	+	AG	0	TANK	intronic	NA	4.18	0.133	0	186.094	106.284	0.772846	0.00053053	NA	NA	NA	NA	11.958	0.0114006	0.0300254	0.00151295	78.3578	120.005	cucuuggguucaaaugauacuccugccuaagccuccugaguagcugggauuacaggcgcc	ctcttgggttcaaatgatactcctgcctaagcctcctgagtagctgggattacaggcgcc	115	28	28	0	0	0	81	27	27	0	0	0	165	20	20	0	0	0	86	32
chr350373304TC	3	50373304	T	C	-	AG	0	RASSF1	intronic	NA	4.177	0.238	0.016	124.231	50.5139	1.23198	7.34784e-06	NA	NA	NA	NA	11.416	0.000693953	0.00724915	3.37653e-05	53.5845	40.3236	ccaaguacgguggcucacaccucuaaugccaaugcuuugggaggccaaggcagguggauc	gatccacctgccttggcctcccaaagcattggcattagaggtgtgagccaccgtacttgg	60	29	0	29	0	0	42	32	0	28	0	4	45	21	0	20	0	1	67	43
[truncated: 2,036 more rows]
[truncated: 29 more columns]

## Sheet: Macrophage polarization
IDBaseAlteration	Chromosome	Position	RefGenomeBase	AlteredGenomeBase	TranscribedChromStrand	RNABaseAlteration	AlsoInOtherData	GeneName	GeneRegion	BaseAlterationEffect	Log2FoldChangeBaseAlterationIBB	MeanTestBaseAlterationFraction	MeanControlBaseAlterationFraction	MeanTestGeneExpression	MeanControlGeneExpression	Log2FoldChangeGeneExpression	RawPValueDiffGeneExpression	AAChange	LJB23MetaLR	MaxPopulationFreq	DbSNP138	Log2FoldChangeBaseAlterationSimple	RawPValueDiffBaseAlteration	CorrectedPValueDiffBaseAlteration	CorrectedPValueDiffGeneExpression	MeanHypoxiaTestGeneExpression	MeanHypoxiaControlGeneExpression	RNASeq	DNASeq	ReadsControl1All	ReadsControl1ATGC	ReadsControl1A	ReadsControl1T	ReadsControl1G	ReadsControl1C	ReadsTest1All	ReadsTest1ATGC	ReadsTest1A	ReadsTest1T	ReadsTest1G	ReadsTest1C	ReadsControl2All	ReadsControl2ATGC	ReadsControl2A	ReadsControl2T	ReadsControl2G	ReadsControl2C	ReadsTest2All	ReadsTest2ATGC
[truncated: 141 more rows]
[truncated: 29 more columns]
